# Supplementary material for: Functional significance of gain-of-function H19 lncRNA in skeletal muscle differentiation and anti-obesity effects
Source: Genome Med. 2021 Aug 28;13:137. doi: 10.1186/s13073-021-00937-4 (PMC8403366; doi:10.1186/s13073-021-00937-4)
Supplement: Supplementary file 1 — Additional file 1. Table S1: Oligonucleotides used in this study. [file 13073_2021_937_MOESM1_ESM.xlsx]

## Sheet: Oligo
Table S1: Oligonucleotides used in this study.
Human H19 KO gRNA	Sequence (5'→3')
human H19 gRNA1	AGCGCAGCACACACCAGGGG
human H19 gRNA2	GTGAGGGATAGAACACTCAT
Mouse H19 KO gRNA
mouse H19 gRNA1	AATATAATGCGACTCATGGG
mouse H19 gRNA2	CCCAGAATTCCCGCCCCTAC
Dystrophin CRISPR/Cas9 KO Plasmid (mouse)	sc-420021 (Santa Cruz)
mouse Dmd gRNA1	CGGAGAACCTGACATTATTC
mouse Dmd gRNA2	GGACTGCCATGAAGCTCAGA
RT-qPCR primers
mH19-F	GAACAGAAGCATTCTAGGCTGG
mH19-R	TTCTAAGTGAATTACGGTGGGTG
mGAPDH-F	TGCCCAGAACATCATCCCT
mGAPDH-R	GGTCCTCAGTGTAGCCCAAG
mDMD-F	CGAGACCCAAACCACTTGTTG
mDMD-R	GGTCAGCTAAAGACTGGTAGAGC
mLinc-YY1-F	AGTTACAGGGAAGTTTGGGCTAC
mLinc-YY1-R	AGGCAAAGGACGGCTGTGAG
hLinc-YY1-F	GCAACAGCCACAAAACCCGCCGCCTC
hLinc-YY1-R	TCCCAAGGCAGCGGCTGTAGCG
hDMD-F	GATTCTCAGCTTATAGGACTGCC
hDMD-R	AGGCGGTCATAAATAGTGGTCA
hGAPDH-F	GGAGCGAGATCCCTCCAAAAT
hGAPDH-R	GGCTGTTGTCATACTTCTCATGG
hH19-F	TGCTGCACTTTACAACCACTG
hH19-R	ATGGTGTCTTTGATGTTGGGC
RNA mimics
Scramble mimic	5'-[2'-F-U][2'-F-G][2'-F-G][2'-F-C][2'-F-C][2'-F-A][2'-F-A][2'-F-U][2'-F-G][2'-F-C][2'-F-C][2'-F-C][2'-F-U][2'-F-G][2'-F-G][2'-F-C][2'-F-U][2'-F-C][2'-F-A][2'-F-C][2'-F-A][2'-F-A][2'-F-A][2'-F-U][2'-F-A][2'-F-C][2'-F-C][2'-F-A][2'-F-C][2'-F-U]-3'
H19 WT mimic	5'-[2’-F-C][2’-F-U][2’-F-C][2’-F-U][2’-F-U][2’-F-U][2’-F-G][2’-F-U][2’-F-U][2’-F-U][2’-F-C][2’-F-U][2’-F-G][2’-F-A][2’-F-G][2’-F-C][2’-F-U][2’-F-U][2’-F-U][2’-F-C][2’-F-C][2’-F-U][2’-F-G][2’-F-U][2’-F-C][2’-F-U][2’-F-U][2’-F-U][2’-F-C][2’-F-C]-3'
H19 Rgof mimic	5'-[2’-F-C][2’-F-U][2’-F-C][2’-F-U][2’-F-U][2’-F-U][2’-F-A][2’-F-U][2’-F-U][2’-F-U][2’-F-C][2’-F-U][2’-F-G][2’-F-A][2’-F-G][2’-F-C][2’-F-U][2’-F-U][2’-F-U][2’-F-C][2’-F-C][2’-F-U][2’-F-A][2’-F-U][2’-F-C][2’-F-U][2’-F-U][2’-F-U][2’-F-C][2’-F-C]-3'
H19 Rlof mimic	5'-[2’-F-C][2’-F-U][2’-F-C][2’-F-U][2’-F-U][2’-F-A][2’-F-C][2’-F-A][2’-F-A][2’-F-U][2’-F-C][2’-F-U][2’-F-G][2’-F-A][2’-F-G][2’-F-C][2’-F-U][2’-F-U][2’-F-U][2’-F-C][2’-F-C][2’-F-A][2’-F-C][2’-F-A][2’-F-G][2’-F-U][2’-F-U][2’-F-U][2’-F-C][2’-F-C]-3'
AGR-Scr	N-terminal-ELTNEIPAELTNEIPA-Linker-5'-[2'-F-U][2'-F-G][2'-F-G][2'-F-C][2'-F-C][2'-F-A][2'-F-A][2'-F-U][2'-F-G][2'-F-C][2'-F-C][2'-F-C][2'-F-U][2'-F-G][2'-F-G][2'-F-C][2'-F-U][2'-F-C][2'-F-A][2'-F-C][2'-F-A][2'-F-A][2'-F-A][2'-F-U][2'-F-A][2'-F-C][2'-F-C][2'-F-A][2'-F-C][2'-F-U]-3'
AGR-H19	N-terminal-ELTNEIPAELTNEIPA-Linker-5'-[2’-F-C][2’-F-U][2’-F-C][2’-F-U][2’-F-U][2’-F-U][2’-F-G][2’-F-U][2’-F-U][2’-F-U][2’-F-C][2’-F-U][2’-F-G][2’-F-A][2’-F-G][2’-F-C][2’-F-U][2’-F-U][2’-F-U][2’-F-C][2’-F-C][2’-F-U][2’-F-G][2’-F-U][2’-F-C][2’-F-U][2’-F-U][2’-F-U][2’-F-C][2’-F-C]-3'
AGR-H19-Rgof	N-terminal-ELTNEIPAELTNEIPA-Linker-5'-[2’-F-C][2’-F-U][2’-F-C][2’-F-U][2’-F-U][2’-F-U][2’-F-A][2’-F-U][2’-F-U][2’-F-U][2’-F-C][2’-F-U][2’-F-G][2’-F-A][2’-F-G][2’-F-C][2’-F-U][2’-F-U][2’-F-U][2’-F-C][2’-F-C][2’-F-U][2’-F-A][2’-F-U][2’-F-C][2’-F-U][2’-F-U][2’-F-U][2’-F-C][2’-F-C]-3'
AGR-H19-Rlof	N-terminal-ELTNEIPAELTNEIPA-Linker-5'-[2’-F-C][2’-F-U][2’-F-C][2’-F-U][2’-F-U][2’-F-A][2’-F-C][2’-F-A][2’-F-A][2’-F-U][2’-F-C][2’-F-U][2’-F-G][2’-F-A][2’-F-G][2’-F-C][2’-F-U][2’-F-U][2’-F-U][2’-F-C][2’-F-C][2’-F-A][2’-F-C][2’-F-A][2’-F-G][2’-F-U][2’-F-U][2’-F-U][2’-F-C][2’-F-C]-3'
Dot-blot probes
Human H19 dot-blot 1	CCTCGGTCCTAGCCCGGGCTTTTTCTAACT
Human H19 dot-blot 2	CACCCATCCCACCCCCTCCCTCACCCTGCT
Human H19 dot-blot 3	CCCACTTCCCCAGTTTCCCCCGTTACCCCC
Human H19 dot-blot 4	CCCCATCTTCCCCTGGTTGCCCCTCGGTTC
Human H19 dot-blot 5	TCCTTGGCTCCCACAAGCTCTCCTCCAGCA
Human H19 dot-blot 6	CTCCTGCCAGACTCCAGATGTCCAAGGTGC
Human H19 dot-blot 7	GCCTCGAGCTAGCCCCTCCACCCGTCATCA
Human H19 dot-blot 8	TCCTCACTGGCCTCAGGCCCCACCAGCCCT
Human H19 dot-blot 9	CTGCACGATGCCTGGGCGCCTACTCCACAC
Human H19 dot-blot 10	GCCCATCGTCCCCAGCTGATGTCGCCCTGT
Human H19 dot-blot 11	GGCTCCCCCTTCTTTCCAGCCCTAGCTCAG
Human H19 dot-blot 12	TGTAACCAAAAGTGACCGGGATGAATGCCT
Human H19 dot-blot 13	GCTCCCCTCGTCCAACCAGCTGCCACGTCC
Human H19 dot-blot 14	CCAGGCCCTGGGATCAAACCCTGCCCACCA
Human H19 dot-blot 15	GCCCGCTGCTGCCAGCTACACCTCCGTTGC
Human H19 dot-blot 16	TCACCTGCCCGGCAGATGGGGTCCTCACCT
Human H19 dot-blot 17	GGGGAAGCGAGGCCTGGGGAGGGAAGGGAC
Human H19 dot-blot 18	ATCCCCTAAACCTCCTTCTTTCAGAAGGCT
Human H19 dot-blot 19	AGGGTGTCTGCTTCTCCCCGCCAGCCCTCG
Human H19 dot-blot 20	CTCCTGCCCCCATCCTGCCCCTCTGCTGGG
Human H19 dot-blot 21	CCCCCCGAGAAGATGTCACCTTTGCTAACT
Human H19 dot-blot 22	ATAACCCCCCAGCCTTGCGCAGTCTCGGCT
Human H19 dot-blot 23	CCTCTTGCTCTTTCTGCCTGGAACGGGCCC
Human H19 dot-blot 24	ACGCTGGCCACCCCTGTGCTCCCTCCCTGC
Human H19 dot-blot 25	CCTGGGGTACCACCCCACGTGCTGGACCCT
Human H19 dot-blot 26	GTCCCCTGCCATGTCCCTGTCTGACCCAGG
Human H19 dot-blot 27	AGGTGGCAGCTGGGGACCCCTCTGTCCTGT
Human H19 dot-blot 28	TGCCTGCTACTAAATGAATTGCGGTGGGTG
Human H19 dot-blot 29	CCTGAGAAAGCCGTGCCGGAGCTGCCCCTG
Human H19 dot-blot 30	GCTCTCCAGCCCTCGAGGCTCCGGCATAGG
Human H19 dot-blot 31	TGCAACTCCCCGAGCACTGCCTGTCTTCCC
Human H19 dot-blot 32	GGCCGCTTCGCCCTCCTGGTGACGTCCTGC
Human H19 dot-blot 33	CTGCGCAATGTCCCGGGGCCCCCCTCCCGT
Human H19 dot-blot 34	CCCGCAGGCCGAGCCCCTGCAGCCTCCTTG
Human H19 dot-blot 35	CCTGGGCCGCAGTGCCTCGTGGGACCGGCG
Human H19 dot-blot 36	AGTCCACTGTGGGCCCTCTCCGCACCAGAC
Human H19 dot-blot 37	GCTGAGCGGTGAGGGCATACAGCGTCACCA
Human H19 dot-blot 38	GCTGTACTGTCTGCCAAGCCAGCCCCAGGG
Human H19 dot-blot 39	TCTCGCCCCATGCCCTTGACTCCCCTGGAT
Human H19 dot-blot 40	ACTCCGCCCCGCCCGCCTCGCCTAGTCTGG
Human H19 dot-blot 41	TGCACCATCCTCCCTCCTGAGAGCTCATTC
Human H19 dot-blot 42	TCGCCGCCCGCTGCGCTCCTCACCCCTGCC
Human H19 dot-blot 43	CCACGGGCTCTGGAGGCCAGTGCCTCCCGC
Human H19 dot-blot 44	CTCCGTCGCCGCCCGCGAGGCCCGCCTTGG
Human H19 dot-blot 45	CCAGCCCGAACGCTGAGGCACCGATCCCGG
Human H19 dot-blot 46	TCCACCCCAGCTGGAGACCTGGCCTCGTCT
Human H19 dot-blot 47	CGTCTTGGCCTTCGGCAGCTGGTGGGCACG
Human H19 dot-blot 48	TGTCCTGCTTGTCACGTCCACCGGACCTGG
Human H19 dot-blot 49	CTGTCCTCGCCGTCACACCGGACCATGTCA
Human H19 dot-blot 50	AGGTGTTCAGGAAGGCCGGACGCGCCTCCT
Human H19 dot-blot 51	CCCGCTTCTTGCCGCAGCCCCACCAGCCTA
Human H19 dot-blot 52	CCGACTCCGTGGAGGAAGTAAAGAAACAGA
Human H19 dot-blot 53	TCTGGGAGCCCAGAGGGCAGCCATAGTGTG
Human H19 dot-blot 54	GGGTAGCACCATTTCTTTCATGTTGTGGGT
Human H19 dot-blot 55	TGTCCGGATTCAAAGGCCCAGGCTTGAGCT
Human H19 dot-blot 56	GCATATTCATTTCCAAGCTAGAGGGTTTTG
Human H19 dot-blot 57	AGTCAGGTAGTGCAGTGGTTGTAAAGTGCA
Human H19 dot-blot 58	TCTAGCTTCACCTTCCAGAGCCGATTCCTG
Human H19 dot-blot 59	TTTGATGTTGGGCTGATGAGGTCTGGTTCC
Human H19 dot-blot 60	TGCTGCGGGCGCTGCTGTTCCGATGGTGTC
Human H19 dot-blot 61	ATGAAGATGGAGTCGCCGGTGCGGGGTGGG
Human H19 dot-blot 62	GTGGTCAACCGTCCGCCGCAGGGGGTGGCC
Human H19 dot-blot 63	GAGCTCAGCTCTGGGATGATGTGGTGGCTG
Human H19 dot-blot 64	GGTGGTGGGGACGGCGTCATCCCGCTGGAG
Human H19 dot-blot 65	AGACAGAAGGATGAAAAAGAAGAAGAGGGA
Human H19 dot-blot 66	AAGGAAAGACAGGAAAGCTCAGAAACAAAG
Human H19 dot-blot 67	AGTCGTGGAGGCTTTGAATCTCTCAGAAAA
Human H19 dot-blot 68	AATTAAATTCAGAAGGGACGGGGGAAACAG
Human H19 dot-blot 69	AACTCCAACCAGTGCAAATGACTTAGTGCA
Human H19 dot-blot 70	ACTCGTACTGAGACTCAAGGCCGTCTCCAC
Human H19 dot-blot 71	CACTTGCCAAGGTGGCTCACACTCACGCAC
Human H19 dot-blot 72	CAGATGGAGGGCGGCCGGGCCCTGCACAGG
Human H19 dot-blot 73	GGCACACAGCCGGCGCCCAGTCACCCGGCC
Human H19 dot-blot 74	CAGACTAGGCGAGGGCAGGGTGAGGCCTCG
Human H19 dot-blot 75	AGGCTGCTCCGTGATGTCGGTCGGAGCTTC
Human H19 dot-blot 76	GAGCGAGATGGGGCGTAATGGAATGCTTGA
Human H19 dot-blot 77	CCTGCTGAAGCCCTGGTGGGGAGGGGCACA
Human H19 dot-blot 78	ACAGTGTTTATTGATGATGAGTCCAGGGCT
