# Supplementary material for: Functional significance of gain-of-function H19 lncRNA in skeletal muscle differentiation and anti-obesity effects
Source: Genome Med. 2021 Aug 28;13:137. doi: 10.1186/s13073-021-00937-4 (PMC8403366; doi:10.1186/s13073-021-00937-4)
Supplement: Supplementary file 2 — Additional file 2. Table S2: Clinical information of tissue samples and hiPSCs used in this study. [file 13073_2021_937_MOESM2_ESM.xlsx]

## Sheet: Human Tissues and iPSCs
Table S2. Clinical information of tissue samples and hiPSCs used in this study.
Fresh frozen human skeletal muscle tissues used in this study.
Sample ID	Sex	Age	Ethnic background	Sample type	Matrix	Diagnosis	Date of autopsy	PMI, hours	BMI	QC	RIN	Cause of death/Reason for surgery	Comorbidities	Weight, gm	Origin
50859	M	38	Caucasian	FF	skeletal muscle	NAT	10/28/2016	N/A	N/A	4	9.5		N/A	0.6	surgery excision
92975	M	41	Caucasian	FF	skeletal muscle	NAT	05/29/2015	N/A	N/A	4			N/A	0.6	surgery excision
Fibroblast and hiPSCs used in this study.
ID	Description	Affected Status	Cell Type	Source	Mutations	Sex	Age at Sampling	Remarks
GM09503	APPARENTLY HEALTHY INDIVIDUAL	No	Fibroblast	Abdomen	N/A	Male	10YR	Skin biopsy (lower left abdomen); 46,XY; 6% of cells show random chromosome loss
GM04569	MUSCULAR DYSTROPHY, BECKER TYPE; BMD	YES	Fibroblast	Arm	no detectable	Male	38YR	Clinically affected with Becker muscular dystrophy; presented at age 22 with muscle weakness; initially carried diagnosis of Limb-Girdle muscular dystrophy; calf hypertrophy since childhood; tightness around legs noted as young child; difficulty walking up stairs noted at age 13-14; muscle weakness and atrophy of the biceps noted at age 22; by age 33 there was lordosis, grade III weakness of shou…
GM02298	MUSCULAR DYSTROPHY, BECKER TYPE; BMD	YES	Fibroblast	N/A	no detectable	Male	18YR	Clinically affected; Becker Type; dystrophin gene shows no detectable deletion or duplication by multiplex ligation probe amplification (MLPA) analysis; DNA sequencing showed no detectable mutations.
