# Supplementary material for: Functional significance of gain-of-function H19 lncRNA in skeletal muscle differentiation and anti-obesity effects
Source: Genome Med. 2021 Aug 28;13:137. doi: 10.1186/s13073-021-00937-4 (PMC8403366; doi:10.1186/s13073-021-00937-4)
Supplement: Supplementary file 3 — Additional file 3. Table S3: List of antibodies used in this study. [file 13073_2021_937_MOESM3_ESM.xlsx]

## Sheet: Antibody
Table S3: List of antibodies used in this study.
Primary Antibodies	Company	Catalogue Number	Clone	Dilution	Application
DMD	Abcam	ab15277	Polyclonal	IF, 1:200; IB, 1:1000; IP: 1:200	IF, IB, IP
YY1	Santa Cruz Biotechnology	sc-7341	H-10	1:500	IP
Ub-DMD	YenZym	YZ6466	Polyclonal	1:100	IF
GAPDH	Santa Cruz Biotechnology	sc-32233	6C5	1:3000	IB
GST-Tag	Cell Signaling Technology	2624	26H1	1:2000	IB
His-Tag	Cell Signaling Technology	12698	D3I1O	1:2000	IB
FLAG-Tag	Sigma-Aldrich	F1804	M2	1:3000	IB
IgG	Santa Cruz Biotechnology	sc-515946	D1	1:200	IB
β-dystroglycan	Santa Cruz Biotechnology	sc-33702	4F7	1:200	IB, IF
SNTA1	ThermoFisher	PA1-32071	Polyclonal	1:250	IB
SNTB1	Origene	TA331806	C8/144B	1:250	IB
SNTB2	ThermoFisher	MA1-745	1351	1:1000	IB
DRP2	ThermoFisher	PA5-51785	Polyclonal	1:200	IF
ELAVL1	Cell Signaling Technology	12582S	D9W7E	1:1000	IB
NOS1	Santa Cruz Biotechnology	sc-5302	A-11	1:200	IB
SGCA	Santa Cruz Biotechnology	sc-271321	D7A6E	1:250	IB
Myogenin	BD Biosciences	556358	F5D	1:100	IF
MHC type I	Developmental Studies Hybridoma Bank	BA-D5	BA-D5	1:100	IF
MHC type IIa	Developmental Studies Hybridoma Bank	SC-71	SC-71	1:100	IF
MHC type IIb	Developmental Studies Hybridoma Bank	BF-F3	BF-F3	1:100	IF
Myosin Heavy Chain Antibody	R&D	MAB4470	MF20	1:100	IF
nNOS	R&D	AF2416	Polyclonal	1:200	IF
Laminin	Sigma-Aldrich	L9393	Polyclonal	1:200	IF
MRCKa	Santa Cruz Biotechnology	sc-374568	B-3	1:200	IB, IP
SNCA	ThermoFisher	10842-1-AP	Polyclonal	1:500	IB
Utrophin	Santa Cruz Biotechnology	sc-33700	8A4	1:100	IF
Secondary Antibodies	Company	Catalogue Number	Dilution	Application
Goat anti-Mouse IgG1 Alexa Fluor 488	ThermoFisher	A-21121	1:300	IF
Goat anti-Mouse IgG1 Alexa Fluor 594	ThermoFisher	A-21125	1:300	IF
Goat anti-Rabbit IgG Alexa Fluor 488	ThermoFisher	A-11034	1:300	IF
Goat anti-Rabbit IgG Alexa Fluor Plus 594	ThermoFisher	A32740	1:300	IF
Goat anti-Mouse IgG2b Alexa Fluor 488	ThermoFisher	A-21141	1:300	IF
Goat anti Rabbit IgG (H/L):HRP	Bio-Rad	STAR208P	1:5000	IB
Goat anti Mouse IgG (H/L):HRP	Bio-Rad	STAR207P	1:5000	IB
Streptavidin-HRP	Cell Signaling Technology	3999S	1:2000	IB
Alexa Fluor® 594 Goat Anti-Mouse IgM	Jackson ImmunoResearch Laboratories	115-585-075	1:500	IF
DyLight 405 Goat Anti-Mouse IgG, Subclass 2b Specific	Jackson ImmunoResearch Laboratories	115-475-207	1:500	IF
Alexa Fluor® 488 Goat Anti-Mouse IgG, Subclass 1 Specific	Jackson ImmunoResearch Laboratories	115-545-205	1:500	IF
