# Supplementary material for: Functional significance of gain-of-function H19 lncRNA in skeletal muscle differentiation and anti-obesity effects
Source: Genome Med. 2021 Aug 28;13:137. doi: 10.1186/s13073-021-00937-4 (PMC8403366; doi:10.1186/s13073-021-00937-4)
Supplement: Supplementary file 5 — Additional file 5. Table S4: Identification of H19-binding proteins by mass spectrometry. [file 13073_2021_937_MOESM5_ESM.xlsx]

## Sheet: Beads only
Table S4. Identification of H19-binding proteins by mass spectrometry.
Beads only in human skeletal muscle tissues
Accession	Description	Score	Coverage	# Proteins	# Unique Peptides	# Peptides	# PSMs	# AAs	MW [kDa]	calc. pI
P07310	Creatine kinase M-type OS=Mus musculus GN=Ckm PE=2 SV=1 - [KCRM_MOUSE]	42.95	2.36	1	1	1	1	381	43.0178	7.06396

## Sheet: AR-3'UTR
Table S4. Identification of H19-binding proteins by mass spectrometry.
AR-3’UTR in human skeletal muscle tissues
Accession	Description	Score	Coverage	# Proteins	# Unique Peptides	# Peptides	# PSMs	# AAs	MW [kDa]	calc. pI
P70372	ELAV-like protein 1 OS=Mus musculus GN=Elavl1 PE=1 SV=2 - [ELAV1_MOUSE]	4572.42	23.01	1	6	6	238	326	36.1461	9.0415
P52955	Transcription factor LBX1 OS=Mus musculus GN=Lbx1 PE=1 SV=2 - [LBX1_MOUSE]	53.8695	2.48	1	1	1	3	282	30.2434	6.93213
P16331	Phenylalanine-4-hydroxylase OS=Mus musculus GN=Pah PE=1 SV=4 - [PH4H_MOUSE]	46.73	2.43	1	1	1	1	453	51.8674	6.30322
Q69Z23	Dynein heavy chain 17, axonemal OS=Mus musculus GN=Dnah17 PE=2 SV=2 - [DYH17_MOUSE]	39.8422	0.65	1	1	3	8	4481	511.276	5.64307
Q6PFD6	Kinesin-like protein KIF18B OS=Mus musculus GN=Kif18b PE=2 SV=2 - [KI18B_MOUSE]	34.7325	0.96	1	1	1	3	834	91.8788	8.39697
Q925I7	Platelet-derived growth factor D OS=Mus musculus GN=Pdgfd PE=2 SV=1 - [PDGFD_MOUSE]	34.36	1.89	1	1	1	1	370	42.7821	7.60596
Q8K572	Checkpoint protein HUS1B OS=Mus musculus GN=Hus1b PE=2 SV=1 - [HUS1B_MOUSE]	31.55	4.35	1	1	1	3	276	31.2301	8.79248
Q5U405	Transmembrane protease serine 13 OS=Mus musculus GN=Tmprss13 PE=2 SV=2 - [TMPSD_MOUSE]	30.95	1.47	1	1	1	1	543	59.7679	9.01221
P18761	Carbonic anhydrase 6 OS=Mus musculus GN=Ca6 PE=1 SV=3 - [CAH6_MOUSE]	29.11	2.21	1	1	1	1	317	36.472	6.59521
Q8K0L3	Acyl-coenzyme A synthetase ACSM2, mitochondrial OS=Mus musculus GN=Acsm2 PE=1 SV=1 - [ACSM2_MOUSE]	28.85	1.39	1	1	1	1	575	64.2281	8.30908
Q9WU19	Hydroxyacid oxidase 1 OS=Mus musculus GN=Hao1 PE=1 SV=1 - [HAOX1_MOUSE]	28.62	1.89	1	1	1	1	370	40.9753	7.72314
Q7TST3	Sterile alpha motif domain-containing protein 10 OS=Mus musculus GN=Samd10 PE=2 SV=1 - [SAM10_MOUSE]	27.8	3.96	1	1	1	1	202	22.7467	9.56885
Q91ZU6	Dystonin OS=Mus musculus GN=Dst PE=1 SV=2 - [DYST_MOUSE]	27.64	0.24	1	1	2	7	7393	833.701	5.31299
Q99PW8	Kinesin-like protein KIF17 OS=Mus musculus GN=Kif17 PE=1 SV=1 - [KIF17_MOUSE]	27.4694	0.67	1	1	1	6	1038	116.301	5.26221
Q9DBZ1	Inhibitor of nuclear factor kappa-B kinase-interacting protein OS=Mus musculus GN=Ikbip PE=1 SV=2 - [IKIP_MOUSE]	27.26	2.41	1	1	1	1	373	42.5055	5.09717
P58459	A disintegrin and metalloproteinase with thrombospondin motifs 10 OS=Mus musculus GN=Adamts10 PE=2 SV=3 - [ATS10_MOUSE]	26.8373	0.82	1	1	1	3	1104	121.007	8.00146
Q921K8	TRPM8 channel-associated factor 2 OS=Mus musculus GN=Tcaf2 PE=1 SV=1 - [TCAF2_MOUSE]	26.11	0.76	1	1	1	2	919	101.532	6.52197
Q6PEV3	WAS/WASL-interacting protein family member 2 OS=Mus musculus GN=Wipf2 PE=1 SV=1 - [WIPF2_MOUSE]	24.89	1.82	1	1	1	1	440	46.2691	10.9897
Q8BSZ2	AP-3 complex subunit sigma-2 OS=Mus musculus GN=Ap3s2 PE=1 SV=1 - [AP3S2_MOUSE]	24.83	4.15	1	1	1	9	193	22.0033	5.22412
O35350	Calpain-1 catalytic subunit OS=Mus musculus GN=Capn1 PE=1 SV=1 - [CAN1_MOUSE]	24.73	1.12	1	1	1	1	713	82.0543	5.87158
Q91XW8	Inactive peptidyl-prolyl cis-trans isomerase FKBP6 OS=Mus musculus GN=Fkbp6 PE=1 SV=1 - [FKBP6_MOUSE]	24.56	2.75	1	1	1	1	327	37.101	8.00146
P25976	Nucleolar transcription factor 1 OS=Mus musculus GN=Ubtf PE=1 SV=1 - [UBF1_MOUSE]	23.55	0.92	1	1	1	1	765	89.4532	5.75732
P59240	Nephrocystin-4 OS=Mus musculus GN=Nphp4 PE=1 SV=2 - [NPHP4_MOUSE]	22.69	0.49	1	1	1	3	1425	157.17	7.76709
Q80VA0	N-acetylgalactosaminyltransferase 7 OS=Mus musculus GN=Galnt7 PE=1 SV=2 - [GALT7_MOUSE]	22.47	1.07	1	1	1	1	657	75.3712	7.92822
Q60664	Lymphoid-restricted membrane protein OS=Mus musculus GN=Lrmp PE=1 SV=1 - [LRMP_MOUSE]	22.18	1.48	1	1	1	1	539	59.5506	5.12256
Q61818	Retinoic acid-induced protein 1 OS=Mus musculus GN=Rai1 PE=1 SV=3 - [RAI1_MOUSE]	20.81	0.42	1	1	1	1	1889	201.445	8.74854
Q3V096	Ankyrin repeat domain-containing protein 42 OS=Mus musculus GN=Ankrd42 PE=2 SV=1 - [ANR42_MOUSE]	20.79	1.33	1	1	1	1	527	58.4966	6.68311
Q80WP8	Acidic amino acid decarboxylase GADL1 OS=Mus musculus GN=Gadl1 PE=1 SV=3 - [GADL1_MOUSE]	20.78	1.27	1	1	1	1	550	62.4786	6.96143
Q80WT2	Doublesex- and mab-3-related transcription factor 3 OS=Mus musculus GN=Dmrt3 PE=2 SV=2 - [DMRT3_MOUSE]	20.29	1.47	1	1	1	1	476	51.4858	6.85889
Q5DU56	Protein NLRC3 OS=Mus musculus GN=Nlrc3 PE=2 SV=2 - [NLRC3_MOUSE]	20.16	1.41	1	1	2	2	1064	115.919	7.94287
Q9D478	Outer dense fiber protein 2-like OS=Mus musculus GN=Odf2l PE=2 SV=1 - [ODF2L_MOUSE]	0	2.34	1	1	2	2	642	74.1046	6.26514
E9Q6J5	Biorientation of chromosomes in cell division protein 1-like 1 OS=Mus musculus GN=Bod1l PE=1 SV=1 - [BD1L1_MOUSE]	0	0.33	1	1	1	2	3032	327.255	5.32568

## Sheet: PolyA
Table S4. Identification of H19-binding proteins by mass spectrometry.
Poly-A in human skeletal muscle tissues
Accession	Description	Score	Coverage	# Proteins	# Unique Peptides	# Peptides	# PSMs	# AAs	MW [kDa]	calc. pI
P07310	Creatine kinase M-type OS=Mus musculus GN=Ckm PE=2 SV=1 - [KCRM_MOUSE]	44.566	4.2	1	2	2	2	381	43.0178	7.06396
Q3UV17	Keratin, type II cytoskeletal 2 oral OS=Mus musculus GN=Krt76 PE=2 SV=1 - [K22O_MOUSE]	42.38	1.52	1	1	1	1	594	62.806	8.42627
Q5U405	Transmembrane protease serine 13 OS=Mus musculus GN=Tmprss13 PE=2 SV=2 - [TMPSD_MOUSE]	35.37	1.47	1	1	1	1	543	59.7679	9.01221

## Sheet: hH19 Sen
Table S4. Identification of H19-binding proteins by mass spectrometry.
Human H19 sense transcript in human skeletal muscle tissues
Accession	Description	Score	Coverage	# Proteins	# Unique Peptides	# Peptides	# PSMs	# AAs	MW [kDa]	calc. pI
Q9Z0J4	Nitric oxide synthase, brain OS=Mus musculus GN=Nos1 PE=1 SV=1 - [NOS1_MOUSE]	1056.07	2.8	1	3	3	27	1429	160.371	7.15186
P11531	Dystrophin OS=Mus musculus GN=Dmd PE=1 SV=3 - [DMD_MOUSE]	673.82	4.51	1	12	12	17	3678	425.566	5.93506
Q61234	Alpha-1-syntrophin OS=Mus musculus GN=Snta1 PE=1 SV=1 - [SNTA1_MOUSE]	538.946	10.14	1	4	4	17	503	53.6316	6.85889
Q62165	Dystroglycan OS=Mus musculus GN=Dag1 PE=1 SV=4 - [DAG1_MOUSE]	396.852	6.61	1	5	5	12	893	96.8444	8.44092
P82350	Alpha-sarcoglycan OS=Mus musculus GN=Sgca PE=1 SV=1 - [SGCA_MOUSE]	332.12	14.47	1	4	4	13	387	43.2594	6.46826
Q61235	Beta-2-syntrophin OS=Mus musculus GN=Sntb2 PE=1 SV=2 - [SNTB2_MOUSE]	291.617	7.88	1	4	4	8	520	56.3462	8.68994
Q99L88	Beta-1-syntrophin OS=Mus musculus GN=Sntb1 PE=1 SV=4 - [SNTB1_MOUSE]	259.519	5.21	1	2	2	9	537	58.045	8.30908
Q61263	Sterol O-acyltransferase 1 OS=Mus musculus GN=Soat1 PE=1 SV=2 - [SOAT1_MOUSE]	86.0909	4.26	1	2	2	2	540	63.757	9.01221
Q5U405	Transmembrane protease serine 13 OS=Mus musculus GN=Tmprss13 PE=2 SV=2 - [TMPSD_MOUSE]	43.7763	1.47	1	1	1	2	543	59.7679	9.01221
Q99PU7	Ubiquitin carboxyl-terminal hydrolase BAP1 OS=Mus musculus GN=Bap1 PE=1 SV=1 - [BAP1_MOUSE]	31.01	1.1	1	1	1	1	728	80.442	6.771
Q8C0G2	TRAF3-interacting JNK-activating modulator OS=Mus musculus GN=Traf3ip3 PE=1 SV=2 - [T3JAM_MOUSE]	29.88	2.34	1	1	1	1	513	58.5283	8.26514
Q3UIJ9	Myocardial zonula adherens protein OS=Mus musculus GN=Myzap PE=1 SV=1 - [MYZAP_MOUSE]	27.83	2.79	1	1	1	1	466	53.8635	6.50732
Q99NB9	Splicing factor 3B subunit 1 OS=Mus musculus GN=Sf3b1 PE=1 SV=1 - [SF3B1_MOUSE]	26.05	0.69	1	1	1	1	1304	145.724	7.09326
P37913	DNA ligase 1 OS=Mus musculus GN=Lig1 PE=1 SV=2 - [DNLI1_MOUSE]	25.03	0.87	1	1	1	1	916	102.226	6.81494
P34056	Transcription factor AP-2-alpha OS=Mus musculus GN=Tfap2a PE=1 SV=2 - [AP2A_MOUSE]	23.35	1.83	1	1	1	1	437	47.9414	8.01611
Q8BH64	EH domain-containing protein 2 OS=Mus musculus GN=Ehd2 PE=1 SV=1 - [EHD2_MOUSE]	22.39	2.03	1	1	1	1	543	61.1358	6.50732
O70145	Neutrophil cytosol factor 2 OS=Mus musculus GN=Ncf2 PE=1 SV=1 - [NCF2_MOUSE]	22.23	1.52	1	1	1	1	525	59.4475	6.60986
P59242	Cingulin OS=Mus musculus GN=Cgn PE=1 SV=1 - [CING_MOUSE]	21.9	0.76	1	1	1	1	1191	136.365	5.90967
P58871	182 kDa tankyrase-1-binding protein OS=Mus musculus GN=Tnks1bp1 PE=1 SV=2 - [TB182_MOUSE]	21.9	0.64	1	1	1	1	1720	181.714	4.88135
Q9R269	Periplakin OS=Mus musculus GN=Ppl PE=1 SV=1 - [PEPL_MOUSE]	21.58	0.63	1	1	1	1	1755	203.88	5.5415
Q9QZ05	Eukaryotic translation initiation factor 2-alpha kinase 4 OS=Mus musculus GN=Eif2ak4 PE=1 SV=2 - [E2AK4_MOUSE]	21.47	0.85	1	1	1	1	1648	186.37	6.31592
Q9CWK3	CD2 antigen cytoplasmic tail-binding protein 2 OS=Mus musculus GN=Cd2bp2 PE=1 SV=1 - [CD2B2_MOUSE]	21.46	2.05	1	1	1	1	342	37.6711	4.60205
Q8R2G6	Coiled-coil domain-containing protein 80 OS=Mus musculus GN=Ccdc80 PE=1 SV=2 - [CCD80_MOUSE]	21.26	0.95	1	1	1	1	949	107.545	9.5835
Q45VK7	Cytoplasmic dynein 2 heavy chain 1 OS=Mus musculus GN=Dync2h1 PE=1 SV=1 - [DYHC2_MOUSE]	20.83	0.23	1	1	1	1	4306	492.029	6.59521
O35161	Cadherin EGF LAG seven-pass G-type receptor 1 OS=Mus musculus GN=Celsr1 PE=1 SV=3 - [CELR1_MOUSE]	20.81	0.23	1	1	1	1	3034	330.264	5.88428
Q66JV4	RNA-binding protein 12B-B OS=Mus musculus GN=Rbm12b2 PE=2 SV=2 - [R12BB_MOUSE]	20.14	0.84	2	1	1	1	834	96.3903	7.85498
Q8BWB1	Synaptopodin 2-like protein OS=Mus musculus GN=Synpo2l PE=2 SV=1 - [SYP2L_MOUSE]	20.03	0.72	1	1	1	1	975	102.89	9.78857
Q3TY86	Apoptosis-inducing factor 3 OS=Mus musculus GN=Aifm3 PE=2 SV=1 - [AIFM3_MOUSE]	20.02	2.15	1	1	1	1	605	66.7496	9.0415
P58404	Striatin-4 OS=Mus musculus GN=Strn4 PE=1 SV=2 - [STRN4_MOUSE]	19.38	0.92	1	1	1	1	760	81.5945	5.37646
O08523	Alpha-tectorin OS=Mus musculus GN=Tecta PE=1 SV=2 - [TECTA_MOUSE]	0	0.42	1	1	1	1	2155	239.275	5.35107

## Sheet: hH19 a.s.
Table S4. Identification of H19-binding proteins by mass spectrometry.
Human H19 anti-sense transcript in human skeletal muscle tissues
Accession	Description	Score	Coverage	# Proteins	# Unique Peptides	# Peptides	# PSMs	# AAs	MW [kDa]	calc. pI
P61979	Heterogeneous nuclear ribonucleoprotein K OS=Mus musculus GN=Hnrnpk PE=1 SV=1 - [HNRPK_MOUSE]	84.24	3.46	1	1	1	1	463	50.9444	5.5415
P04104	Keratin, type II cytoskeletal 1 OS=Mus musculus GN=Krt1 PE=1 SV=4 - [K2C1_MOUSE]	60.23	1.73	1	1	1	1	637	65.5653	8.14795
P62960	Nuclease-sensitive element-binding protein 1 OS=Mus musculus GN=Ybx1 PE=1 SV=3 - [YBOX1_MOUSE]	57.28	5.28	3	1	1	1	322	35.7086	9.87646
Q3UV17	Keratin, type II cytoskeletal 2 oral OS=Mus musculus GN=Krt76 PE=2 SV=1 - [K22O_MOUSE]	48.66	1.52	1	1	1	1	594	62.806	8.42627

## Sheet: mH19 Sen
Table S4. Identification of H19-binding proteins by mass spectrometry.
Mouse H19 sense transcript in mouse skeletal muscle tissues
Accession	Description	Score	Coverage	# Proteins	# Unique Peptides	# Peptides	# PSMs	# AAs	MW [kDa]	calc. pI
P11531	Dystrophin OS=Mus musculus GN=Dmd PE=1 SV=3 - [DMD_MOUSE]	843.854	4.4	1	12	12	23	3678	425.566	5.93506
Q9Z0J4	Nitric oxide synthase, brain OS=Mus musculus GN=Nos1 PE=1 SV=1 - [NOS1_MOUSE]	653.436	4.13	1	4	4	20	1429	160.371	7.15186
Q62165	Dystroglycan OS=Mus musculus GN=Dag1 PE=1 SV=4 - [DAG1_MOUSE]	534.064	8.06	1	6	6	14	893	96.8444	8.44092
Q61234	Alpha-1-syntrophin OS=Mus musculus GN=Snta1 PE=1 SV=1 - [SNTA1_MOUSE]	506.496	9.74	1	4	4	14	503	53.6316	6.85889
P82350	Alpha-sarcoglycan OS=Mus musculus GN=Sgca PE=1 SV=1 - [SGCA_MOUSE]	407.952	14.47	1	4	4	12	387	43.2594	6.46826
Q61235	Beta-2-syntrophin OS=Mus musculus GN=Sntb2 PE=1 SV=2 - [SNTB2_MOUSE]	329.798	10.58	1	5	5	11	520	56.3462	8.68994
Q99L88	Beta-1-syntrophin OS=Mus musculus GN=Sntb1 PE=1 SV=4 - [SNTB1_MOUSE]	316.513	7.82	1	3	3	8	537	58.045	8.30908
P52019	Squalene monooxygenase OS=Mus musculus GN=Sqle PE=2 SV=1 - [ERG1_MOUSE]	51.3492	2.45	1	1	1	2	572	63.7296	8.47021
Q5U405	Transmembrane protease serine 13 OS=Mus musculus GN=Tmprss13 PE=2 SV=2 - [TMPSD_MOUSE]	50.4398	1.47	1	1	1	2	543	59.7679	9.01221
Q61263	Sterol O-acyltransferase 1 OS=Mus musculus GN=Soat1 PE=1 SV=2 - [SOAT1_MOUSE]	40.21	2.04	1	1	1	1	540	63.757	9.01221
Q3UMU9	Hepatoma-derived growth factor-related protein 2 OS=Mus musculus GN=Hdgfrp2 PE=1 SV=1 - [HDGR2_MOUSE]	31.75	1.05	1	1	1	1	669	74.2464	8.66064
Q9CZ92	Centromere protein P OS=Mus musculus GN=Cenpp PE=2 SV=1 - [CENPP_MOUSE]	28.21	5.94	1	1	1	1	286	33.2668	5.24951
Q3ULJ0	Glycerol-3-phosphate dehydrogenase 1-like protein OS=Mus musculus GN=Gpd1l PE=1 SV=2 - [GPD1L_MOUSE]	27.27	1.99	1	1	1	1	351	38.2009	6.771
P34056	Transcription factor AP-2-alpha OS=Mus musculus GN=Tfap2a PE=1 SV=2 - [AP2A_MOUSE]	27.14	1.83	1	1	1	1	437	47.9414	8.01611
Q504P2	C-type lectin domain family 12 member A OS=Mus musculus OX=10090 GN=Clec12a PE=2 SV=1 - [CL12A_MOUSE]	26.25	4.12	1	1	1	1	267	30.7375	7.76709
Q8BWB1	Synaptopodin 2-like protein OS=Mus musculus GN=Synpo2l PE=2 SV=1 - [SYP2L_MOUSE]	24.85	0.72	1	1	1	1	975	102.89	9.78857
Q66PY1	Signal peptide, CUB and EGF-like domain-containing protein 3 OS=Mus musculus GN=Scube3 PE=1 SV=1 - [SCUB3_MOUSE]	24.79	1.21	3	1	1	1	993	108.912	7.56201
Q9R269	Periplakin OS=Mus musculus GN=Ppl PE=1 SV=1 - [PEPL_MOUSE]	24.03	0.63	1	1	1	1	1755	203.88	5.5415
Q45VK7	Cytoplasmic dynein 2 heavy chain 1 OS=Mus musculus GN=Dync2h1 PE=1 SV=1 - [DYHC2_MOUSE]	23.88	0.23	1	1	1	1	4306	492.029	6.59521
Q8K1H1	Tudor domain-containing protein 7 OS=Mus musculus OX=10090 GN=Tdrd7 PE=1 SV=1 - [TDRD7_MOUSE]	23.7177	2.3	1	2	2	2	1086	122.096	6.69775
Q8BXQ8	Protein FAM53C OS=Mus musculus GN=Fam53c PE=1 SV=1 - [FA53C_MOUSE]	22.49	1.78	1	1	1	1	393	43.2334	7.72314
P06879	Prolactin OS=Mus musculus GN=Prl PE=2 SV=1 - [PRL_MOUSE]	22.36	5.31	1	1	1	1	226	25.4802	5.42725
Q8C5N3	Pre-mRNA-splicing factor CWC22 homolog OS=Mus musculus GN=Cwc22 PE=1 SV=1 - [CWC22_MOUSE]	21.04	0.77	1	1	1	1	908	104.709	8.08936
O88487	Cytoplasmic dynein 1 intermediate chain 2 OS=Mus musculus GN=Dync1i2 PE=1 SV=1 - [DC1I2_MOUSE]	20.56	1.47	1	1	1	1	612	68.3517	5.2876
Q30D77	Collagen alpha-1(XXIV) chain OS=Mus musculus GN=Col24a1 PE=2 SV=2 - [COOA1_MOUSE]	20.28	0.69	1	1	1	1	1733	175.625	7.34229
P97789	5'-3' exoribonuclease 1 OS=Mus musculus GN=Xrn1 PE=1 SV=1 - [XRN1_MOUSE]	20.21	0.76	1	1	1	1	1719	194.185	7.50342
Q6H1L8	Regulator of telomere elongation helicase 1 OS=Mus spretus GN=Rtel1 PE=2 SV=1 - [RTEL1_MUSSP]	20.18	0.58	1	1	1	1	1203	133.581	8.11865

## Sheet: mH19 a.s.
Table S4. Identification of H19-binding proteins by mass spectrometry.
Mouse H19 anti-sense transcript in mouse skeletal muscle tissues
Accession	Description	Score	Coverage	# Proteins	# Unique Peptides	# Peptides	# PSMs	# AAs	MW [kDa]	calc. pI
P62960	Nuclease-sensitive element-binding protein 1 OS=Mus musculus GN=Ybx1 PE=1 SV=3 - [YBOX1_MOUSE]	106.64	5.9	1	1	1	1	322	35.7086	9.87646
P05977	Myosin light chain 1/3, skeletal muscle isoform OS=Mus musculus GN=Myl1 PE=1 SV=2 - [MYL1_MOUSE]	93.5519	9.57	1	2	2	2	188	20.5814	5.03369
P61979	Heterogeneous nuclear ribonucleoprotein K OS=Mus musculus GN=Hnrnpk PE=1 SV=1 - [HNRPK_MOUSE]	78.06	3.46	1	1	1	1	463	50.9444	5.5415
P07310	Creatine kinase M-type OS=Mus musculus GN=Ckm PE=2 SV=1 - [KCRM_MOUSE]	66.6756	4.2	1	2	2	2	381	43.0178	7.06396
Q3UV17	Keratin, type II cytoskeletal 2 oral OS=Mus musculus GN=Krt76 PE=2 SV=1 - [K22O_MOUSE]	63.64	1.52	1	1	1	1	594	62.806	8.42627
Q9JKB3	Y-box-binding protein 3 OS=Mus musculus GN=Ybx3 PE=1 SV=2 - [YBOX3_MOUSE]	60.1	5.26	1	1	1	1	361	38.7903	9.68604
Q3ULD5	Methylcrotonoyl-CoA carboxylase beta chain, mitochondrial OS=Mus musculus GN=Mccc2 PE=1 SV=1 - [MCCB_MOUSE]	59.55	1.6	1	1	1	1	563	61.3402	8.00146
E9Q9K5	Triadin OS=Mus musculus GN=Trdn PE=1 SV=1 - [TRDN_MOUSE]	36.07	1.15	1	1	1	1	693	77.7959	9.31982
Q5U405	Transmembrane protease serine 13 OS=Mus musculus GN=Tmprss13 PE=2 SV=2 - [TMPSD_MOUSE]	33.08	1.47	1	1	1	1	543	59.7679	9.01221
P09405	Nucleolin OS=Mus musculus GN=Ncl PE=1 SV=2 - [NUCL_MOUSE]	32.32	1.27	1	1	1	1	707	76.6768	4.75439
P04104	Keratin, type II cytoskeletal 1 OS=Mus musculus GN=Krt1 PE=1 SV=4 - [K2C1_MOUSE]	31.77	1.73	1	1	1	1	637	65.5653	8.14795
Q8BQ48	Centrosomal protein of 295 kDa OS=Mus musculus GN=Cep295 PE=2 SV=3 - [CE295_MOUSE]	29.74	0.29	1	1	1	1	2412	272.611	6.06201
