# Supplementary material for: Functional significance of gain-of-function H19 lncRNA in skeletal muscle differentiation and anti-obesity effects
Source: Genome Med. 2021 Aug 28;13:137. doi: 10.1186/s13073-021-00937-4 (PMC8403366; doi:10.1186/s13073-021-00937-4)
Supplement: Supplementary file 6 — Additional file 6. Table S5: Characterization of DMD post-translational modifications. [file 13073_2021_937_MOESM6_ESM.xlsx]

## Sheet: GM09503_IgG
Table S5. Characterization of DMD post-translational modifications.
Sample GM09503_IgG
Checked	Score Mascot: Mascot	Protein FDR Confidence: Mascot	Master	Accession	Description	Exp. q-value: Mascot	Coverage [%]	# Peptides	# PSMs	# Unique Peptides	# Protein Groups	# AAs	MW [kDa]	calc. pI	# Peptides (by Search Engine): Mascot
FALSE	735	High	Master Protein	Q9NYQ6	Cadherin EGF LAG seven-pass G-type receptor 1 OS=Homo sapiens OX=9606 GN=CELSR1 PE=1 SV=1	0	4	10	107	10	1	3014	329.3	5.92	10
	Checked	Ions Score (by Search Engine): Mascot	Confidence	Modifications	# Protein Groups	# Proteins	# PSMs	Master Protein Accessions	# Missed Cleavages	Theo. MH+ [Da]	Confidence (by Search Engine): Mascot
	FALSE	32	Medium		1	1	1	Q9NYQ6	1	1187.65	Medium
	FALSE	81	High		1	1	10	Q9NYQ6	0	1603.78	High
	FALSE	91	High	1xOxidation [M5]	1	1	19	Q9NYQ6	0	1524.67	High
	FALSE	90	High		1	1	33	Q9NYQ6	0	1508.67	High
	FALSE	35	High		1	1	6	Q9NYQ6	0	1349.8	High
	FALSE	110	High		1	1	8	Q9NYQ6	0	1563.79	High
	FALSE	40	High		1	1	6	Q9NYQ6	0	1498.76	High
	FALSE	91	High		1	1	13	Q9NYQ6	0	1433.72	High
	FALSE	90	High	1xTrioxidation [C1]	1	1	2	Q9NYQ6	0	1721.59	High
	FALSE	69	High		1	1	3	Q9NYQ6	0	1430.83	High
	FALSE	95	High		1	1	6	Q9NYQ6	0	1587.83	High
FALSE	627	High	Master Protein	Q6ZRS2	Helicase SRCAP OS=Homo sapiens OX=9606 GN=SRCAP PE=1 SV=3	0	4	8	118	8	1	3230	343.3	5.96	8
	Checked	Ions Score (by Search Engine): Mascot	Confidence	Modifications	# Protein Groups	# Proteins	# PSMs	Master Protein Accessions	# Missed Cleavages	Theo. MH+ [Da]	Confidence (by Search Engine): Mascot
	FALSE	46	High		1	1	13	Q6ZRS2	0	1672.91	High
	FALSE	88	High	1xTrioxidation [C13]	1	1	3	Q6ZRS2	0	1688.89	High
	FALSE	109	High		1	1	26	Q6ZRS2	0	1640.9	High
	FALSE	89	High		1	1	18	Q6ZRS2	0	1433.75	High
	FALSE	70	High		1	1	1	Q6ZRS2	0	1556.82	High
	FALSE	87	High		1	1	5	Q6ZRS2	0	1698.91	High
	FALSE	46	High	1xOxidation [M3]	1	1	9	Q6ZRS2	0	1549.91	High
	FALSE	103	High		1	1	33	Q6ZRS2	0	1621.94	High
	FALSE	69	High		1	1	9	Q6ZRS2	0	1533.92	High
	FALSE	54	High	1xTrioxidation [C1]	1	1	1	Q6ZRS2	0	1584.66	High
FALSE	596	High	Master Protein	Q9BVA1	Tubulin beta-2B chain OS=Homo sapiens OX=9606 GN=TUBB2B PE=1 SV=1	0	22	7	35	2	1	445	49.9	4.89	7
	Checked	Ions Score (by Search Engine): Mascot	Confidence	Modifications	# Protein Groups	# Proteins	# PSMs	Master Protein Accessions	# Missed Cleavages	Theo. MH+ [Da]	Confidence (by Search Engine): Mascot
	FALSE	73	High		1	1	7	Q9BVA1	0	1385.67	High
	FALSE	64	High	1xOxidation [M8]	2	3	7	Q9BUF5; Q9BVA1	0	1367.67	High
	FALSE	92	High		2	3	2	Q9BUF5; Q9BVA1	0	1351.67	High
	FALSE	137	High	1xOxidation [M1]	2	3	1	P68371; Q9BVA1	0	1873.94	High
	FALSE	71	High		2	3	1	P68371; Q9BVA1	0	1857.94	High
	FALSE	52	High	1xOxidation [M6]	2	4	2	P68371; Q9BVA1	0	1462.68	High
	FALSE	89	High		2	4	1	P68371; Q9BVA1	0	1446.69	High
	FALSE	89	High	1xTrioxidation [C10]	2	6	2	P68371; Q9BVA1	0	1813.89	High
	FALSE	60	High		2	6	4	P68371; Q9BVA1	0	1765.9	High
	FALSE	65	High	1xOxidation [M11]	1	4	3	Q9BVA1	0	1631.83	High
	FALSE	83	High		1	4	4	Q9BVA1	0	1615.84	High
	FALSE	30	Medium		3	8	3	Q9BUF5; P68371; Q9BVA1	0	1620.84	Medium
	FALSE	33	Medium	1xOxidation [M5]	3	8	1	Q9BUF5; P68371; Q9BVA1	0	1636.83	Medium
FALSE	591	High	Master Protein	Q9NYL2	Mitogen-activated protein kinase kinase kinase 20 OS=Homo sapiens OX=9606 GN=MAP3K20 PE=1 SV=3	0	10	7	58	7	1	800	91.1	7.87	7
	Checked	Ions Score (by Search Engine): Mascot	Confidence	Modifications	# Protein Groups	# Proteins	# PSMs	Master Protein Accessions	# Missed Cleavages	Theo. MH+ [Da]	Confidence (by Search Engine): Mascot
	FALSE	58	High		1	1	4	Q9NYL2	0	1747.81	High
	FALSE	84	High	1xOxidation [M1]	1	1	2	Q9NYL2	0	1283.67	High
	FALSE	85	High		1	1	2	Q9NYL2	0	1267.67	High
	FALSE	66	High		1	1	1	Q9NYL2	0	1136.63	High
	FALSE	85	High		1	1	23	Q9NYL2	0	1253.68	High
	FALSE	112	High		1	1	22	Q9NYL2	0	1689.87	High
	FALSE	67	High		1	1	1	Q9NYL2	0	1546.63	High
	FALSE	91	High	1xOxidation [M7]	1	1	1	Q9NYL2	0	1607.73	High
	FALSE	118	High		1	1	2	Q9NYL2	0	1591.73	High
FALSE	571	High	Master Protein	P21333	Filamin-A OS=Homo sapiens OX=9606 GN=FLNA PE=1 SV=4	0	3	7	120	7	1	2647	280.6	6.06	7
	Checked	Ions Score (by Search Engine): Mascot	Confidence	Modifications	# Protein Groups	# Proteins	# PSMs	Master Protein Accessions	# Missed Cleavages	Theo. MH+ [Da]	Confidence (by Search Engine): Mascot
	FALSE	85	High		1	1	26	P21333	0	1312.69	High
	FALSE	101	High		1	1	11	P21333	0	1502.8	High
	FALSE	93	High		1	1	36	P21333	0	1283.75	High
	FALSE	38	High	1xCarbamidomethyl [C9]	1	1	1	P21333	0	1589.66	High
	FALSE	29	High	1xTrioxidation [C9]	1	1	1	P21333	0	1580.63	High
	FALSE	70	High		1	1	13	P21333	0	1532.64	High
	FALSE	30	Medium	1xOxidation [M12]	1	1	1	P21333	1	1577.8	Medium
	FALSE	38	High		1	1	2	P21333	1	1561.8	High
	FALSE	70	High	1xOxidation [M12]	1	1	11	P21333	0	1449.7	High
	FALSE	75	High		1	1	4	P21333	0	1433.71	High
	FALSE	110	High		1	1	14	P21333	0	1415.75	High
FALSE	570	High	Master Protein	P07948	Tyrosine-protein kinase Lyn OS=Homo sapiens OX=9606 GN=LYN PE=1 SV=3	0	18	7	39	7	1	512	58.5	7.11	7
	Checked	Ions Score (by Search Engine): Mascot	Confidence	Modifications	# Protein Groups	# Proteins	# PSMs	Master Protein Accessions	# Missed Cleavages	Theo. MH+ [Da]	Confidence (by Search Engine): Mascot
	FALSE	76	High		1	1	6	P07948	0	1341.64	High
	FALSE	47	High		1	1	4	P07948	0	1732.95	High
	FALSE	87	High		1	1	2	P07948	0	1556.76	High
	FALSE	60	High	1xOxidation [M12]; 1xTrioxidation [C4]	1	1	1	P07948	0	1632.68	High
	FALSE	88	High	1xOxidation [M12]	1	1	3	P07948	0	1584.69	High
	FALSE	88	High	1xTrioxidation [C11]	1	1	1	P07948	0	1745.82	High
	FALSE	96	High		1	1	16	P07948	0	1697.84	High
	FALSE	46	High		1	1	1	P07948	0	1568.7	High
	FALSE	81	High		1	1	3	P07948	0	1599.8	High
	FALSE	80	High	1xOxidation [M11]	1	1	1	P07948	0	1380.69	High
	FALSE	95	High		1	1	1	P07948	0	1364.69	High
FALSE	476	High	Master Protein	Q92616	eIF-2-alpha kinase activator GCN1 OS=Homo sapiens OX=9606 GN=GCN1 PE=1 SV=6	0	2	5	26	5	1	2671	292.6	7.47	5
	Checked	Ions Score (by Search Engine): Mascot	Confidence	Modifications	# Protein Groups	# Proteins	# PSMs	Master Protein Accessions	# Missed Cleavages	Theo. MH+ [Da]	Confidence (by Search Engine): Mascot
	FALSE	97	High		1	1	5	Q92616	0	1271.67	High
	FALSE	80	High		1	1	7	Q92616	0	1513.73	High
	FALSE	114	High		1	1	4	Q92616	0	1625.93	High
	FALSE	78	High		1	1	7	Q92616	0	1238.64	High
	FALSE	107	High		1	1	3	Q92616	0	1299.74	High
FALSE	461	High	Master Protein	Q13219	Pappalysin-1 OS=Homo sapiens OX=9606 GN=PAPPA PE=1 SV=3	0	5	6	133	6	1	1627	180.9	6.18	6
	Checked	Ions Score (by Search Engine): Mascot	Confidence	Modifications	# Protein Groups	# Proteins	# PSMs	Master Protein Accessions	# Missed Cleavages	Theo. MH+ [Da]	Confidence (by Search Engine): Mascot
	FALSE	86	High	1xOxidation [M3]	1	1	6	Q13219	0	1560.8	High
	FALSE	104	High		1	1	7	Q13219	0	1544.8	High
	FALSE	42	High	1xCarbamidomethyl [C11]	1	1	3	Q13219	0	1551.73	High
	FALSE	93	High	1xTrioxidation [C11]	1	1	7	Q13219	0	1542.7	High
	FALSE	88	High		1	1	62	Q13219	0	1494.71	High
	FALSE	39	High		1	1	3	Q13219	0	1438.63	High
	FALSE	72	High	1xTrioxidation [C13]	1	1	2	Q13219	0	1627.75	High
	FALSE	40	High		1	1	6	Q13219	0	1826.88	High
	FALSE	114	High		1	1	37	Q13219	0	1668.83	High
FALSE	450	High	Master Protein	P34931	Heat shock 70 kDa protein 1-like OS=Homo sapiens OX=9606 GN=HSPA1L PE=1 SV=2	0	12	6	58	2	1	641	70.3	6.02	6
	Checked	Ions Score (by Search Engine): Mascot	Confidence	Modifications	# Protein Groups	# Proteins	# PSMs	Master Protein Accessions	# Missed Cleavages	Theo. MH+ [Da]	Confidence (by Search Engine): Mascot
	FALSE	74	High		3	7	2	P11021; P0DMV8; P34931	0	1228.63	High
	FALSE	82	High		2	6	34	P0DMV8; P34931	0	1487.7	High
	FALSE	78	High		1	2	8	P34931	0	1183.65	High
	FALSE	76	High	1xOxidation [M10]	2	2	2	P0DMV8; P34931	0	1630.8	High
	FALSE	84	High		2	2	4	P0DMV8; P34931	0	1614.81	High
	FALSE	60	High		1	1	6	P34931	0	1266.72	High
	FALSE	72	High		2	4	3	P11021; P34931	0	1659.9	High
FALSE	444	High	Master Protein	P61978	Heterogeneous nuclear ribonucleoprotein K OS=Homo sapiens OX=9606 GN=HNRNPK PE=1 SV=1	0	14	5	367	5	1	463	50.9	5.54	5
	Checked	Ions Score (by Search Engine): Mascot	Confidence	Modifications	# Protein Groups	# Proteins	# PSMs	Master Protein Accessions	# Missed Cleavages	Theo. MH+ [Da]	Confidence (by Search Engine): Mascot
	FALSE	92	High	1xOxidation [M6]	1	1	25	P61978	0	1595.7	High
	FALSE	88	High		1	1	61	P61978	0	1579.71	High
	FALSE	30	High	1xCarbamidomethyl [C6]; 1xTrioxidation [C5]	1	1	1	P61978	0	1540.62	High
	FALSE	82	High	1xTrioxidation [C]	1	1	18	P61978	0	1483.59	High
	FALSE	78	High		1	1	92	P61978	0	1435.61	High
	FALSE	60	High		1	1	1	P61978	0	1259.58	High
	FALSE	105	High		1	1	99	P61978	0	1518.94	High
	FALSE	105	High		1	1	70	P61978	0	1340.8	High
FALSE	435	High	Master Protein	Q13136	Liprin-alpha-1 OS=Homo sapiens OX=9606 GN=PPFIA1 PE=1 SV=1	0	5	5	17	2	1	1202	135.7	6.29	5
	Checked	Ions Score (by Search Engine): Mascot	Confidence	Modifications	# Protein Groups	# Proteins	# PSMs	Master Protein Accessions	# Missed Cleavages	Theo. MH+ [Da]	Confidence (by Search Engine): Mascot
	FALSE	95	High	1xOxidation [M5]	2	3	3	Q13136; O75335	0	1594.77	High
	FALSE	88	High		2	3	4	Q13136; O75335	0	1578.78	High
	FALSE	88	High		1	1	1	Q13136	0	1074.55	High
	FALSE	83	High		1	1	1	Q13136	0	1417.67	High
	FALSE	103	High		2	3	5	Q13136; O75335	0	1555.8	High
	FALSE	45	High	1xTrioxidation [C8]	2	4	2	Q13136; O75335	0	1472.78	High
	FALSE	66	High		2	4	1	Q13136; O75335	0	1424.79	High
FALSE	432	High	Master Protein	P68371	Tubulin beta-4B chain OS=Homo sapiens OX=9606 GN=TUBB4B PE=1 SV=1	0	16	5	13	1	1	445	49.8	4.89	5
	Checked	Ions Score (by Search Engine): Mascot	Confidence	Modifications	# Protein Groups	# Proteins	# PSMs	Master Protein Accessions	# Missed Cleavages	Theo. MH+ [Da]	Confidence (by Search Engine): Mascot
	FALSE	85	High		1	1	1	P68371	0	1328.65	High
	FALSE	137	High	1xOxidation [M1]	2	3	1	P68371; Q9BVA1	0	1873.94	High
	FALSE	71	High		2	3	1	P68371; Q9BVA1	0	1857.94	High
	FALSE	52	High	1xOxidation [M6]	2	4	2	P68371; Q9BVA1	0	1462.68	High
	FALSE	89	High		2	4	1	P68371; Q9BVA1	0	1446.69	High
	FALSE	89	High	1xTrioxidation [C10]	2	6	2	P68371; Q9BVA1	0	1813.89	High
	FALSE	60	High		2	6	4	P68371; Q9BVA1	0	1765.9	High
	FALSE	30	Medium		3	8	3	Q9BUF5; P68371; Q9BVA1	0	1620.84	Medium
	FALSE	33	Medium	1xOxidation [M5]	3	8	1	Q9BUF5; P68371; Q9BVA1	0	1636.83	Medium
FALSE	417	High	Master Protein	Q00341	Vigilin OS=Homo sapiens OX=9606 GN=HDLBP PE=1 SV=2	0	5	5	32	5	1	1268	141.4	6.87	5
	Checked	Ions Score (by Search Engine): Mascot	Confidence	Modifications	# Protein Groups	# Proteins	# PSMs	Master Protein Accessions	# Missed Cleavages	Theo. MH+ [Da]	Confidence (by Search Engine): Mascot
	FALSE	82	High	1xOxidation [M6]	1	1	3	Q00341	0	1349.67	High
	FALSE	96	High		1	1	2	Q00341	0	1333.68	High
	FALSE	49	High		1	1	7	Q00341	0	1389.71	High
	FALSE	107	High		1	1	11	Q00341	0	1724.93	High
	FALSE	76	High		1	1	3	Q00341	0	1614.85	High
	FALSE	88	High		1	1	6	Q00341	0	1381.73	High
FALSE	407	High	Master Protein	Q04637	Eukaryotic translation initiation factor 4 gamma 1 OS=Homo sapiens OX=9606 GN=EIF4G1 PE=1 SV=4	0	3	4	80	4	1	1599	175.4	5.33	4
	Checked	Ions Score (by Search Engine): Mascot	Confidence	Modifications	# Protein Groups	# Proteins	# PSMs	Master Protein Accessions	# Missed Cleavages	Theo. MH+ [Da]	Confidence (by Search Engine): Mascot
	FALSE	109	High	1xOxidation [M1]	1	1	6	Q04637	0	1607.73	High
	FALSE	89	High		1	1	16	Q04637	0	1591.73	High
	FALSE	108	High	1xOxidation [M14]	1	1	13	Q04637	0	1788.8	High
	FALSE	118	High		1	1	11	Q04637	0	1772.81	High
	FALSE	89	High	1xOxidation [M12]	1	1	13	Q04637	0	1604.8	High
	FALSE	99	High		1	1	12	Q04637	0	1588.8	High
	FALSE	81	High		1	1	9	Q04637	0	1477.74	High
FALSE	405	High	Master Protein	P60709	Actin, cytoplasmic 1 OS=Homo sapiens OX=9606 GN=ACTB PE=1 SV=1	0	17	5	72	5	1	375	41.7	5.48	5
	Checked	Ions Score (by Search Engine): Mascot	Confidence	Modifications	# Protein Groups	# Proteins	# PSMs	Master Protein Accessions	# Missed Cleavages	Theo. MH+ [Da]	Confidence (by Search Engine): Mascot
	FALSE	77	High		1	7	4	P60709	0	1516.7	High
	FALSE	119	High		1	2	5	P60709	0	1946.9	High
	FALSE	72	High		1	6	3	P60709	0	1198.52	High
	FALSE	60	High		1	9	20	P60709	0	1198.71	High
	FALSE	49	High	2xOxidation [M5; M8]	1	7	15	P60709	0	1203.56	High
	FALSE	70	High	1xOxidation [M]	1	7	6	P60709	0	1187.57	High
	FALSE	76	High		1	7	19	P60709	0	1171.57	High
FALSE	378	High	Master Protein	Q15717	ELAV-like protein 1 OS=Homo sapiens OX=9606 GN=ELAVL1 PE=1 SV=2	0	16	5	207	5	1	326	36.1	9.17	5
	Checked	Ions Score (by Search Engine): Mascot	Confidence	Modifications	# Protein Groups	# Proteins	# PSMs	Master Protein Accessions	# Missed Cleavages	Theo. MH+ [Da]	Confidence (by Search Engine): Mascot
	FALSE	37	High		1	1	1	Q15717	1	1724.96	High
	FALSE	96	High		1	1	73	Q15717	0	1568.85	High
	FALSE	87	High		1	1	35	Q15717	0	1188.66	High
	FALSE	62	High		1	1	26	Q15717	0	1335.73	High
	FALSE	96	High		1	1	72	Q15717	0	1353.69	High
FALSE	376	High	Master Protein	P0DMV8	Heat shock 70 kDa protein 1A OS=Homo sapiens OX=9606 GN=HSPA1A PE=1 SV=1	0	10	5	94	2	1	641	70	5.66	5
	Checked	Ions Score (by Search Engine): Mascot	Confidence	Modifications	# Protein Groups	# Proteins	# PSMs	Master Protein Accessions	# Missed Cleavages	Theo. MH+ [Da]	Confidence (by Search Engine): Mascot
	FALSE	74	High		3	7	2	P11021; P0DMV8; P34931	0	1228.63	High
	FALSE	82	High		2	6	34	P0DMV8; P34931	0	1487.7	High
	FALSE	76	High	1xOxidation [M10]	2	2	2	P0DMV8; P34931	0	1630.8	High
	FALSE	84	High		2	2	4	P0DMV8; P34931	0	1614.81	High
	FALSE	62	High		1	1	16	P0DMV8	0	1465.81	High
	FALSE	74	High		1	1	37	P0DMV8	0	1680.85	High
FALSE	373	High	Master Protein	Q9Y490	Talin-1 OS=Homo sapiens OX=9606 GN=TLN1 PE=1 SV=3	0	3	5	27	5	1	2541	269.6	6.07	5
	Checked	Ions Score (by Search Engine): Mascot	Confidence	Modifications	# Protein Groups	# Proteins	# PSMs	Master Protein Accessions	# Missed Cleavages	Theo. MH+ [Da]	Confidence (by Search Engine): Mascot
	FALSE	26	Medium	1xOxidation [M12]	1	1	2	Q9Y490	0	1395.74	Medium
	FALSE	34	High		1	1	4	Q9Y490	0	1379.75	High
	FALSE	94	High	1xOxidation [M2]	1	1	1	Q9Y490	0	1463.75	High
	FALSE	79	High		1	1	3	Q9Y490	0	1447.76	High
	FALSE	64	High	1xOxidation [M]	1	1	4	Q9Y490	0	1794.75	High
	FALSE	54	High		1	1	4	Q9Y490	0	1778.75	High
	FALSE	71	High		1	1	4	Q9Y490	0	1516.78	High
	FALSE	110	High		1	1	5	Q9Y490	0	1456.84	High
FALSE	363	High	Master Protein	P55196	Afadin OS=Homo sapiens OX=9606 GN=AFDN PE=1 SV=3	0	3	4	15	4	1	1824	206.7	6.47	4
	Checked	Ions Score (by Search Engine): Mascot	Confidence	Modifications	# Protein Groups	# Proteins	# PSMs	Master Protein Accessions	# Missed Cleavages	Theo. MH+ [Da]	Confidence (by Search Engine): Mascot
	FALSE	65	High		1	1	5	P55196	0	1521.83	High
	FALSE	129	High		1	1	2	P55196	0	1792.92	High
	FALSE	82	High		1	1	3	P55196	0	1646.75	High
	FALSE	51	High	1xOxidation [M12]	1	1	1	P55196	0	1770.94	High
	FALSE	87	High		1	1	4	P55196	0	1754.95	High
FALSE	361	High	Master Protein	Q7L014	Probable ATP-dependent RNA helicase DDX46 OS=Homo sapiens OX=9606 GN=DDX46 PE=1 SV=2	0	6	4	19	4	1	1031	117.3	9.29	4
	Checked	Ions Score (by Search Engine): Mascot	Confidence	Modifications	# Protein Groups	# Proteins	# PSMs	Master Protein Accessions	# Missed Cleavages	Theo. MH+ [Da]	Confidence (by Search Engine): Mascot
	FALSE	110	High		1	1	3	Q7L014	0	1799.92	High
	FALSE	81	High		1	1	1	Q7L014	0	1661.91	High
	FALSE	100	High	1xOxidation [M13]	1	1	3	Q7L014	0	1815.92	High
	FALSE	108	High		1	1	8	Q7L014	0	1539.83	High
	FALSE	62	High		1	1	4	Q7L014	0	1395.83	High
FALSE	337	High	Master Protein	P08559	Pyruvate dehydrogenase E1 component subunit alpha, somatic form, mitochondrial OS=Homo sapiens OX=9606 GN=PDHA1 PE=1 SV=3	0	12	4	14	4	1	390	43.3	8.06	4
	Checked	Ions Score (by Search Engine): Mascot	Confidence	Modifications	# Protein Groups	# Proteins	# PSMs	Master Protein Accessions	# Missed Cleavages	Theo. MH+ [Da]	Confidence (by Search Engine): Mascot
	FALSE	59	High		1	1	1	P08559	0	1269.61	High
	FALSE	99	High		1	1	1	P08559	0	1433.73	High
	FALSE	104	High		1	1	3	P08559	0	1411.78	High
	FALSE	58	High	1xOxidation [M5]	1	2	2	P08559	0	1336.69	High
	FALSE	74	High		1	2	7	P08559	0	1320.7	High
FALSE	335	High	Master Protein	P68363	Tubulin alpha-1B chain OS=Homo sapiens OX=9606 GN=TUBA1B PE=1 SV=1	0	15	5	55	1	1	451	50.1	5.06	5
	Checked	Ions Score (by Search Engine): Mascot	Confidence	Modifications	# Protein Groups	# Proteins	# PSMs	Master Protein Accessions	# Missed Cleavages	Theo. MH+ [Da]	Confidence (by Search Engine): Mascot
	FALSE	69	High		2	7	12	P68363; Q9BQE3	0	1718.88	High
	FALSE	28	Medium		2	8	2	P68363; Q9BQE3	0	1410.77	Medium
	FALSE	88	High		1	2	33	P68363	0	1527.73	High
	FALSE	76	High		2	3	8	P68363; Q9BQE3	0	1701.91	High
	FALSE	74	High		2	5	1	P68363; Q9BQE3	0	1487.88	High
FALSE	320	High	Master Protein	Q9Y265	RuvB-like 1 OS=Homo sapiens OX=9606 GN=RUVBL1 PE=1 SV=1	0	9	3	13	3	1	456	50.2	6.42	3
	Checked	Ions Score (by Search Engine): Mascot	Confidence	Modifications	# Protein Groups	# Proteins	# PSMs	Master Protein Accessions	# Missed Cleavages	Theo. MH+ [Da]	Confidence (by Search Engine): Mascot
	FALSE	90	High		1	1	3	Q9Y265	0	1300.66	High
	FALSE	133	High		1	1	5	Q9Y265	0	1385.8	High
	FALSE	97	High		1	1	5	Q9Y265	0	1687.94	High
FALSE	315	High	Master Protein	Q9BQE3	Tubulin alpha-1C chain OS=Homo sapiens OX=9606 GN=TUBA1C PE=1 SV=1	0	15	5	25	1	1	449	49.9	5.1	5
	Checked	Ions Score (by Search Engine): Mascot	Confidence	Modifications	# Protein Groups	# Proteins	# PSMs	Master Protein Accessions	# Missed Cleavages	Theo. MH+ [Da]	Confidence (by Search Engine): Mascot
	FALSE	69	High		2	7	12	P68363; Q9BQE3	0	1718.88	High
	FALSE	28	Medium		2	8	2	P68363; Q9BQE3	0	1410.77	Medium
	FALSE	68	High		1	5	3	Q9BQE3	0	1541.75	High
	FALSE	76	High		2	3	8	P68363; Q9BQE3	0	1701.91	High
	FALSE	74	High		2	5	1	P68363; Q9BQE3	0	1487.88	High
FALSE	308	High	Master Protein	Q13085	Acetyl-CoA carboxylase 1 OS=Homo sapiens OX=9606 GN=ACACA PE=1 SV=2	0	2	4	38	4	1	2346	265.4	6.37	4
	Checked	Ions Score (by Search Engine): Mascot	Confidence	Modifications	# Protein Groups	# Proteins	# PSMs	Master Protein Accessions	# Missed Cleavages	Theo. MH+ [Da]	Confidence (by Search Engine): Mascot
	FALSE	43	High		1	1	4	Q13085	0	1657.87	High
	FALSE	101	High		1	2	14	Q13085	0	1439.72	High
	FALSE	86	High		1	1	16	Q13085	0	1361.78	High
	FALSE	78	High		1	1	4	Q13085	0	1357.72	High
FALSE	300	High	Master Protein	Q7Z417	Nuclear fragile X mental retardation-interacting protein 2 OS=Homo sapiens OX=9606 GN=NUFIP2 PE=1 SV=1	0	7	4	11	4	1	695	76.1	8.7	4
	Checked	Ions Score (by Search Engine): Mascot	Confidence	Modifications	# Protein Groups	# Proteins	# PSMs	Master Protein Accessions	# Missed Cleavages	Theo. MH+ [Da]	Confidence (by Search Engine): Mascot
	FALSE	28	Medium		1	1	1	Q7Z417	0	1196.53	Medium
	FALSE	54	High	1xOxidation [M2]	1	1	3	Q7Z417	0	1293.61	High
	FALSE	58	High		1	1	2	Q7Z417	0	1277.62	High
	FALSE	111	High		1	1	4	Q7Z417	0	1423.74	High
	FALSE	103	High		1	1	1	Q7Z417	0	1642.68	High
FALSE	299	High	Master Protein	P11388	DNA topoisomerase 2-alpha OS=Homo sapiens OX=9606 GN=TOP2A PE=1 SV=3	0	3	3	31	3	1	1531	174.3	8.72	3
	Checked	Ions Score (by Search Engine): Mascot	Confidence	Modifications	# Protein Groups	# Proteins	# PSMs	Master Protein Accessions	# Missed Cleavages	Theo. MH+ [Da]	Confidence (by Search Engine): Mascot
	FALSE	101	High	1xOxidation [M3]	1	2	1	P11388	0	1545.79	High
	FALSE	94	High		1	2	2	P11388	0	1529.8	High
	FALSE	67	High	1xOxidation [M]	1	1	10	P11388	1	1634.86	High
	FALSE	103	High		1	1	7	P11388	1	1618.87	High
	FALSE	94	High		1	2	11	P11388	0	1461.76	High
FALSE	298	High	Master Protein	Q05639	Elongation factor 1-alpha 2 OS=Homo sapiens OX=9606 GN=EEF1A2 PE=1 SV=1	0	10	4	49	4	1	463	50.4	9.03	4
	Checked	Ions Score (by Search Engine): Mascot	Confidence	Modifications	# Protein Groups	# Proteins	# PSMs	Master Protein Accessions	# Missed Cleavages	Theo. MH+ [Da]	Confidence (by Search Engine): Mascot
	FALSE	98	High		1	3	19	Q05639	0	1588.88	High
	FALSE	58	High		1	3	5	Q05639	0	1314.74	High
	FALSE	89	High		1	3	23	Q05639	0	1025.61	High
	FALSE	53	High		1	3	2	Q05639	0	1145.66	High
FALSE	298	High	Master Protein	P04264	Keratin, type II cytoskeletal 1 OS=Homo sapiens OX=9606 GN=KRT1 PE=1 SV=6	0	6	3	45	3	1	644	66	8.12	3
	Checked	Ions Score (by Search Engine): Mascot	Confidence	Modifications	# Protein Groups	# Proteins	# PSMs	Master Protein Accessions	# Missed Cleavages	Theo. MH+ [Da]	Confidence (by Search Engine): Mascot
	FALSE	112	High		1	1	23	P04264	0	1302.72	High
	FALSE	104	High		1	1	12	P04264	0	1357.7	High
	FALSE	81	High		1	1	10	P04264	0	1383.69	High
FALSE	295	High	Master Protein	Q5UIP0	Telomere-associated protein RIF1 OS=Homo sapiens OX=9606 GN=RIF1 PE=1 SV=2	0	2	3	25	3	1	2472	274.3	5.52	3
	Checked	Ions Score (by Search Engine): Mascot	Confidence	Modifications	# Protein Groups	# Proteins	# PSMs	Master Protein Accessions	# Missed Cleavages	Theo. MH+ [Da]	Confidence (by Search Engine): Mascot
	FALSE	77	High		1	1	13	Q5UIP0	0	1303.81	High
	FALSE	112	High		1	1	3	Q5UIP0	0	1448.78	High
	FALSE	65	High	2xOxidation [M7; M9]	1	1	1	Q5UIP0	0	1604.84	High
	FALSE	90	High	1xOxidation [M]	1	1	5	Q5UIP0	0	1588.84	High
	FALSE	106	High		1	1	3	Q5UIP0	0	1572.85	High
FALSE	294	High	Master Protein	Q96QC0	Serine/threonine-protein phosphatase 1 regulatory subunit 10 OS=Homo sapiens OX=9606 GN=PPP1R10 PE=1 SV=1	0	6	4	16	4	1	940	99	9.17	4
	Checked	Ions Score (by Search Engine): Mascot	Confidence	Modifications	# Protein Groups	# Proteins	# PSMs	Master Protein Accessions	# Missed Cleavages	Theo. MH+ [Da]	Confidence (by Search Engine): Mascot
	FALSE	73	High		1	1	4	Q96QC0	0	1528.84	High
	FALSE	50	High		1	1	5	Q96QC0	0	1383.78	High
	FALSE	107	High		1	1	1	Q96QC0	0	1559.86	High
	FALSE	53	High	1xOxidation [M13]	1	1	4	Q96QC0	0	1519.63	High
	FALSE	63	High		1	1	2	Q96QC0	0	1503.63	High
FALSE	293	High	Master Protein	O75335	Liprin-alpha-4 OS=Homo sapiens OX=9606 GN=PPFIA4 PE=2 SV=3	0	4	4	28	1	1	1185	134.3	6.74	4
	Checked	Ions Score (by Search Engine): Mascot	Confidence	Modifications	# Protein Groups	# Proteins	# PSMs	Master Protein Accessions	# Missed Cleavages	Theo. MH+ [Da]	Confidence (by Search Engine): Mascot
	FALSE	95	High	1xOxidation [M5]	2	3	3	Q13136; O75335	0	1594.77	High
	FALSE	88	High		2	3	4	Q13136; O75335	0	1578.78	High
	FALSE	28	Medium		1	1	13	O75335	1	1153.58	Medium
	FALSE	103	High		2	3	5	Q13136; O75335	0	1555.8	High
	FALSE	45	High	1xTrioxidation [C8]	2	4	2	Q13136; O75335	0	1472.78	High
	FALSE	66	High		2	4	1	Q13136; O75335	0	1424.79	High
FALSE	288	High	Master Protein	O43491	Band 4.1-like protein 2 OS=Homo sapiens OX=9606 GN=EPB41L2 PE=1 SV=1	0	6	4	14	4	1	1005	112.5	5.44	4
	Checked	Ions Score (by Search Engine): Mascot	Confidence	Modifications	# Protein Groups	# Proteins	# PSMs	Master Protein Accessions	# Missed Cleavages	Theo. MH+ [Da]	Confidence (by Search Engine): Mascot
	FALSE	82	High		1	1	2	O43491	0	1685.79	High
	FALSE	27	Medium		1	1	1	O43491	0	1199.55	Medium
	FALSE	103	High		1	1	8	O43491	0	1675.83	High
	FALSE	76	High		1	1	3	O43491	0	1778.86	High
FALSE	287	High	Master Protein	P31327	Carbamoyl-phosphate synthase [ammonia], mitochondrial OS=Homo sapiens OX=9606 GN=CPS1 PE=1 SV=2	0	3	3	19	3	1	1500	164.8	6.74	3
	Checked	Ions Score (by Search Engine): Mascot	Confidence	Modifications	# Protein Groups	# Proteins	# PSMs	Master Protein Accessions	# Missed Cleavages	Theo. MH+ [Da]	Confidence (by Search Engine): Mascot
	FALSE	105	High	1xOxidation [M10]	1	1	5	P31327	0	1623.79	High
	FALSE	128	High		1	1	4	P31327	0	1607.79	High
	FALSE	74	High	1xOxidation [M12]	1	1	2	P31327	0	1707.76	High
	FALSE	81	High		1	1	4	P31327	0	1691.77	High
	FALSE	78	High		1	1	4	P31327	0	1222.68	High
FALSE	284	High	Master Protein	Q07157	Tight junction protein ZO-1 OS=Homo sapiens OX=9606 GN=TJP1 PE=1 SV=3	0	3	4	16	4	1	1748	195.3	6.7	4
	Checked	Ions Score (by Search Engine): Mascot	Confidence	Modifications	# Protein Groups	# Proteins	# PSMs	Master Protein Accessions	# Missed Cleavages	Theo. MH+ [Da]	Confidence (by Search Engine): Mascot
	FALSE	90	High		1	1	2	Q07157	0	1499.74	High
	FALSE	91	High	1xOxidation [M9]	1	1	9	Q07157	0	1609.77	High
	FALSE	92	High		1	1	2	Q07157	0	1593.78	High
	FALSE	69	High		1	1	1	Q07157	0	1200.66	High
	FALSE	34	High		1	1	2	Q07157	0	1306.69	High
FALSE	281	High	Master Protein	P33176	Kinesin-1 heavy chain OS=Homo sapiens OX=9606 GN=KIF5B PE=1 SV=1	0	5	4	17	4	1	963	109.6	6.51	4
	Checked	Ions Score (by Search Engine): Mascot	Confidence	Modifications	# Protein Groups	# Proteins	# PSMs	Master Protein Accessions	# Missed Cleavages	Theo. MH+ [Da]	Confidence (by Search Engine): Mascot
	FALSE	80	High		1	1	1	P33176	0	1529.77	High
	FALSE	98	High		1	3	2	P33176	0	1160.58	High
	FALSE	46	High	1xOxidation [M7]	1	1	3	P33176	0	1350.68	High
	FALSE	48	High		1	1	4	P33176	0	1334.69	High
	FALSE	55	High		1	1	7	P33176	0	1360.7	High
FALSE	281	High	Master Protein	Q9BUF5	Tubulin beta-6 chain OS=Homo sapiens OX=9606 GN=TUBB6 PE=1 SV=1	0	13	4	21	2	1	446	49.8	4.88	4
	Checked	Ions Score (by Search Engine): Mascot	Confidence	Modifications	# Protein Groups	# Proteins	# PSMs	Master Protein Accessions	# Missed Cleavages	Theo. MH+ [Da]	Confidence (by Search Engine): Mascot
	FALSE	84	High		1	1	4	Q9BUF5	0	1573.79	High
	FALSE	64	High	1xOxidation [M8]	2	3	7	Q9BUF5; Q9BVA1	0	1367.67	High
	FALSE	92	High		2	3	2	Q9BUF5; Q9BVA1	0	1351.67	High
	FALSE	71	High		1	1	1	Q9BUF5	0	1857.94	High
	FALSE	71	High	1xOxidation [M11]	1	1	3	Q9BUF5	0	1589.78	High
	FALSE	30	Medium		3	8	3	Q9BUF5; P68371; Q9BVA1	0	1620.84	Medium
	FALSE	33	Medium	1xOxidation [M5]	3	8	1	Q9BUF5; P68371; Q9BVA1	0	1636.83	Medium
FALSE	279	High	Master Protein	O75179	Ankyrin repeat domain-containing protein 17 OS=Homo sapiens OX=9606 GN=ANKRD17 PE=1 SV=3	0	1	3	15	3	1	2603	274.1	6.52	3
	Checked	Ions Score (by Search Engine): Mascot	Confidence	Modifications	# Protein Groups	# Proteins	# PSMs	Master Protein Accessions	# Missed Cleavages	Theo. MH+ [Da]	Confidence (by Search Engine): Mascot
	FALSE	79	High		1	2	3	O75179	0	1176.57	High
	FALSE	109	High		1	1	6	O75179	0	1301.71	High
	FALSE	91	High		1	2	6	O75179	0	1266.64	High
FALSE	273	High	Master Protein	Q8TDI0	Chromodomain-helicase-DNA-binding protein 5 OS=Homo sapiens OX=9606 GN=CHD5 PE=1 SV=1	0	3	4	37	4	1	1954	222.9	6.15	4
	Checked	Ions Score (by Search Engine): Mascot	Confidence	Modifications	# Protein Groups	# Proteins	# PSMs	Master Protein Accessions	# Missed Cleavages	Theo. MH+ [Da]	Confidence (by Search Engine): Mascot
	FALSE	70	High		1	2	1	Q8TDI0	0	1551.66	High
	FALSE	81	High		1	1	4	Q8TDI0	0	1694.86	High
	FALSE	48	High		1	1	6	Q8TDI0	0	1390.82	High
	FALSE	74	High		1	1	26	Q8TDI0	0	1529.77	High
FALSE	266	High	Master Protein	Q9UKV3	Apoptotic chromatin condensation inducer in the nucleus OS=Homo sapiens OX=9606 GN=ACIN1 PE=1 SV=2	0	3	3	14	3	1	1341	151.8	6.43	3
	Checked	Ions Score (by Search Engine): Mascot	Confidence	Modifications	# Protein Groups	# Proteins	# PSMs	Master Protein Accessions	# Missed Cleavages	Theo. MH+ [Da]	Confidence (by Search Engine): Mascot
	FALSE	91	High		1	1	1	Q9UKV3	0	1508.76	High
	FALSE	98	High		1	1	11	Q9UKV3	0	1712.86	High
	FALSE	77	High		1	1	2	Q9UKV3	0	1303.75	High
FALSE	263	High	Master Protein	P49327	Fatty acid synthase OS=Homo sapiens OX=9606 GN=FASN PE=1 SV=3	0	1	3	20	3	1	2511	273.3	6.44	3
	Checked	Ions Score (by Search Engine): Mascot	Confidence	Modifications	# Protein Groups	# Proteins	# PSMs	Master Protein Accessions	# Missed Cleavages	Theo. MH+ [Da]	Confidence (by Search Engine): Mascot
	FALSE	83	High	1xOxidation [M]	1	1	2	P49327	0	1266.61	High
	FALSE	94	High		1	1	1	P49327	0	1250.61	High
	FALSE	74	High		1	1	15	P49327	0	1251.62	High
	FALSE	95	High		1	1	2	P49327	0	1386.75	High
FALSE	256	High	Master Protein	O60264	SWI/SNF-related matrix-associated actin-dependent regulator of chromatin subfamily A member 5 OS=Homo sapiens OX=9606 GN=SMARCA5 PE=1 SV=1	0	5	4	22	4	1	1052	121.8	8.09	4
	Checked	Ions Score (by Search Engine): Mascot	Confidence	Modifications	# Protein Groups	# Proteins	# PSMs	Master Protein Accessions	# Missed Cleavages	Theo. MH+ [Da]	Confidence (by Search Engine): Mascot
	FALSE	49	High		1	2	4	O60264	0	1301.74	High
	FALSE	64	High		1	2	9	O60264	0	1619.8	High
	FALSE	34	High	1xOxidation [M10]	1	1	1	O60264	0	1571.72	High
	FALSE	86	High		1	1	2	O60264	0	1555.73	High
	FALSE	58	High		1	1	6	O60264	0	1477.67	High
FALSE	256	High	Master Protein	P38646	Stress-70 protein, mitochondrial OS=Homo sapiens OX=9606 GN=HSPA9 PE=1 SV=2	0	6	3	10	3	1	679	73.6	6.16	3
	Checked	Ions Score (by Search Engine): Mascot	Confidence	Modifications	# Protein Groups	# Proteins	# PSMs	Master Protein Accessions	# Missed Cleavages	Theo. MH+ [Da]	Confidence (by Search Engine): Mascot
	FALSE	53	High		1	1	6	P38646	0	1694.85	High
	FALSE	90	High		1	1	1	P38646	0	1450.72	High
	FALSE	112	High		1	1	3	P38646	0	1473.79	High
FALSE	255	High	Master Protein	Q8WWM7	Ataxin-2-like protein OS=Homo sapiens OX=9606 GN=ATXN2L PE=1 SV=2	0	5	4	27	4	1	1075	113.3	8.59	4
	Checked	Ions Score (by Search Engine): Mascot	Confidence	Modifications	# Protein Groups	# Proteins	# PSMs	Master Protein Accessions	# Missed Cleavages	Theo. MH+ [Da]	Confidence (by Search Engine): Mascot
	FALSE	51	High	1xOxidation [M1]	1	1	2	Q8WWM7	0	1736.87	High
	FALSE	68	High		1	1	2	Q8WWM7	0	1720.88	High
	FALSE	58	High		1	1	5	Q8WWM7	0	1486.83	High
	FALSE	26	Medium		1	1	6	Q8WWM7	0	1193.67	Medium
	FALSE	103	High		1	1	12	Q8WWM7	0	1747.84	High
FALSE	255	High	Master Protein	Q6Y7W6	GRB10-interacting GYF protein 2 OS=Homo sapiens OX=9606 GN=GIGYF2 PE=1 SV=1	0	3	3	26	3	1	1299	150	5.54	3
	Checked	Ions Score (by Search Engine): Mascot	Confidence	Modifications	# Protein Groups	# Proteins	# PSMs	Master Protein Accessions	# Missed Cleavages	Theo. MH+ [Da]	Confidence (by Search Engine): Mascot
	FALSE	86	High	1xOxidation [M4]	1	1	5	Q6Y7W6	0	1399.59	High
	FALSE	72	High		1	1	3	Q6Y7W6	0	1383.6	High
	FALSE	96	High	1xOxidation [M1]	1	1	5	Q6Y7W6	0	1879.9	High
	FALSE	88	High		1	1	1	Q6Y7W6	0	1863.91	High
	FALSE	50	High	1xOxidation [M]	1	1	7	Q6Y7W6	0	1456.73	High
	FALSE	74	High		1	1	5	Q6Y7W6	0	1440.73	High
FALSE	246	High	Master Protein	Q14008	Cytoskeleton-associated protein 5 OS=Homo sapiens OX=9606 GN=CKAP5 PE=1 SV=3	0	2	3	10	3	1	2032	225.4	7.8	3
	Checked	Ions Score (by Search Engine): Mascot	Confidence	Modifications	# Protein Groups	# Proteins	# PSMs	Master Protein Accessions	# Missed Cleavages	Theo. MH+ [Da]	Confidence (by Search Engine): Mascot
	FALSE	94	High		1	1	2	Q14008	0	1617.82	High
	FALSE	67	High		1	1	6	Q14008	0	1162.63	High
	FALSE	85	High		1	1	2	Q14008	0	1320.72	High
FALSE	244	High	Master Protein	P11021	Endoplasmic reticulum chaperone BiP OS=Homo sapiens OX=9606 GN=HSPA5 PE=1 SV=2	0	6	3	7	1	1	654	72.3	5.16	3
	Checked	Ions Score (by Search Engine): Mascot	Confidence	Modifications	# Protein Groups	# Proteins	# PSMs	Master Protein Accessions	# Missed Cleavages	Theo. MH+ [Da]	Confidence (by Search Engine): Mascot
	FALSE	99	High		1	1	3	P11021	0	1460.76	High
	FALSE	74	High		3	7	2	P11021; P0DMV8; P34931	0	1228.63	High
	FALSE	72	High		2	4	3	P11021; P34931	0	1659.9	High
FALSE	236	High	Master Protein	Q9H2G2	STE20-like serine/threonine-protein kinase OS=Homo sapiens OX=9606 GN=SLK PE=1 SV=1	0	3	3	6	3	1	1235	142.6	5.15	3
	Checked	Ions Score (by Search Engine): Mascot	Confidence	Modifications	# Protein Groups	# Proteins	# PSMs	Master Protein Accessions	# Missed Cleavages	Theo. MH+ [Da]	Confidence (by Search Engine): Mascot
	FALSE	86	High		1	1	4	Q9H2G2	0	1376.74	High
	FALSE	68	High		1	1	1	Q9H2G2	0	1205.55	High
	FALSE	82	High		1	1	1	Q9H2G2	0	1438.65	High
FALSE	235	High	Master Protein	P17812	CTP synthase 1 OS=Homo sapiens OX=9606 GN=CTPS1 PE=1 SV=2	0	6	3	13	3	1	591	66.6	6.46	3
	Checked	Ions Score (by Search Engine): Mascot	Confidence	Modifications	# Protein Groups	# Proteins	# PSMs	Master Protein Accessions	# Missed Cleavages	Theo. MH+ [Da]	Confidence (by Search Engine): Mascot
	FALSE	108	High		1	2	5	P17812	0	1376.81	High
	FALSE	65	High		1	2	5	P17812	0	1303.71	High
	FALSE	61	High		1	1	3	P17812	0	1228.67	High
FALSE	233	High	Master Protein	P08238	Heat shock protein HSP 90-beta OS=Homo sapiens OX=9606 GN=HSP90AB1 PE=1 SV=4	0	6	3	10	3	1	724	83.2	5.03	3
	Checked	Ions Score (by Search Engine): Mascot	Confidence	Modifications	# Protein Groups	# Proteins	# PSMs	Master Protein Accessions	# Missed Cleavages	Theo. MH+ [Da]	Confidence (by Search Engine): Mascot
	FALSE	104	High		1	3	2	P08238	0	1349.73	High
	FALSE	97	High	1xOxidation [M11]	1	3	2	P08238	0	1365.73	High
	FALSE	76	High		1	2	1	P08238	0	1494.61	High
	FALSE	53	High		1	1	7	P08238	0	1782.95	High
FALSE	228	High	Master Protein	Q14677	Clathrin interactor 1 OS=Homo sapiens OX=9606 GN=CLINT1 PE=1 SV=1	0	6	3	16	3	1	625	68.2	6.42	3
	Checked	Ions Score (by Search Engine): Mascot	Confidence	Modifications	# Protein Groups	# Proteins	# PSMs	Master Protein Accessions	# Missed Cleavages	Theo. MH+ [Da]	Confidence (by Search Engine): Mascot
	FALSE	70	High		1	1	4	Q14677	0	1574.72	High
	FALSE	75	High		1	1	7	Q14677	0	1609.83	High
	FALSE	83	High		1	1	5	Q14677	0	1329.64	High
FALSE	227	High	Master Protein	O75533	Splicing factor 3B subunit 1 OS=Homo sapiens OX=9606 GN=SF3B1 PE=1 SV=3	0	2	3	7	3	1	1304	145.7	7.09	3
	Checked	Ions Score (by Search Engine): Mascot	Confidence	Modifications	# Protein Groups	# Proteins	# PSMs	Master Protein Accessions	# Missed Cleavages	Theo. MH+ [Da]	Confidence (by Search Engine): Mascot
	FALSE	41	High		1	1	2	O75533	1	1643.8	High
	FALSE	120	High		1	1	3	O75533	0	1515.71	High
	FALSE	66	High		1	1	2	O75533	0	1225.65	High
FALSE	226	High	Master Protein	O75182	Paired amphipathic helix protein Sin3b OS=Homo sapiens OX=9606 GN=SIN3B PE=1 SV=2	0	4	3	22	3	1	1162	133	6.93	3
	Checked	Ions Score (by Search Engine): Mascot	Confidence	Modifications	# Protein Groups	# Proteins	# PSMs	Master Protein Accessions	# Missed Cleavages	Theo. MH+ [Da]	Confidence (by Search Engine): Mascot
	FALSE	73	High	1xOxidation [M]	1	1	2	O75182	0	1682.76	High
	FALSE	97	High		1	1	10	O75182	0	1839.99	High
	FALSE	100	High		1	1	3	O75182	0	1666.76	High
	FALSE	51	High	2xOxidation [M1; M11]	1	1	1	O75182	0	1698.75	High
	FALSE	29	High		1	1	6	O75182	0	1478.88	High
FALSE	221	High	Master Protein	P06733	Alpha-enolase OS=Homo sapiens OX=9606 GN=ENO1 PE=1 SV=2	0	8	3	17	3	1	434	47.1	7.39	3
	Checked	Ions Score (by Search Engine): Mascot	Confidence	Modifications	# Protein Groups	# Proteins	# PSMs	Master Protein Accessions	# Missed Cleavages	Theo. MH+ [Da]	Confidence (by Search Engine): Mascot
	FALSE	105	High		1	2	2	P06733	0	1576.8	High
	FALSE	44	High		1	1	13	P06733	0	899.556	High
	FALSE	73	High		1	1	3	P06733	0	1280.59	High
FALSE	221	High	Master Protein	P35579	Myosin-9 OS=Homo sapiens OX=9606 GN=MYH9 PE=1 SV=4	0	1	2	6	2	1	1960	226.4	5.6	2
	Checked	Ions Score (by Search Engine): Mascot	Confidence	Modifications	# Protein Groups	# Proteins	# PSMs	Master Protein Accessions	# Missed Cleavages	Theo. MH+ [Da]	Confidence (by Search Engine): Mascot
	FALSE	101	High		1	1	1	P35579	1	1871.96	High
	FALSE	120	High		1	1	5	P35579	0	1743.86	High
FALSE	220	High	Master Protein	P50990	T-complex protein 1 subunit theta OS=Homo sapiens OX=9606 GN=CCT8 PE=1 SV=4	0	7	3	23	3	1	548	59.6	5.6	3
	Checked	Ions Score (by Search Engine): Mascot	Confidence	Modifications	# Protein Groups	# Proteins	# PSMs	Master Protein Accessions	# Missed Cleavages	Theo. MH+ [Da]	Confidence (by Search Engine): Mascot
	FALSE	103	High		1	1	6	P50990	0	1354.76	High
	FALSE	92	High		1	1	16	P50990	0	1333.75	High
	FALSE	25	Medium		1	1	1	P50990	0	1128.67	Medium
FALSE	218	High	Master Protein	P49368	T-complex protein 1 subunit gamma OS=Homo sapiens OX=9606 GN=CCT3 PE=1 SV=4	0	8	3	12	3	1	545	60.5	6.49	3
	Checked	Ions Score (by Search Engine): Mascot	Confidence	Modifications	# Protein Groups	# Proteins	# PSMs	Master Protein Accessions	# Missed Cleavages	Theo. MH+ [Da]	Confidence (by Search Engine): Mascot
	FALSE	75	High		1	1	8	P49368	0	1371.73	High
	FALSE	80	High		1	1	2	P49368	0	1490.77	High
	FALSE	64	High		1	1	2	P49368	0	1416.72	High
FALSE	215	High	Master Protein	Q9BTC0	Death-inducer obliterator 1 OS=Homo sapiens OX=9606 GN=DIDO1 PE=1 SV=5	0	1	2	9	2	1	2240	243.7	7.88	2
	Checked	Ions Score (by Search Engine): Mascot	Confidence	Modifications	# Protein Groups	# Proteins	# PSMs	Master Protein Accessions	# Missed Cleavages	Theo. MH+ [Da]	Confidence (by Search Engine): Mascot
	FALSE	128	High		1	1	2	Q9BTC0	0	1778.81	High
	FALSE	105	High	1xOxidation [M9]	1	1	4	Q9BTC0	0	1794.81	High
	FALSE	87	High		1	1	3	Q9BTC0	0	1419.71	High
FALSE	203	High	Master Protein	Q14157	Ubiquitin-associated protein 2-like OS=Homo sapiens OX=9606 GN=UBAP2L PE=1 SV=2	0	3	3	10	3	1	1087	114.5	7.11	3
	Checked	Ions Score (by Search Engine): Mascot	Confidence	Modifications	# Protein Groups	# Proteins	# PSMs	Master Protein Accessions	# Missed Cleavages	Theo. MH+ [Da]	Confidence (by Search Engine): Mascot
	FALSE	49	High		1	1	3	Q14157	0	1297.7	High
	FALSE	97	High	1xOxidation [M4]	1	1	2	Q14157	0	1878.82	High
	FALSE	110	High		1	1	4	Q14157	0	1862.82	High
	FALSE	44	High		1	1	1	Q14157	0	1018.48	High
FALSE	201	High	Master Protein	P78371	T-complex protein 1 subunit beta OS=Homo sapiens OX=9606 GN=CCT2 PE=1 SV=4	0	7	3	22	3	1	535	57.5	6.46	3
	Checked	Ions Score (by Search Engine): Mascot	Confidence	Modifications	# Protein Groups	# Proteins	# PSMs	Master Protein Accessions	# Missed Cleavages	Theo. MH+ [Da]	Confidence (by Search Engine): Mascot
	FALSE	26	Medium		1	1	2	P78371	0	998.527	Medium
	FALSE	91	High		1	1	7	P78371	0	1497.81	High
	FALSE	70	High	1xOxidation [M8]	1	1	8	P78371	0	1307.65	High
	FALSE	84	High		1	1	5	P78371	0	1291.66	High
FALSE	200	High	Master Protein	Q9UKZ4	Teneurin-1 OS=Homo sapiens OX=9606 GN=TENM1 PE=1 SV=2	0	2	3	15	3	1	2725	304.8	6.42	3
	Checked	Ions Score (by Search Engine): Mascot	Confidence	Modifications	# Protein Groups	# Proteins	# PSMs	Master Protein Accessions	# Missed Cleavages	Theo. MH+ [Da]	Confidence (by Search Engine): Mascot
	FALSE	41	High		1	1	2	Q9UKZ4	0	1818.93	High
	FALSE	82	High		1	1	6	Q9UKZ4	0	1529.72	High
	FALSE	40	High	1xOxidation [M12]	1	1	1	Q9UKZ4	0	1538.9	High
	FALSE	76	High		1	1	6	Q9UKZ4	0	1522.9	High
FALSE	199	High	Master Protein	Q6PKG0	La-related protein 1 OS=Homo sapiens OX=9606 GN=LARP1 PE=1 SV=2	0	4	3	14	3	1	1096	123.4	8.82	3
	Checked	Ions Score (by Search Engine): Mascot	Confidence	Modifications	# Protein Groups	# Proteins	# PSMs	Master Protein Accessions	# Missed Cleavages	Theo. MH+ [Da]	Confidence (by Search Engine): Mascot
	FALSE	79	High		1	1	1	Q6PKG0	0	1675.8	High
	FALSE	43	High	1xOxidation [M8]	1	1	3	Q6PKG0	0	1723.92	High
	FALSE	53	High		1	1	8	Q6PKG0	0	1707.93	High
	FALSE	68	High		1	1	2	Q6PKG0	0	1331.7	High
FALSE	195	High	Master Protein	P06748	Nucleophosmin OS=Homo sapiens OX=9606 GN=NPM1 PE=1 SV=2	0	9	2	20	2	1	294	32.6	4.78	2
	Checked	Ions Score (by Search Engine): Mascot	Confidence	Modifications	# Protein Groups	# Proteins	# PSMs	Master Protein Accessions	# Missed Cleavages	Theo. MH+ [Da]	Confidence (by Search Engine): Mascot
	FALSE	94	High	1xOxidation [M1]	1	1	3	P06748	0	1835.84	High
	FALSE	76	High		1	1	7	P06748	0	1819.84	High
	FALSE	101	High		1	1	10	P06748	0	1568.73	High
FALSE	194	High	Master Protein	Q9H3D4	Tumor protein 63 OS=Homo sapiens OX=9606 GN=TP63 PE=1 SV=1	0	6	3	18	3	1	680	76.7	6.57	3
	Checked	Ions Score (by Search Engine): Mascot	Confidence	Modifications	# Protein Groups	# Proteins	# PSMs	Master Protein Accessions	# Missed Cleavages	Theo. MH+ [Da]	Confidence (by Search Engine): Mascot
	FALSE	42	High	1xOxidation [M2]	1	1	3	Q9H3D4	0	1281.7	High
	FALSE	51	High		1	1	5	Q9H3D4	0	1265.7	High
	FALSE	69	High		1	1	5	Q9H3D4	0	1707.88	High
	FALSE	74	High		1	1	5	Q9H3D4	0	1348.67	High
FALSE	194	High	Master Protein	P27816	Microtubule-associated protein 4 OS=Homo sapiens OX=9606 GN=MAP4 PE=1 SV=3	0	3	3	12	3	1	1152	120.9	5.43	3
	Checked	Ions Score (by Search Engine): Mascot	Confidence	Modifications	# Protein Groups	# Proteins	# PSMs	Master Protein Accessions	# Missed Cleavages	Theo. MH+ [Da]	Confidence (by Search Engine): Mascot
	FALSE	48	High		1	1	4	P27816	0	1590.86	High
	FALSE	68	High		1	1	1	P27816	0	1048.54	High
	FALSE	78	High		1	1	7	P27816	0	1347.71	High
FALSE	193	High	Master Protein	Q8TEQ6	Gem-associated protein 5 OS=Homo sapiens OX=9606 GN=GEMIN5 PE=1 SV=3	0	2	2	14	2	1	1508	168.5	6.62	2
	Checked	Ions Score (by Search Engine): Mascot	Confidence	Modifications	# Protein Groups	# Proteins	# PSMs	Master Protein Accessions	# Missed Cleavages	Theo. MH+ [Da]	Confidence (by Search Engine): Mascot
	FALSE	101	High	1xOxidation [M12]	1	1	2	Q8TEQ6	0	1605.82	High
	FALSE	106	High		1	1	1	Q8TEQ6	0	1589.82	High
	FALSE	87	High		1	1	11	Q8TEQ6	0	1212.52	High
FALSE	188	High	Master Protein	P23396	40S ribosomal protein S3 OS=Homo sapiens OX=9606 GN=RPS3 PE=1 SV=2	0	11	2	38	2	1	243	26.7	9.66	2
	Checked	Ions Score (by Search Engine): Mascot	Confidence	Modifications	# Protein Groups	# Proteins	# PSMs	Master Protein Accessions	# Missed Cleavages	Theo. MH+ [Da]	Confidence (by Search Engine): Mascot
	FALSE	82	High		1	1	29	P23396	0	1423.67	High
	FALSE	106	High		1	1	9	P23396	0	1572.76	High
FALSE	186	High	Master Protein	P46060	Ran GTPase-activating protein 1 OS=Homo sapiens OX=9606 GN=RANGAP1 PE=1 SV=1	0	4	2	5	2	1	587	63.5	4.68	2
	Checked	Ions Score (by Search Engine): Mascot	Confidence	Modifications	# Protein Groups	# Proteins	# PSMs	Master Protein Accessions	# Missed Cleavages	Theo. MH+ [Da]	Confidence (by Search Engine): Mascot
	FALSE	88	High		1	1	3	P46060	0	1491.76	High
	FALSE	98	High		1	1	2	P46060	0	1215.63	High
FALSE	185	High	Master Protein	Q16576	Histone-binding protein RBBP7 OS=Homo sapiens OX=9606 GN=RBBP7 PE=1 SV=1	0	6	2	4	2	1	425	47.8	5.05	2
	Checked	Ions Score (by Search Engine): Mascot	Confidence	Modifications	# Protein Groups	# Proteins	# PSMs	Master Protein Accessions	# Missed Cleavages	Theo. MH+ [Da]	Confidence (by Search Engine): Mascot
	FALSE	99	High		1	2	2	Q16576	0	1471.73	High
	FALSE	87	High		1	1	2	Q16576	0	1142.55	High
FALSE	182	High	Master Protein	P22626	Heterogeneous nuclear ribonucleoproteins A2/B1 OS=Homo sapiens OX=9606 GN=HNRNPA2B1 PE=1 SV=2	0	12	3	7	3	1	353	37.4	8.95	3
	Checked	Ions Score (by Search Engine): Mascot	Confidence	Modifications	# Protein Groups	# Proteins	# PSMs	Master Protein Accessions	# Missed Cleavages	Theo. MH+ [Da]	Confidence (by Search Engine): Mascot
	FALSE	29	Medium		1	1	3	P22626	0	1410.69	Medium
	FALSE	56	High		1	1	3	P22626	0	1338.7	High
	FALSE	98	High		1	1	1	P22626	0	1798.92	High
FALSE	174	High	Master Protein	Q9ULH7	Myocardin-related transcription factor B OS=Homo sapiens OX=9606 GN=MRTFB PE=1 SV=3	0	4	3	16	3	1	1088	118.1	6.28	3
	Checked	Ions Score (by Search Engine): Mascot	Confidence	Modifications	# Protein Groups	# Proteins	# PSMs	Master Protein Accessions	# Missed Cleavages	Theo. MH+ [Da]	Confidence (by Search Engine): Mascot
	FALSE	68	High	1xOxidation [M9]	1	1	2	Q9ULH7	0	1483.78	High
	FALSE	67	High		1	1	2	Q9ULH7	0	1467.79	High
	FALSE	31	Medium	1xOxidation [M8]	1	2	2	Q9ULH7	0	1483.79	Medium
	FALSE	47	High		1	2	6	Q9ULH7	0	1467.8	High
	FALSE	59	High		1	1	4	Q9ULH7	0	1481.83	High
FALSE	173	High	Master Protein	P10809	60 kDa heat shock protein, mitochondrial OS=Homo sapiens OX=9606 GN=HSPD1 PE=1 SV=2	0	4	2	7	2	1	573	61	5.87	2
	Checked	Ions Score (by Search Engine): Mascot	Confidence	Modifications	# Protein Groups	# Proteins	# PSMs	Master Protein Accessions	# Missed Cleavages	Theo. MH+ [Da]	Confidence (by Search Engine): Mascot
	FALSE	88	High		1	1	4	P10809	0	1215.66	High
	FALSE	86	High		1	1	3	P10809	0	1344.72	High
FALSE	172	High	Master Protein	Q15233	Non-POU domain-containing octamer-binding protein OS=Homo sapiens OX=9606 GN=NONO PE=1 SV=4	0	6	2	26	2	1	471	54.2	8.95	2
	Checked	Ions Score (by Search Engine): Mascot	Confidence	Modifications	# Protein Groups	# Proteins	# PSMs	Master Protein Accessions	# Missed Cleavages	Theo. MH+ [Da]	Confidence (by Search Engine): Mascot
	FALSE	67	High	1xOxidation [M13]	1	1	4	Q15233	0	1711.74	High
	FALSE	82	High		1	1	4	Q15233	0	1695.75	High
	FALSE	87	High	1xOxidation [M15]	1	1	9	Q15233	0	1875.92	High
	FALSE	90	High		1	1	9	Q15233	0	1859.92	High
FALSE	169	High	Master Protein	Q9H2P0	Activity-dependent neuroprotector homeobox protein OS=Homo sapiens OX=9606 GN=ADNP PE=1 SV=1	0	3	2	11	2	1	1102	123.5	7.34	2
	Checked	Ions Score (by Search Engine): Mascot	Confidence	Modifications	# Protein Groups	# Proteins	# PSMs	Master Protein Accessions	# Missed Cleavages	Theo. MH+ [Da]	Confidence (by Search Engine): Mascot
	FALSE	113	High		1	1	3	Q9H2P0	0	1861.9	High
	FALSE	57	High		1	1	8	Q9H2P0	0	1824.89	High
FALSE	168	High	Master Protein	P16402	Histone H1.3 OS=Homo sapiens OX=9606 GN=H1-3 PE=1 SV=2	0	10	2	50	2	1	221	22.3	11.02	2
	Checked	Ions Score (by Search Engine): Mascot	Confidence	Modifications	# Protein Groups	# Proteins	# PSMs	Master Protein Accessions	# Missed Cleavages	Theo. MH+ [Da]	Confidence (by Search Engine): Mascot
	FALSE	72	High		1	5	2	P16402	0	1107.57	High
	FALSE	95	High		1	3	48	P16402	0	1198.67	High
FALSE	167	High	Master Protein	P35658	Nuclear pore complex protein Nup214 OS=Homo sapiens OX=9606 GN=NUP214 PE=1 SV=2	0	1	2	4	2	1	2090	213.5	7.47	2
	Checked	Ions Score (by Search Engine): Mascot	Confidence	Modifications	# Protein Groups	# Proteins	# PSMs	Master Protein Accessions	# Missed Cleavages	Theo. MH+ [Da]	Confidence (by Search Engine): Mascot
	FALSE	73	High		1	1	3	P35658	0	1717.91	High
	FALSE	94	High		1	1	1	P35658	0	1492.76	High
FALSE	167	High	Master Protein	Q9UBF2	Coatomer subunit gamma-2 OS=Homo sapiens OX=9606 GN=COPG2 PE=1 SV=1	0	3	2	12	2	1	871	97.6	5.81	2
	Checked	Ions Score (by Search Engine): Mascot	Confidence	Modifications	# Protein Groups	# Proteins	# PSMs	Master Protein Accessions	# Missed Cleavages	Theo. MH+ [Da]	Confidence (by Search Engine): Mascot
	FALSE	73	High	1xOxidation [M6]	1	1	4	Q9UBF2	0	1446.77	High
	FALSE	78	High		1	1	5	Q9UBF2	0	1430.77	High
	FALSE	89	High		1	1	3	Q9UBF2	0	1760.77	High
FALSE	166	High	Master Protein	P42166	Lamina-associated polypeptide 2, isoform alpha OS=Homo sapiens OX=9606 GN=TMPO PE=1 SV=2	0	4	2	11	2	1	694	75.4	7.66	2
	Checked	Ions Score (by Search Engine): Mascot	Confidence	Modifications	# Protein Groups	# Proteins	# PSMs	Master Protein Accessions	# Missed Cleavages	Theo. MH+ [Da]	Confidence (by Search Engine): Mascot
	FALSE	103	High		1	2	7	P42166	0	1697.88	High
	FALSE	63	High		1	2	4	P42166	0	1330.71	High
FALSE	165	High	Master Protein	O60885	Bromodomain-containing protein 4 OS=Homo sapiens OX=9606 GN=BRD4 PE=1 SV=2	0	2	2	13	2	1	1362	152.1	9.19	2
	Checked	Ions Score (by Search Engine): Mascot	Confidence	Modifications	# Protein Groups	# Proteins	# PSMs	Master Protein Accessions	# Missed Cleavages	Theo. MH+ [Da]	Confidence (by Search Engine): Mascot
	FALSE	103	High	1xOxidation [M12]	1	1	3	O60885	0	1974.01	High
	FALSE	95	High		1	1	3	O60885	0	1958.02	High
	FALSE	63	High		1	1	7	O60885	0	1797.91	High
FALSE	164	High	Master Protein	P49321	Nuclear autoantigenic sperm protein OS=Homo sapiens OX=9606 GN=NASP PE=1 SV=2	0	3	2	10	2	1	788	85.2	4.3	2
	Checked	Ions Score (by Search Engine): Mascot	Confidence	Modifications	# Protein Groups	# Proteins	# PSMs	Master Protein Accessions	# Missed Cleavages	Theo. MH+ [Da]	Confidence (by Search Engine): Mascot
	FALSE	91	High		1	1	5	P49321	0	1001.56	High
	FALSE	73	High		1	1	5	P49321	0	1342.71	High
FALSE	164	High	Master Protein	P23246	Splicing factor, proline- and glutamine-rich OS=Homo sapiens OX=9606 GN=SFPQ PE=1 SV=2	0	4	2	28	2	1	707	76.1	9.44	2
	Checked	Ions Score (by Search Engine): Mascot	Confidence	Modifications	# Protein Groups	# Proteins	# PSMs	Master Protein Accessions	# Missed Cleavages	Theo. MH+ [Da]	Confidence (by Search Engine): Mascot
	FALSE	89	High		1	1	11	P23246	0	1807.91	High
	FALSE	75	High		1	1	17	P23246	0	1245.69	High
FALSE	162	High	Master Protein	Q8WYP5	Protein ELYS OS=Homo sapiens OX=9606 GN=AHCTF1 PE=1 SV=3	0	1	2	13	2	1	2266	252.3	6.6	2
	Checked	Ions Score (by Search Engine): Mascot	Confidence	Modifications	# Protein Groups	# Proteins	# PSMs	Master Protein Accessions	# Missed Cleavages	Theo. MH+ [Da]	Confidence (by Search Engine): Mascot
	FALSE	34	High	1xOxidation [M6]	1	1	4	Q8WYP5	0	1419.65	High
	FALSE	57	High		1	1	5	Q8WYP5	0	1403.65	High
	FALSE	105	High		1	1	4	Q8WYP5	0	1583.88	High
FALSE	159	High	Master Protein	P05783	Keratin, type I cytoskeletal 18 OS=Homo sapiens OX=9606 GN=KRT18 PE=1 SV=2	0	5	2	3	2	1	430	48	5.45	2
	Checked	Ions Score (by Search Engine): Mascot	Confidence	Modifications	# Protein Groups	# Proteins	# PSMs	Master Protein Accessions	# Missed Cleavages	Theo. MH+ [Da]	Confidence (by Search Engine): Mascot
	FALSE	80	High		1	1	1	P05783	0	1419.75	High
	FALSE	79	High		1	1	2	P05783	0	1286.72	High
FALSE	159	High	Master Protein	Q9NYF8	Bcl-2-associated transcription factor 1 OS=Homo sapiens OX=9606 GN=BCLAF1 PE=1 SV=2	0	5	3	18	3	1	920	106.1	9.98	3
	Checked	Ions Score (by Search Engine): Mascot	Confidence	Modifications	# Protein Groups	# Proteins	# PSMs	Master Protein Accessions	# Missed Cleavages	Theo. MH+ [Da]	Confidence (by Search Engine): Mascot
	FALSE	40	High		1	1	7	Q9NYF8	0	1369.69	High
	FALSE	80	High		1	1	5	Q9NYF8	0	1909.81	High
	FALSE	39	High		1	1	6	Q9NYF8	0	1719.86	High
FALSE	157	High	Master Protein	Q9Y2W1	Thyroid hormone receptor-associated protein 3 OS=Homo sapiens OX=9606 GN=THRAP3 PE=1 SV=2	0	5	3	9	3	1	955	108.6	10.15	3
	Checked	Ions Score (by Search Engine): Mascot	Confidence	Modifications	# Protein Groups	# Proteins	# PSMs	Master Protein Accessions	# Missed Cleavages	Theo. MH+ [Da]	Confidence (by Search Engine): Mascot
	FALSE	84	High		1	1	7	Q9Y2W1	0	1529.78	High
	FALSE	42	High		1	1	1	Q9Y2W1	0	1745.77	High
	FALSE	31	Medium		1	1	1	Q9Y2W1	0	1624.73	Medium
FALSE	157	High	Master Protein	P11498	Pyruvate carboxylase, mitochondrial OS=Homo sapiens OX=9606 GN=PC PE=1 SV=2	0	2	2	25	2	1	1178	129.6	6.84	2
	Checked	Ions Score (by Search Engine): Mascot	Confidence	Modifications	# Protein Groups	# Proteins	# PSMs	Master Protein Accessions	# Missed Cleavages	Theo. MH+ [Da]	Confidence (by Search Engine): Mascot
	FALSE	112	High	1xOxidation [M9]	1	1	7	P11498	0	1763.91	High
	FALSE	116	High		1	1	11	P11498	0	1747.92	High
	FALSE	41	High	1xOxidation [M10]	1	1	5	P11498	0	1599.89	High
	FALSE	33	High		1	1	2	P11498	0	1583.9	High
FALSE	156	High	Master Protein	Q9H307	Pinin OS=Homo sapiens OX=9606 GN=PNN PE=1 SV=5	0	5	3	16	3	1	717	81.6	7.14	3
	Checked	Ions Score (by Search Engine): Mascot	Confidence	Modifications	# Protein Groups	# Proteins	# PSMs	Master Protein Accessions	# Missed Cleavages	Theo. MH+ [Da]	Confidence (by Search Engine): Mascot
	FALSE	39	High		1	1	6	Q9H307	0	1328.75	High
	FALSE	29	Medium		1	1	5	Q9H307	0	1280.67	Medium
	FALSE	87	High		1	1	5	Q9H307	0	1315.76	High
FALSE	153	High	Master Protein	P19338	Nucleolin OS=Homo sapiens OX=9606 GN=NCL PE=1 SV=3	0	4	2	3	2	1	710	76.6	4.7	2
	Checked	Ions Score (by Search Engine): Mascot	Confidence	Modifications	# Protein Groups	# Proteins	# PSMs	Master Protein Accessions	# Missed Cleavages	Theo. MH+ [Da]	Confidence (by Search Engine): Mascot
	FALSE	99	High		1	1	1	P19338	0	1648.74	High
	FALSE	54	High		1	1	2	P19338	0	1561.68	High
FALSE	147	High	Master Protein	P12270	Nucleoprotein TPR OS=Homo sapiens OX=9606 GN=TPR PE=1 SV=3	0	1	2	21	2	1	2363	267.1	5.02	2
	Checked	Ions Score (by Search Engine): Mascot	Confidence	Modifications	# Protein Groups	# Proteins	# PSMs	Master Protein Accessions	# Missed Cleavages	Theo. MH+ [Da]	Confidence (by Search Engine): Mascot
	FALSE	64	High	1xOxidation [M8]	1	1	2	P12270	0	1605.79	High
	FALSE	80	High		1	1	2	P12270	0	1589.8	High
	FALSE	67	High		1	1	17	P12270	0	1403.8	High
FALSE	147	High	Master Protein	Q13263	Transcription intermediary factor 1-beta OS=Homo sapiens OX=9606 GN=TRIM28 PE=1 SV=5	0	3	2	8	2	1	835	88.5	5.77	2
	Checked	Ions Score (by Search Engine): Mascot	Confidence	Modifications	# Protein Groups	# Proteins	# PSMs	Master Protein Accessions	# Missed Cleavages	Theo. MH+ [Da]	Confidence (by Search Engine): Mascot
	FALSE	66	High		1	1	3	Q13263	0	1481.71	High
	FALSE	82	High		1	1	5	Q13263	0	1520.71	High
FALSE	145	High	Master Protein	O15042	U2 snRNP-associated SURP motif-containing protein OS=Homo sapiens OX=9606 GN=U2SURP PE=1 SV=2	0	4	3	19	3	1	1029	118.2	8.47	3
	Checked	Ions Score (by Search Engine): Mascot	Confidence	Modifications	# Protein Groups	# Proteins	# PSMs	Master Protein Accessions	# Missed Cleavages	Theo. MH+ [Da]	Confidence (by Search Engine): Mascot
	FALSE	24	Medium	3xOxidation [M4; M8; M10]	1	1	1	O15042	0	1473.62	Medium
	FALSE	49	High	2xOxidation [M10; M]	1	1	4	O15042	0	1457.62	High
	FALSE	77	High	1xOxidation [M]	1	1	7	O15042	0	1441.63	High
	FALSE	80	High		1	1	4	O15042	0	1425.63	High
	FALSE	28	Medium		1	1	1	O15042	0	1362.59	Medium
	FALSE	37	High		1	1	2	O15042	0	1543.76	High
FALSE	144	High	Master Protein	P35908	Keratin, type II cytoskeletal 2 epidermal OS=Homo sapiens OX=9606 GN=KRT2 PE=1 SV=2	0	4	2	3	2	1	639	65.4	8	2
	Checked	Ions Score (by Search Engine): Mascot	Confidence	Modifications	# Protein Groups	# Proteins	# PSMs	Master Protein Accessions	# Missed Cleavages	Theo. MH+ [Da]	Confidence (by Search Engine): Mascot
	FALSE	38	High		1	1	1	P35908	0	1041.56	High
	FALSE	106	High		1	1	2	P35908	0	1254.61	High
FALSE	143	High	Master Protein	P14618	Pyruvate kinase PKM OS=Homo sapiens OX=9606 GN=PKM PE=1 SV=4	0	6	2	4	2	1	531	57.9	7.84	2
	Checked	Ions Score (by Search Engine): Mascot	Confidence	Modifications	# Protein Groups	# Proteins	# PSMs	Master Protein Accessions	# Missed Cleavages	Theo. MH+ [Da]	Confidence (by Search Engine): Mascot
	FALSE	40	High		1	1	2	P14618	0	1883.9	High
	FALSE	102	High	1xOxidation [M12]	1	1	1	P14618	0	1681.81	High
	FALSE	81	High		1	1	1	P14618	0	1665.82	High
FALSE	142	High	Master Protein	P46100	Transcriptional regulator ATRX OS=Homo sapiens OX=9606 GN=ATRX PE=1 SV=5	0	1	2	10	2	1	2492	282.4	6.58	2
	Checked	Ions Score (by Search Engine): Mascot	Confidence	Modifications	# Protein Groups	# Proteins	# PSMs	Master Protein Accessions	# Missed Cleavages	Theo. MH+ [Da]	Confidence (by Search Engine): Mascot
	FALSE	55	High		1	1	8	P46100	0	1255.73	High
	FALSE	87	High		1	1	2	P46100	0	1330.67	High
FALSE	131	High	Master Protein	Q14247	Src substrate cortactin OS=Homo sapiens OX=9606 GN=CTTN PE=1 SV=2	0	5	2	5	2	1	550	61.5	5.4	2
	Checked	Ions Score (by Search Engine): Mascot	Confidence	Modifications	# Protein Groups	# Proteins	# PSMs	Master Protein Accessions	# Missed Cleavages	Theo. MH+ [Da]	Confidence (by Search Engine): Mascot
	FALSE	93	High		1	1	2	Q14247	0	1427.68	High
	FALSE	38	High		1	1	3	Q14247	0	1684.85	High
FALSE	130	High	Master Protein	P05165	Propionyl-CoA carboxylase alpha chain, mitochondrial OS=Homo sapiens OX=9606 GN=PCCA PE=1 SV=4	0	2	1	3	1	1	728	80	7.52	1
	Checked	Ions Score (by Search Engine): Mascot	Confidence	Modifications	# Protein Groups	# Proteins	# PSMs	Master Protein Accessions	# Missed Cleavages	Theo. MH+ [Da]	Confidence (by Search Engine): Mascot
	FALSE	41	High	1xOxidation [M6]	1	1	2	P05165	0	1730.84	High
	FALSE	130	High		1	1	1	P05165	0	1714.85	High
FALSE	128	High	Master Protein	Q9ULW0	Targeting protein for Xklp2 OS=Homo sapiens OX=9606 GN=TPX2 PE=1 SV=2	0	2	2	4	2	1	747	85.6	9.23	2
	Checked	Ions Score (by Search Engine): Mascot	Confidence	Modifications	# Protein Groups	# Proteins	# PSMs	Master Protein Accessions	# Missed Cleavages	Theo. MH+ [Da]	Confidence (by Search Engine): Mascot
	FALSE	38	High		1	1	1	Q9ULW0	1	1325.77	High
	FALSE	91	High		1	1	3	Q9ULW0	0	1197.67	High
FALSE	127	High	Master Protein	P51610	Host cell factor 1 OS=Homo sapiens OX=9606 GN=HCFC1 PE=1 SV=2	0	1	2	10	2	1	2035	208.6	7.46	2
	Checked	Ions Score (by Search Engine): Mascot	Confidence	Modifications	# Protein Groups	# Proteins	# PSMs	Master Protein Accessions	# Missed Cleavages	Theo. MH+ [Da]	Confidence (by Search Engine): Mascot
	FALSE	40	High		1	1	6	P51610	0	1306.74	High
	FALSE	63	High	1xOxidation [M7]	1	1	1	P51610	0	1328.69	High
	FALSE	87	High		1	1	3	P51610	0	1312.7	High
FALSE	126	High	Master Protein	P07910	Heterogeneous nuclear ribonucleoproteins C1/C2 OS=Homo sapiens OX=9606 GN=HNRNPC PE=1 SV=4	0	4	2	16	2	1	306	33.7	5.08	2
	Checked	Ions Score (by Search Engine): Mascot	Confidence	Modifications	# Protein Groups	# Proteins	# PSMs	Master Protein Accessions	# Missed Cleavages	Theo. MH+ [Da]	Confidence (by Search Engine): Mascot
	FALSE	36	High		1	4	1	P07910	1	1444.89	High
	FALSE	90	High		1	4	15	P07910	0	1316.79	High
FALSE	124	High	Master Protein	Q9HCS7	Pre-mRNA-splicing factor SYF1 OS=Homo sapiens OX=9606 GN=XAB2 PE=1 SV=2	0	3	2	12	2	1	855	99.9	6.23	2
	Checked	Ions Score (by Search Engine): Mascot	Confidence	Modifications	# Protein Groups	# Proteins	# PSMs	Master Protein Accessions	# Missed Cleavages	Theo. MH+ [Da]	Confidence (by Search Engine): Mascot
	FALSE	89	High		1	1	3	Q9HCS7	0	1670.82	High
	FALSE	35	High		1	1	9	Q9HCS7	0	1526.85	High
FALSE	123	High	Master Protein	Q16555	Dihydropyrimidinase-related protein 2 OS=Homo sapiens OX=9606 GN=DPYSL2 PE=1 SV=1	0	5	2	10	2	1	572	62.3	6.38	2
	Checked	Ions Score (by Search Engine): Mascot	Confidence	Modifications	# Protein Groups	# Proteins	# PSMs	Master Protein Accessions	# Missed Cleavages	Theo. MH+ [Da]	Confidence (by Search Engine): Mascot
	FALSE	47	High	1xOxidation [M1]	1	1	5	Q16555	0	1310.69	High
	FALSE	66	High		1	1	4	Q16555	0	1294.69	High
	FALSE	57	High		1	1	1	Q16555	0	1627.79	High
FALSE	118	High	Master Protein	P55010	Eukaryotic translation initiation factor 5 OS=Homo sapiens OX=9606 GN=EIF5 PE=1 SV=2	0	5	2	11	2	1	431	49.2	5.58	2
	Checked	Ions Score (by Search Engine): Mascot	Confidence	Modifications	# Protein Groups	# Proteins	# PSMs	Master Protein Accessions	# Missed Cleavages	Theo. MH+ [Da]	Confidence (by Search Engine): Mascot
	FALSE	68	High	1xOxidation [M6]	1	1	1	P55010	0	1204.66	High
	FALSE	62	High		1	1	1	P55010	0	1188.67	High
	FALSE	50	High		1	1	9	P55010	0	1257.69	High
FALSE	114	High	Master Protein	Q13601	KRR1 small subunit processome component homolog OS=Homo sapiens OX=9606 GN=KRR1 PE=1 SV=4	0	6	2	2	2	1	381	43.6	9.77	2
	Checked	Ions Score (by Search Engine): Mascot	Confidence	Modifications	# Protein Groups	# Proteins	# PSMs	Master Protein Accessions	# Missed Cleavages	Theo. MH+ [Da]	Confidence (by Search Engine): Mascot
	FALSE	52	High		1	1	1	Q13601	0	1156.59	High
	FALSE	62	High		1	1	1	Q13601	0	1345.7	High
FALSE	107	High	Master Protein	Q00839	Heterogeneous nuclear ribonucleoprotein U OS=Homo sapiens OX=9606 GN=HNRNPU PE=1 SV=6	0	2	1	51	1	1	825	90.5	6	1
	Checked	Ions Score (by Search Engine): Mascot	Confidence	Modifications	# Protein Groups	# Proteins	# PSMs	Master Protein Accessions	# Missed Cleavages	Theo. MH+ [Da]	Confidence (by Search Engine): Mascot
	FALSE	83	High	2xOxidation [M6; M7]; 1xTrioxidation [C2]	1	1	4	Q00839	0	1599.71	High
	FALSE	107	High	1xOxidation [M]; 1xTrioxidation [C2]	1	1	6	Q00839	0	1583.71	High
	FALSE	93	High	1xTrioxidation [C2]	1	1	3	Q00839	0	1567.72	High
	FALSE	80	High	2xOxidation [M6; M7]	1	1	5	Q00839	0	1551.72	High
	FALSE	95	High	1xOxidation [M]	1	1	32	Q00839	0	1535.73	High
	FALSE	66	High		1	1	1	Q00839	0	1519.73	High
FALSE	107	High	Master Protein	Q9Y5K6	CD2-associated protein OS=Homo sapiens OX=9606 GN=CD2AP PE=1 SV=1	0	5	2	5	2	1	639	71.4	6.4	2
	Checked	Ions Score (by Search Engine): Mascot	Confidence	Modifications	# Protein Groups	# Proteins	# PSMs	Master Protein Accessions	# Missed Cleavages	Theo. MH+ [Da]	Confidence (by Search Engine): Mascot
	FALSE	59	High		1	1	4	Q9Y5K6	0	1864.99	High
	FALSE	47	High		1	1	1	Q9Y5K6	0	1629.79	High
FALSE	105	High	Master Protein	P52272	Heterogeneous nuclear ribonucleoprotein M OS=Homo sapiens OX=9606 GN=HNRNPM PE=1 SV=3	0	2	1	3	1	1	730	77.5	8.7	1
	Checked	Ions Score (by Search Engine): Mascot	Confidence	Modifications	# Protein Groups	# Proteins	# PSMs	Master Protein Accessions	# Missed Cleavages	Theo. MH+ [Da]	Confidence (by Search Engine): Mascot
	FALSE	105	High	1xOxidation [M11]	1	1	2	P52272	0	1768.87	High
	FALSE	103	High		1	1	1	P52272	0	1752.87	High
FALSE	101	High	Master Protein	Q13330	Metastasis-associated protein MTA1 OS=Homo sapiens OX=9606 GN=MTA1 PE=1 SV=2	0	3	2	14	2	1	715	80.7	9.26	2
	Checked	Ions Score (by Search Engine): Mascot	Confidence	Modifications	# Protein Groups	# Proteins	# PSMs	Master Protein Accessions	# Missed Cleavages	Theo. MH+ [Da]	Confidence (by Search Engine): Mascot
	FALSE	35	High		1	1	3	Q13330	0	1264.7	High
	FALSE	27	Medium	1xOxidation [M8]	1	1	4	Q13330	0	1557.77	Medium
	FALSE	66	High		1	1	7	Q13330	0	1541.78	High
FALSE	101	High	Master Protein	P62826	GTP-binding nuclear protein Ran OS=Homo sapiens OX=9606 GN=RAN PE=1 SV=3	0	11	2	6	2	1	216	24.4	7.49	2
	Checked	Ions Score (by Search Engine): Mascot	Confidence	Modifications	# Protein Groups	# Proteins	# PSMs	Master Protein Accessions	# Missed Cleavages	Theo. MH+ [Da]	Confidence (by Search Engine): Mascot
	FALSE	67	High		1	1	5	P62826	0	1015.58	High
	FALSE	34	High		1	1	1	P62826	0	1401.72	High
FALSE	95	High	Master Protein	Q86T24	Transcriptional regulator Kaiso OS=Homo sapiens OX=9606 GN=ZBTB33 PE=1 SV=2	0	2	1	5	1	1	672	74.4	5.12	1
	Checked	Ions Score (by Search Engine): Mascot	Confidence	Modifications	# Protein Groups	# Proteins	# PSMs	Master Protein Accessions	# Missed Cleavages	Theo. MH+ [Da]	Confidence (by Search Engine): Mascot
	FALSE	32	Medium	1xOxidation [M8]	1	1	2	Q86T24	0	1617.77	Medium
	FALSE	95	High		1	1	3	Q86T24	0	1601.78	High
FALSE	95	High	Master Protein	Q9UHB6	LIM domain and actin-binding protein 1 OS=Homo sapiens OX=9606 GN=LIMA1 PE=1 SV=1	0	2	1	18	1	1	759	85.2	6.84	1
	Checked	Ions Score (by Search Engine): Mascot	Confidence	Modifications	# Protein Groups	# Proteins	# PSMs	Master Protein Accessions	# Missed Cleavages	Theo. MH+ [Da]	Confidence (by Search Engine): Mascot
	FALSE	95	High		1	1	16	Q9UHB6	0	1675.87	High
	FALSE	45	High	1xTrioxidation [C12]	1	1	2	Q9UHB6	0	1723.86	High
FALSE	95	High	Master Protein	Q08211	ATP-dependent RNA helicase A OS=Homo sapiens OX=9606 GN=DHX9 PE=1 SV=4	0	1	1	16	1	1	1270	140.9	6.84	1
	Checked	Ions Score (by Search Engine): Mascot	Confidence	Modifications	# Protein Groups	# Proteins	# PSMs	Master Protein Accessions	# Missed Cleavages	Theo. MH+ [Da]	Confidence (by Search Engine): Mascot
	FALSE	95	High		1	1	16	Q08211	0	1231.68	High
FALSE	93	High	Master Protein	O14641	Segment polarity protein dishevelled homolog DVL-2 OS=Homo sapiens OX=9606 GN=DVL2 PE=1 SV=1	0	2	1	7	1	1	736	78.9	6.02	1
	Checked	Ions Score (by Search Engine): Mascot	Confidence	Modifications	# Protein Groups	# Proteins	# PSMs	Master Protein Accessions	# Missed Cleavages	Theo. MH+ [Da]	Confidence (by Search Engine): Mascot
	FALSE	93	High		1	1	7	O14641	0	1847.94	High
FALSE	90	High	Master Protein	P42704	Leucine-rich PPR motif-containing protein, mitochondrial OS=Homo sapiens OX=9606 GN=LRPPRC PE=1 SV=3	0	1	1	5	1	1	1394	157.8	6.13	1
	Checked	Ions Score (by Search Engine): Mascot	Confidence	Modifications	# Protein Groups	# Proteins	# PSMs	Master Protein Accessions	# Missed Cleavages	Theo. MH+ [Da]	Confidence (by Search Engine): Mascot
	FALSE	90	High		1	1	5	P42704	0	1496.76	High
FALSE	90	High	Master Protein	A8MWD9	Putative small nuclear ribonucleoprotein G-like protein 15 OS=Homo sapiens OX=9606 GN=SNRPGP15 PE=5 SV=2	0	16	1	32	1	1	76	8.5	8.84	1
	Checked	Ions Score (by Search Engine): Mascot	Confidence	Modifications	# Protein Groups	# Proteins	# PSMs	Master Protein Accessions	# Missed Cleavages	Theo. MH+ [Da]	Confidence (by Search Engine): Mascot
	FALSE	83	High	1xOxidation [M6]	1	2	12	A8MWD9	0	1361.71	High
	FALSE	90	High		1	2	20	A8MWD9	0	1345.71	High
FALSE	89	High	Master Protein	Q9BR76	Coronin-1B OS=Homo sapiens OX=9606 GN=CORO1B PE=1 SV=1	0	3	1	1	1	1	489	54.2	5.88	1
	Checked	Ions Score (by Search Engine): Mascot	Confidence	Modifications	# Protein Groups	# Proteins	# PSMs	Master Protein Accessions	# Missed Cleavages	Theo. MH+ [Da]	Confidence (by Search Engine): Mascot
	FALSE	89	High		1	1	1	Q9BR76	0	1467.69	High
FALSE	82	High	Master Protein	P49959	Double-strand break repair protein MRE11 OS=Homo sapiens OX=9606 GN=MRE11 PE=1 SV=3	0	2	1	7	1	1	708	80.5	5.9	1
	Checked	Ions Score (by Search Engine): Mascot	Confidence	Modifications	# Protein Groups	# Proteins	# PSMs	Master Protein Accessions	# Missed Cleavages	Theo. MH+ [Da]	Confidence (by Search Engine): Mascot
	FALSE	82	High		1	1	7	P49959	0	1366.7	High
FALSE	80	High	Master Protein	P14866	Heterogeneous nuclear ribonucleoprotein L OS=Homo sapiens OX=9606 GN=HNRNPL PE=1 SV=2	0	3	1	6	1	1	589	64.1	8.22	1
	Checked	Ions Score (by Search Engine): Mascot	Confidence	Modifications	# Protein Groups	# Proteins	# PSMs	Master Protein Accessions	# Missed Cleavages	Theo. MH+ [Da]	Confidence (by Search Engine): Mascot
	FALSE	49	High	1xOxidation [M15]	1	1	3	P14866	0	1882.9	High
	FALSE	80	High		1	1	3	P14866	0	1866.91	High
FALSE	77	High	Master Protein	P62304	Small nuclear ribonucleoprotein E OS=Homo sapiens OX=9606 GN=SNRPE PE=1 SV=1	0	12	1	54	1	1	92	10.8	9.44	1
	Checked	Ions Score (by Search Engine): Mascot	Confidence	Modifications	# Protein Groups	# Proteins	# PSMs	Master Protein Accessions	# Missed Cleavages	Theo. MH+ [Da]	Confidence (by Search Engine): Mascot
	FALSE	77	High	1xOxidation [M2]	1	1	35	P62304	0	1345.77	High
	FALSE	71	High		1	1	19	P62304	0	1329.77	High
FALSE	76	High	Master Protein	Q9Y4E8	Ubiquitin carboxyl-terminal hydrolase 15 OS=Homo sapiens OX=9606 GN=USP15 PE=1 SV=3	0	2	1	9	1	1	981	112.3	5.22	1
	Checked	Ions Score (by Search Engine): Mascot	Confidence	Modifications	# Protein Groups	# Proteins	# PSMs	Master Protein Accessions	# Missed Cleavages	Theo. MH+ [Da]	Confidence (by Search Engine): Mascot
	FALSE	52	High		1	1	5	Q9Y4E8	0	1892.96	High
	FALSE	76	High	1xOxidation [M8]	1	1	4	Q9Y4E8	0	1908.95	High
FALSE	63	High	Master Protein	Q9NR30	Nucleolar RNA helicase 2 OS=Homo sapiens OX=9606 GN=DDX21 PE=1 SV=5	0	2	1	3	1	1	783	87.3	9.28	1
	Checked	Ions Score (by Search Engine): Mascot	Confidence	Modifications	# Protein Groups	# Proteins	# PSMs	Master Protein Accessions	# Missed Cleavages	Theo. MH+ [Da]	Confidence (by Search Engine): Mascot
	FALSE	63	High		1	1	3	Q9NR30	0	1436.71	High
FALSE	61	High	Master Protein	P08729	Keratin, type II cytoskeletal 7 OS=Homo sapiens OX=9606 GN=KRT7 PE=1 SV=5	0	2	1	3	1	1	469	51.4	5.48	1
	Checked	Ions Score (by Search Engine): Mascot	Confidence	Modifications	# Protein Groups	# Proteins	# PSMs	Master Protein Accessions	# Missed Cleavages	Theo. MH+ [Da]	Confidence (by Search Engine): Mascot
	FALSE	61	High		1	1	3	P08729	0	1092.57	High
FALSE	57	High	Master Protein	Q14566	DNA replication licensing factor MCM6 OS=Homo sapiens OX=9606 GN=MCM6 PE=1 SV=1	0	3	2	4	2	1	821	92.8	5.41	2
	Checked	Ions Score (by Search Engine): Mascot	Confidence	Modifications	# Protein Groups	# Proteins	# PSMs	Master Protein Accessions	# Missed Cleavages	Theo. MH+ [Da]	Confidence (by Search Engine): Mascot
	FALSE	34	Medium	1xCarbamidomethyl [C7]	1	1	3	Q14566	0	1560.8	Medium
	FALSE	23	Medium		1	1	1	Q14566	0	839.473	Medium
FALSE	55	High	Master Protein	Q8NC51	Plasminogen activator inhibitor 1 RNA-binding protein OS=Homo sapiens OX=9606 GN=SERBP1 PE=1 SV=2	0	4	1	5	1	1	408	44.9	8.65	1
	Checked	Ions Score (by Search Engine): Mascot	Confidence	Modifications	# Protein Groups	# Proteins	# PSMs	Master Protein Accessions	# Missed Cleavages	Theo. MH+ [Da]	Confidence (by Search Engine): Mascot
	FALSE	55	High		1	1	5	Q8NC51	0	1943.89	High
FALSE	54	High	Master Protein	Q9UIF9	Bromodomain adjacent to zinc finger domain protein 2A OS=Homo sapiens OX=9606 GN=BAZ2A PE=1 SV=4	0	0	1	9	1	1	1905	211.1	6.64	1
	Checked	Ions Score (by Search Engine): Mascot	Confidence	Modifications	# Protein Groups	# Proteins	# PSMs	Master Protein Accessions	# Missed Cleavages	Theo. MH+ [Da]	Confidence (by Search Engine): Mascot
	FALSE	28	Medium	2xOxidation [M3; M8]	1	1	1	Q9UIF9	0	1130.46	Medium
	FALSE	47	High	1xOxidation [M8]	1	1	6	Q9UIF9	0	1114.47	High
	FALSE	54	High		1	1	2	Q9UIF9	0	1098.47	High
FALSE	45	High	Master Protein	Q9UKM9	RNA-binding protein Raly OS=Homo sapiens OX=9606 GN=RALY PE=1 SV=1	0	4	1	1	1	1	306	32.4	9.17	1
	Checked	Ions Score (by Search Engine): Mascot	Confidence	Modifications	# Protein Groups	# Proteins	# PSMs	Master Protein Accessions	# Missed Cleavages	Theo. MH+ [Da]	Confidence (by Search Engine): Mascot
	FALSE	45	High		1	2	2	Q9UKM9	0	1288.76	High
FALSE	44	High	Master Protein	P08670	Vimentin OS=Homo sapiens OX=9606 GN=VIM PE=1 SV=4	0	3	1	19	1	1	466	53.6	5.12	1
	Checked	Ions Score (by Search Engine): Mascot	Confidence	Modifications	# Protein Groups	# Proteins	# PSMs	Master Protein Accessions	# Missed Cleavages	Theo. MH+ [Da]	Confidence (by Search Engine): Mascot
	FALSE	44	High		1	1	19	P08670	0	1495.79	High
FALSE	44	High	Master Protein	Q76B58	BMP/retinoic acid-inducible neural-specific protein 3 OS=Homo sapiens OX=9606 GN=BRINP3 PE=1 SV=1	0	1	1	50	1	1	766	88.4	7.81	1
	Checked	Ions Score (by Search Engine): Mascot	Confidence	Modifications	# Protein Groups	# Proteins	# PSMs	Master Protein Accessions	# Missed Cleavages	Theo. MH+ [Da]	Confidence (by Search Engine): Mascot
	FALSE	44	High	1xTrioxidation [C8]	1	1	50	Q76B58	2	1266.66	High
FALSE	36	Medium	Master Protein	O60315	Zinc finger E-box-binding homeobox 2 OS=Homo sapiens OX=9606 GN=ZEB2 PE=1 SV=1	0.022	1	1	2	1	1	1214	136.4	6.32	1
	Checked	Ions Score (by Search Engine): Mascot	Confidence	Modifications	# Protein Groups	# Proteins	# PSMs	Master Protein Accessions	# Missed Cleavages	Theo. MH+ [Da]	Confidence (by Search Engine): Mascot
	FALSE	36	High	1xCarboxymethyl [C]	1	2	2	O60315	2	1319.61	High
FALSE	33	Medium	Master Protein	P29084	Transcription initiation factor IIE subunit beta OS=Homo sapiens OX=9606 GN=GTF2E2 PE=1 SV=1	0.043	5	1	1	1	1	291	33	9.66	1
	Checked	Ions Score (by Search Engine): Mascot	Confidence	Modifications	# Protein Groups	# Proteins	# PSMs	Master Protein Accessions	# Missed Cleavages	Theo. MH+ [Da]	Confidence (by Search Engine): Mascot
	FALSE	33	High		1	1	1	P29084	1	1484.81	High
FALSE	33	Medium	Master Protein	O60895	Receptor activity-modifying protein 2 OS=Homo sapiens OX=9606 GN=RAMP2 PE=1 SV=2	0.043	5	1	2	1	1	175	19.6	5.78	1
	Checked	Ions Score (by Search Engine): Mascot	Confidence	Modifications	# Protein Groups	# Proteins	# PSMs	Master Protein Accessions	# Missed Cleavages	Theo. MH+ [Da]	Confidence (by Search Engine): Mascot
	FALSE	33	Medium		1	1	2	O60895	1	961.525	Medium
FALSE	32	Medium	Master Protein	Q9HA65	TBC1 domain family member 17 OS=Homo sapiens OX=9606 GN=TBC1D17 PE=1 SV=2	0.048	2	1	1	1	1	648	72.7	5.19	1
	Checked	Ions Score (by Search Engine): Mascot	Confidence	Modifications	# Protein Groups	# Proteins	# PSMs	Master Protein Accessions	# Missed Cleavages	Theo. MH+ [Da]	Confidence (by Search Engine): Mascot
	FALSE	32	Medium		1	1	1	Q9HA65	0	1133.63	Medium
FALSE	32	Low	Master Protein	Q8IUZ5	5-phosphohydroxy-L-lysine phospho-lyase OS=Homo sapiens OX=9606 GN=PHYKPL PE=1 SV=1	0.058	3	1	1	1	1	450	49.7	6.76	1
	Checked	Ions Score (by Search Engine): Mascot	Confidence	Modifications	# Protein Groups	# Proteins	# PSMs	Master Protein Accessions	# Missed Cleavages	Theo. MH+ [Da]	Confidence (by Search Engine): Mascot
	FALSE	32	Medium		1	1	1	Q8IUZ5	0	1407.71	Medium
FALSE	31	Low	Master Protein	P0DKX0	Zinc finger protein 728 OS=Homo sapiens OX=9606 GN=ZNF728 PE=4 SV=1	0.074	2	1	10	1	1	622	71.8	9.14	1
	Checked	Ions Score (by Search Engine): Mascot	Confidence	Modifications	# Protein Groups	# Proteins	# PSMs	Master Protein Accessions	# Missed Cleavages	Theo. MH+ [Da]	Confidence (by Search Engine): Mascot
	FALSE	31	Medium	1xTrioxidation [C7]	1	2	10	P0DKX0	2	1466.67	Medium
FALSE	30	Low	Master Protein	A8MT65	Zinc finger protein 891 OS=Homo sapiens OX=9606 GN=ZNF891 PE=2 SV=2	0.083	2	1	9	1	1	544	63.6	8.73	1
	Checked	Ions Score (by Search Engine): Mascot	Confidence	Modifications	# Protein Groups	# Proteins	# PSMs	Master Protein Accessions	# Missed Cleavages	Theo. MH+ [Da]	Confidence (by Search Engine): Mascot
	FALSE	30	Medium	1xCarboxymethyl [C]	1	1	9	A8MT65	2	1450.66	Medium
FALSE	30	Low	Master Protein	Q9UL62	Short transient receptor potential channel 5 OS=Homo sapiens OX=9606 GN=TRPC5 PE=1 SV=1	0.083	1	1	4	1	1	973	111.3	7.3	1
	Checked	Ions Score (by Search Engine): Mascot	Confidence	Modifications	# Protein Groups	# Proteins	# PSMs	Master Protein Accessions	# Missed Cleavages	Theo. MH+ [Da]	Confidence (by Search Engine): Mascot
	FALSE	30	Medium		1	1	4	Q9UL62	1	1082.57	Medium
FALSE	30	Low	Master Protein	P49454	Centromere protein F OS=Homo sapiens OX=9606 GN=CENPF PE=1 SV=3	0.088	0	1	1	1	1	3114	357.3	5.1	1
	Checked	Ions Score (by Search Engine): Mascot	Confidence	Modifications	# Protein Groups	# Proteins	# PSMs	Master Protein Accessions	# Missed Cleavages	Theo. MH+ [Da]	Confidence (by Search Engine): Mascot
	FALSE	30	Medium		1	1	1	P49454	1	1189.62	Medium
FALSE	29	Low	Master Protein	Q9Y6T7	Diacylglycerol kinase beta OS=Homo sapiens OX=9606 GN=DGKB PE=2 SV=2	0.108	1	1	1	1	1	804	90.5	7.85	1
	Checked	Ions Score (by Search Engine): Mascot	Confidence	Modifications	# Protein Groups	# Proteins	# PSMs	Master Protein Accessions	# Missed Cleavages	Theo. MH+ [Da]	Confidence (by Search Engine): Mascot
	FALSE	29	Medium		1	1	1	Q9Y6T7	1	1105.61	Medium
FALSE	29	Low	Master Protein	Q13287	N-myc-interactor OS=Homo sapiens OX=9606 GN=NMI PE=1 SV=2	0.107	4	1	1	1	1	307	35	5.34	1
	Checked	Ions Score (by Search Engine): Mascot	Confidence	Modifications	# Protein Groups	# Proteins	# PSMs	Master Protein Accessions	# Missed Cleavages	Theo. MH+ [Da]	Confidence (by Search Engine): Mascot
	FALSE	29	Medium		1	1	1	Q13287	1	1529.84	Medium
FALSE	29	Low	Master Protein	Q9Y2S7	Polymerase delta-interacting protein 2 OS=Homo sapiens OX=9606 GN=POLDIP2 PE=1 SV=1	0.131	3	1	2	1	1	368	42	8.63	1
	Checked	Ions Score (by Search Engine): Mascot	Confidence	Modifications	# Protein Groups	# Proteins	# PSMs	Master Protein Accessions	# Missed Cleavages	Theo. MH+ [Da]	Confidence (by Search Engine): Mascot
	FALSE	29	Medium		1	1	2	Q9Y2S7	0	1322.73	Medium
FALSE	29	Low	Master Protein	Q8WTR2	Dual specificity protein phosphatase 19 OS=Homo sapiens OX=9606 GN=DUSP19 PE=1 SV=1	0.132	6	1	3	1	1	217	24.2	6.54	1
	Checked	Ions Score (by Search Engine): Mascot	Confidence	Modifications	# Protein Groups	# Proteins	# PSMs	Master Protein Accessions	# Missed Cleavages	Theo. MH+ [Da]	Confidence (by Search Engine): Mascot
	FALSE	29	Medium	1xCarboxymethyl [C3]	1	1	3	Q8WTR2	2	1393.75	Medium
FALSE	28	Low	Master Protein	Q9NVP1	ATP-dependent RNA helicase DDX18 OS=Homo sapiens OX=9606 GN=DDX18 PE=1 SV=2	0.131	2	1	2	1	1	670	75.4	9.5	1
	Checked	Ions Score (by Search Engine): Mascot	Confidence	Modifications	# Protein Groups	# Proteins	# PSMs	Master Protein Accessions	# Missed Cleavages	Theo. MH+ [Da]	Confidence (by Search Engine): Mascot
	FALSE	28	Medium		1	1	2	Q9NVP1	0	1236.67	Medium
FALSE	28	Low	Master Protein	Q5M775	Cytospin-B OS=Homo sapiens OX=9606 GN=SPECC1 PE=1 SV=1	0.13	1	1	1	1	1	1068	118.5	6.7	1
	Checked	Ions Score (by Search Engine): Mascot	Confidence	Modifications	# Protein Groups	# Proteins	# PSMs	Master Protein Accessions	# Missed Cleavages	Theo. MH+ [Da]	Confidence (by Search Engine): Mascot
	FALSE	28	Medium		1	1	1	Q5M775	0	1451.84	Medium
FALSE	28	Low	Master Protein	Q15014	Mortality factor 4-like protein 2 OS=Homo sapiens OX=9606 GN=MORF4L2 PE=1 SV=1	0.149	4	1	40	1	1	288	32.3	9.72	1
	Checked	Ions Score (by Search Engine): Mascot	Confidence	Modifications	# Protein Groups	# Proteins	# PSMs	Master Protein Accessions	# Missed Cleavages	Theo. MH+ [Da]	Confidence (by Search Engine): Mascot
	FALSE	28	Medium		1	1	40	Q15014	0	1322.61	Medium
FALSE	28	Low	Master Protein	O75558	Syntaxin-11 OS=Homo sapiens OX=9606 GN=STX11 PE=1 SV=1	0.153	4	1	2	1	1	287	33.2	6.55	1
	Checked	Ions Score (by Search Engine): Mascot	Confidence	Modifications	# Protein Groups	# Proteins	# PSMs	Master Protein Accessions	# Missed Cleavages	Theo. MH+ [Da]	Confidence (by Search Engine): Mascot
	FALSE	28	Medium	1xOxidation [M10]	1	1	2	O75558	0	1353.56	Medium
FALSE	28	Low	Master Protein	Q8WXU2	Dynein assembly factor 4, axonemal OS=Homo sapiens OX=9606 GN=DNAAF4 PE=1 SV=2	0.158	2	1	1	1	1	420	48.5	8.75	1
	Checked	Ions Score (by Search Engine): Mascot	Confidence	Modifications	# Protein Groups	# Proteins	# PSMs	Master Protein Accessions	# Missed Cleavages	Theo. MH+ [Da]	Confidence (by Search Engine): Mascot
	FALSE	28	Medium		1	1	1	Q8WXU2	1	1201.65	Medium
FALSE	28	Low	Master Protein	O95551	Tyrosyl-DNA phosphodiesterase 2 OS=Homo sapiens OX=9606 GN=TDP2 PE=1 SV=1	0.157	2	1	1	1	1	362	40.9	5.1	1
	Checked	Ions Score (by Search Engine): Mascot	Confidence	Modifications	# Protein Groups	# Proteins	# PSMs	Master Protein Accessions	# Missed Cleavages	Theo. MH+ [Da]	Confidence (by Search Engine): Mascot
	FALSE	28	Medium		1	1	1	O95551	0	987.572	Medium
FALSE	27	Low	Master Protein	O43150	Arf-GAP with SH3 domain, ANK repeat and PH domain-containing protein 2 OS=Homo sapiens OX=9606 GN=ASAP2 PE=1 SV=3	0.166	1	1	3	1	1	1006	111.6	6.68	1
	Checked	Ions Score (by Search Engine): Mascot	Confidence	Modifications	# Protein Groups	# Proteins	# PSMs	Master Protein Accessions	# Missed Cleavages	Theo. MH+ [Da]	Confidence (by Search Engine): Mascot
	FALSE	27	Medium		1	1	3	O43150	0	1305.68	Medium
FALSE	27	Low	Master Protein	Q4G0P3	Hydrocephalus-inducing protein homolog OS=Homo sapiens OX=9606 GN=HYDIN PE=1 SV=3	0.175	0	1	1	1	1	5121	575.5	6.06	1
	Checked	Ions Score (by Search Engine): Mascot	Confidence	Modifications	# Protein Groups	# Proteins	# PSMs	Master Protein Accessions	# Missed Cleavages	Theo. MH+ [Da]	Confidence (by Search Engine): Mascot
	FALSE	27	Medium		1	1	1	Q4G0P3	0	1042.6	Medium
FALSE	27	Low	Master Protein	Q9HAZ2	Histone-lysine N-methyltransferase PRDM16 OS=Homo sapiens OX=9606 GN=PRDM16 PE=1 SV=3	0.184	1	1	1	1	1	1276	140.2	6.21	1
	Checked	Ions Score (by Search Engine): Mascot	Confidence	Modifications	# Protein Groups	# Proteins	# PSMs	Master Protein Accessions	# Missed Cleavages	Theo. MH+ [Da]	Confidence (by Search Engine): Mascot
	FALSE	27	Medium		1	1	1	Q9HAZ2	2	1086.59	Medium
FALSE	26	Low	Master Protein	Q6KC79	Nipped-B-like protein OS=Homo sapiens OX=9606 GN=NIPBL PE=1 SV=2	0.206	0	1	1	1	1	2804	315.9	7.91	1
	Checked	Ions Score (by Search Engine): Mascot	Confidence	Modifications	# Protein Groups	# Proteins	# PSMs	Master Protein Accessions	# Missed Cleavages	Theo. MH+ [Da]	Confidence (by Search Engine): Mascot
	FALSE	26	Medium		1	1	1	Q6KC79	0	1144.58	Medium
FALSE	26	Low	Master Protein	Q9NPG3	Ubinuclein-1 OS=Homo sapiens OX=9606 GN=UBN1 PE=1 SV=2	0.207	1	1	9	1	1	1134	121.4	9.33	1
	Checked	Ions Score (by Search Engine): Mascot	Confidence	Modifications	# Protein Groups	# Proteins	# PSMs	Master Protein Accessions	# Missed Cleavages	Theo. MH+ [Da]	Confidence (by Search Engine): Mascot
	FALSE	26	Medium		1	1	9	Q9NPG3	2	1381.82	Medium
FALSE	26	Low	Master Protein	Q96MT7	Cilia- and flagella-associated protein 44 OS=Homo sapiens OX=9606 GN=CFAP44 PE=1 SV=2	0.214	1	1	6	1	1	1854	213.7	5.39	1
	Checked	Ions Score (by Search Engine): Mascot	Confidence	Modifications	# Protein Groups	# Proteins	# PSMs	Master Protein Accessions	# Missed Cleavages	Theo. MH+ [Da]	Confidence (by Search Engine): Mascot
	FALSE	26	High		1	1	6	Q96MT7	2	1282.82	High
FALSE	26	Low	Master Protein	Q96LA9	Mas-related G-protein coupled receptor member X4 OS=Homo sapiens OX=9606 GN=MRGPRX4 PE=2 SV=2	0.223	3	1	1	1	1	322	36.4	8.65	1
	Checked	Ions Score (by Search Engine): Mascot	Confidence	Modifications	# Protein Groups	# Proteins	# PSMs	Master Protein Accessions	# Missed Cleavages	Theo. MH+ [Da]	Confidence (by Search Engine): Mascot
	FALSE	26	High		1	1	1	Q96LA9	1	1206.77	High
FALSE	25	Low	Master Protein	Q7Z6E9	E3 ubiquitin-protein ligase RBBP6 OS=Homo sapiens OX=9606 GN=RBBP6 PE=1 SV=1	0.222	1	1	2	1	1	1792	201.4	9.64	1
	Checked	Ions Score (by Search Engine): Mascot	Confidence	Modifications	# Protein Groups	# Proteins	# PSMs	Master Protein Accessions	# Missed Cleavages	Theo. MH+ [Da]	Confidence (by Search Engine): Mascot
	FALSE	25	Medium		1	1	2	Q7Z6E9	1	914.567	Medium
FALSE	25	Low	Master Protein	Q92698	DNA repair and recombination protein RAD54-like OS=Homo sapiens OX=9606 GN=RAD54L PE=1 SV=2	0.225	2	1	2	1	1	747	84.3	8.56	1
	Checked	Ions Score (by Search Engine): Mascot	Confidence	Modifications	# Protein Groups	# Proteins	# PSMs	Master Protein Accessions	# Missed Cleavages	Theo. MH+ [Da]	Confidence (by Search Engine): Mascot
	FALSE	25	Medium	1xOxidation [M1]	1	1	2	Q92698	2	1373.77	Medium
FALSE	25	Low	Master Protein	Q8WYB5	Histone acetyltransferase KAT6B OS=Homo sapiens OX=9606 GN=KAT6B PE=1 SV=3	0.248	1	1	12	1	1	2073	231.2	5.96	1
	Checked	Ions Score (by Search Engine): Mascot	Confidence	Modifications	# Protein Groups	# Proteins	# PSMs	Master Protein Accessions	# Missed Cleavages	Theo. MH+ [Da]	Confidence (by Search Engine): Mascot
	FALSE	25	Medium		1	1	12	Q8WYB5	2	1306.8	Medium
FALSE	24	Low	Master Protein	Q96HA1	Nuclear envelope pore membrane protein POM 121 OS=Homo sapiens OX=9606 GN=POM121 PE=1 SV=2	0.25	1	1	1	1	1	1249	127.6	10.56	1
	Checked	Ions Score (by Search Engine): Mascot	Confidence	Modifications	# Protein Groups	# Proteins	# PSMs	Master Protein Accessions	# Missed Cleavages	Theo. MH+ [Da]	Confidence (by Search Engine): Mascot
	FALSE	24	Medium		1	3	1	Q96HA1	0	812.499	Medium
FALSE	24	Low	Master Protein	Q9P217	Zinc finger SWIM domain-containing protein 5 OS=Homo sapiens OX=9606 GN=ZSWIM5 PE=2 SV=2	0.248	1	1	2	1	1	1185	130.6	7.18	1
	Checked	Ions Score (by Search Engine): Mascot	Confidence	Modifications	# Protein Groups	# Proteins	# PSMs	Master Protein Accessions	# Missed Cleavages	Theo. MH+ [Da]	Confidence (by Search Engine): Mascot
	FALSE	24	Medium		1	1	2	Q9P217	2	1179.7	Medium
FALSE	24	Low	Master Protein	Q8TC26	Transmembrane protein 163 OS=Homo sapiens OX=9606 GN=TMEM163 PE=2 SV=1	0.247	3	1	16	1	1	289	31.4	7.53	1
	Checked	Ions Score (by Search Engine): Mascot	Confidence	Modifications	# Protein Groups	# Proteins	# PSMs	Master Protein Accessions	# Missed Cleavages	Theo. MH+ [Da]	Confidence (by Search Engine): Mascot
	FALSE	24	Medium	1xOxidation [M5]	1	1	16	Q8TC26	1	1227.72	Medium
FALSE	23	Low	Master Protein	Q6ZMT4	Lysine-specific demethylase 7A OS=Homo sapiens OX=9606 GN=KDM7A PE=1 SV=2	0.255	1	1	15	1	1	941	106.5	8.06	1
	Checked	Ions Score (by Search Engine): Mascot	Confidence	Modifications	# Protein Groups	# Proteins	# PSMs	Master Protein Accessions	# Missed Cleavages	Theo. MH+ [Da]	Confidence (by Search Engine): Mascot
	FALSE	23	Medium		1	1	15	Q6ZMT4	1	1140.75	Medium
FALSE	23	Low	Master Protein	P03372	Estrogen receptor OS=Homo sapiens OX=9606 GN=ESR1 PE=1 SV=2	0.258	2	1	1	1	1	595	66.2	8.06	1
	Checked	Ions Score (by Search Engine): Mascot	Confidence	Modifications	# Protein Groups	# Proteins	# PSMs	Master Protein Accessions	# Missed Cleavages	Theo. MH+ [Da]	Confidence (by Search Engine): Mascot
	FALSE	23	Medium		1	1	1	P03372	0	1284.77	Medium
FALSE	22	Low	Master Protein	O75083	WD repeat-containing protein 1 OS=Homo sapiens OX=9606 GN=WDR1 PE=1 SV=4	0.279	2	1	1	1	1	606	66.2	6.65	1
	Checked	Ions Score (by Search Engine): Mascot	Confidence	Modifications	# Protein Groups	# Proteins	# PSMs	Master Protein Accessions	# Missed Cleavages	Theo. MH+ [Da]	Confidence (by Search Engine): Mascot
	FALSE	22	Medium		1	1	1	O75083	1	1070.62	Medium
FALSE	22	Low	Master Protein	Q9C0D5	Protein TANC1 OS=Homo sapiens OX=9606 GN=TANC1 PE=1 SV=3	0.296	0	1	1	1	1	1861	202.1	8.32	1
	Checked	Ions Score (by Search Engine): Mascot	Confidence	Modifications	# Protein Groups	# Proteins	# PSMs	Master Protein Accessions	# Missed Cleavages	Theo. MH+ [Da]	Confidence (by Search Engine): Mascot
	FALSE	22	Medium		1	1	1	Q9C0D5	0	952.557	Medium
FALSE	21	Low	Master Protein	Q9HB21	Pleckstrin homology domain-containing family A member 1 OS=Homo sapiens OX=9606 GN=PLEKHA1 PE=1 SV=2	0.299	2	1	1	1	1	404	45.5	8.56	1
	Checked	Ions Score (by Search Engine): Mascot	Confidence	Modifications	# Protein Groups	# Proteins	# PSMs	Master Protein Accessions	# Missed Cleavages	Theo. MH+ [Da]	Confidence (by Search Engine): Mascot
	FALSE	21	High		1	1	1	Q9HB21	1	1064.68	High
FALSE	20	Low	Master Protein	O00533	Neural cell adhesion molecule L1-like protein OS=Homo sapiens OX=9606 GN=CHL1 PE=1 SV=4	0.311	1	1	4	1	1	1208	135	5.76	1
	Checked	Ions Score (by Search Engine): Mascot	Confidence	Modifications	# Protein Groups	# Proteins	# PSMs	Master Protein Accessions	# Missed Cleavages	Theo. MH+ [Da]	Confidence (by Search Engine): Mascot
	FALSE	20	Medium		1	1	4	O00533	1	912.526	Medium
FALSE	20	Low	Master Protein	Q9NRZ7	1-acyl-sn-glycerol-3-phosphate acyltransferase gamma OS=Homo sapiens OX=9606 GN=AGPAT3 PE=1 SV=1	0.31	3	1	3	1	1	376	43.4	8.72	1
	Checked	Ions Score (by Search Engine): Mascot	Confidence	Modifications	# Protein Groups	# Proteins	# PSMs	Master Protein Accessions	# Missed Cleavages	Theo. MH+ [Da]	Confidence (by Search Engine): Mascot
	FALSE	20	Medium		1	1	3	Q9NRZ7	1	1205.73	Medium
FALSE	20	Low	Master Protein	Q6N069	N-alpha-acetyltransferase 16, NatA auxiliary subunit OS=Homo sapiens OX=9606 GN=NAA16 PE=1 SV=2	0.313	1	1	2	1	1	864	101.4	7.87	1
	Checked	Ions Score (by Search Engine): Mascot	Confidence	Modifications	# Protein Groups	# Proteins	# PSMs	Master Protein Accessions	# Missed Cleavages	Theo. MH+ [Da]	Confidence (by Search Engine): Mascot
	FALSE	20	Medium		1	1	2	Q6N069	2	1239.81	Medium
FALSE	20	Low	Master Protein	O75478	Transcriptional adapter 2-alpha OS=Homo sapiens OX=9606 GN=TADA2A PE=1 SV=3	0.311	3	1	9	1	1	443	51.5	6.89	1
	Checked	Ions Score (by Search Engine): Mascot	Confidence	Modifications	# Protein Groups	# Proteins	# PSMs	Master Protein Accessions	# Missed Cleavages	Theo. MH+ [Da]	Confidence (by Search Engine): Mascot
	FALSE	20	Medium		1	1	9	O75478	2	1447.89	Medium
FALSE	19	Low	Master Protein	Q9Y4A5	Transformation/transcription domain-associated protein OS=Homo sapiens OX=9606 GN=TRRAP PE=1 SV=3	0.31	0	1	41	1	1	3859	437.3	8.19	1
	Checked	Ions Score (by Search Engine): Mascot	Confidence	Modifications	# Protein Groups	# Proteins	# PSMs	Master Protein Accessions	# Missed Cleavages	Theo. MH+ [Da]	Confidence (by Search Engine): Mascot
	FALSE	19	Medium		1	1	41	Q9Y4A5	2	1268.79	Medium
FALSE	18	Low	Master Protein	I3L273	Golgi-associated olfactory signaling regulator OS=Homo sapiens OX=9606 GN=GFY PE=3 SV=1	0.33	2	1	5	1	1	518	56.1	5.99	1
	Checked	Ions Score (by Search Engine): Mascot	Confidence	Modifications	# Protein Groups	# Proteins	# PSMs	Master Protein Accessions	# Missed Cleavages	Theo. MH+ [Da]	Confidence (by Search Engine): Mascot
	FALSE	18	High		1	1	5	I3L273	0	1374.89	High
FALSE	17	Low	Master Protein	Q8WZ42	Titin OS=Homo sapiens OX=9606 GN=TTN PE=1 SV=4	0.338	0	1	8	1	1	34350	3813.7	6.35	1
	Checked	Ions Score (by Search Engine): Mascot	Confidence	Modifications	# Protein Groups	# Proteins	# PSMs	Master Protein Accessions	# Missed Cleavages	Theo. MH+ [Da]	Confidence (by Search Engine): Mascot
	FALSE	17	Medium		1	1	8	Q8WZ42	2	1417.88	Medium
FALSE	17	Low	Master Protein	Q494U1	Pleckstrin homology domain-containing family N member 1 OS=Homo sapiens OX=9606 GN=PLEKHN1 PE=1 SV=3	0.336	2	1	6	1	1	611	66.4	8.79	1
	Checked	Ions Score (by Search Engine): Mascot	Confidence	Modifications	# Protein Groups	# Proteins	# PSMs	Master Protein Accessions	# Missed Cleavages	Theo. MH+ [Da]	Confidence (by Search Engine): Mascot
	FALSE	17	Medium		1	1	6	Q494U1	2	1624.96	Medium
FALSE	16	Low	Master Protein	Q9UI46	Dynein intermediate chain 1, axonemal OS=Homo sapiens OX=9606 GN=DNAI1 PE=1 SV=1	0.343	1	1	10	1	1	699	79.2	6.87	1
	Checked	Ions Score (by Search Engine): Mascot	Confidence	Modifications	# Protein Groups	# Proteins	# PSMs	Master Protein Accessions	# Missed Cleavages	Theo. MH+ [Da]	Confidence (by Search Engine): Mascot
	FALSE	16	Medium		1	1	10	Q9UI46	2	1220.78	Medium
FALSE	15	Low	Master Protein	Q92743	Serine protease HTRA1 OS=Homo sapiens OX=9606 GN=HTRA1 PE=1 SV=1	0.35	2	1	4	1	1	480	51.3	7.83	1
	Checked	Ions Score (by Search Engine): Mascot	Confidence	Modifications	# Protein Groups	# Proteins	# PSMs	Master Protein Accessions	# Missed Cleavages	Theo. MH+ [Da]	Confidence (by Search Engine): Mascot
	FALSE	15	Medium		1	1	4	Q92743	0	880.598	Medium
FALSE	15	Low	Master Protein	Q8TB37	Iron-sulfur protein NUBPL OS=Homo sapiens OX=9606 GN=NUBPL PE=1 SV=3	0.349	4	1	2	1	1	319	34.1	9.04	1
	Checked	Ions Score (by Search Engine): Mascot	Confidence	Modifications	# Protein Groups	# Proteins	# PSMs	Master Protein Accessions	# Missed Cleavages	Theo. MH+ [Da]	Confidence (by Search Engine): Mascot
	FALSE	15	Medium		1	1	2	Q8TB37	1	1293.79	Medium
FALSE	15	Low	Master Protein	O75843	AP-1 complex subunit gamma-like 2 OS=Homo sapiens OX=9606 GN=AP1G2 PE=1 SV=1	0.347	2	1	12	1	1	785	87.1	6.55	1
	Checked	Ions Score (by Search Engine): Mascot	Confidence	Modifications	# Protein Groups	# Proteins	# PSMs	Master Protein Accessions	# Missed Cleavages	Theo. MH+ [Da]	Confidence (by Search Engine): Mascot
	FALSE	15	Medium		1	1	12	O75843	2	1376.87	Medium

## Sheet: GM09503_DMD
Table S5. Characterization of DMD post-translational modifications.
Sample GM09503_DMD
Checked	Score Mascot: Mascot	Protein FDR Confidence: Mascot	Master	Accession	Description	Exp. q-value: Mascot	Coverage [%]	# Peptides	# PSMs	# Unique Peptides	# Protein Groups	# AAs	MW [kDa]	calc. pI	# Peptides (by Search Engine): Mascot
FALSE	3827	High	Master Protein	P11532	Dystrophin OS=Homo sapiens OX=9606 GN=DMD PE=1 SV=3	0	18	47	1989	47	1	3685	426.5	5.88	47
	Expectation Value	Identity Relaxed	Identity Strict	PhosphoRS: Best Site Probabilities	Ions Score	Checked	Confidence	Identifying Node	PSM Ambiguity	Annotated Sequence	Modifications	# Protein Groups	# Proteins	Master Protein Accessions	Protein Accessions	# Missed Cleavages	Charge	DeltaScore	DeltaCn	Rank	Search Engine Rank	m/z [Da]	MH+ [Da]	Theo. MH+ [Da]	DeltaM [ppm]	Deltam/z [Da]	Ions Matched	Matched Ions	Activation Type	MS Order	Isolation Interference [%]	Ion Inject Time [ms]	RT [min]	First Scan	Spectrum File	File ID
	8.9093e-05	29	41		57	FALSE	High	Mascot (A4)	Unambiguous	LSLLNSNWIAVTSR		1	1	P11532	P11532	0	2	0.7544	0	1	1	787.438	1573.87	1573.87	0.01	0	14/316	14	EThcD (ETD With Supplemental HCD)	MS2	29.4572	306.726	112.121	15479	012920ncs-n-CL164-4-gm09503dmd-ptmEthCD.raw	F1
	0.000116103	29	41		55	FALSE	High	Mascot (A4)	Unambiguous	LSLLNSNWIAVTSR		1	1	P11532	P11532	0	2	0.4727	0	1	1	787.438	1573.87	1573.87	0.01	0	15/316	15	EThcD (ETD With Supplemental HCD)	MS2	35.3812	413.838	124.195	17086	012920ncs-n-CL164-4-gm09503dmd-ptmEthCD.raw	F1
	3.60449e-06	29	41		70	FALSE	High	Mascot (A4)	Unambiguous	LSLLNSNWIAVTSR		1	1	P11532	P11532	0	2	0.6714	0	1	1	787.438	1573.87	1573.87	0.01	0	15/316	15	EThcD (ETD With Supplemental HCD)	MS2	34.6254	436.448	125.688	17276	012920ncs-n-CL164-4-gm09503dmd-ptmEthCD.raw	F1
	7.01203e-05	29	41		58	FALSE	High	Mascot (A4)	Unambiguous	LSLLNSNWIAVTSR		1	1	P11532	P11532	0	2	0.7414	0	1	1	787.438	1573.87	1573.87	0.01	0	9/316	9	EThcD (ETD With Supplemental HCD)	MS2	47.5099	413.885	127.894	17549	012920ncs-n-CL164-4-gm09503dmd-ptmEthCD.raw	F1
	4.29382e-07	29	41		80	FALSE	High	Mascot (A4)	Unambiguous	LSLLNSNWIAVTSR		1	1	P11532	P11532	0	2	0.7625	0	1	1	787.438	1573.87	1573.87	0.01	0	11/316	11	EThcD (ETD With Supplemental HCD)	MS2	61.5022	112.522	101.49	13785	012920ncs-n-CL164-4-gm09503dmd-ptmEthCD.raw	F1
	0.00200837	29	41		43	FALSE	High	Mascot (A4)	Unambiguous	LSLLNSNWIAVTSR		1	1	P11532	P11532	0	2	0.4884	0	1	1	787.438	1573.87	1573.87	0.01	0	7/316	7	EThcD (ETD With Supplemental HCD)	MS2	0	546.657	4.7749	416	012920ncs-n-CL164-4-gm09503dmd-ptmEthCD.raw	F1
	0.0835302	29	41		27	FALSE	Low	Mascot (A4)	Unambiguous	LSLLNSNWIAVTSR		1	1	P11532	P11532	0	2	0.5556	0	1	1	787.438	1573.87	1573.87	0.01	0	14/316	14	EThcD (ETD With Supplemental HCD)	MS2	37.6756	546.317	3.268	295	012920ncs-n-CL164-4-gm09503dmd-ptmEthCD.raw	F1
	2.20213e-06	29	41		73	FALSE	High	Mascot (A4)	Unambiguous	LSLLNSNWIAVTSR		1	1	P11532	P11532	0	2	0.5616	0	1	1	787.438	1573.87	1573.87	-0.07	-6e-05	11/316	11	EThcD (ETD With Supplemental HCD)	MS2	41.0557	422.495	142.144	18921	012920ncs-n-CL164-4-gm09503dmd-ptmEthCD.raw	F1
	0.000127304	29	41		55	FALSE	High	Mascot (A4)	Unambiguous	LSLLNSNWIAVTSR		1	1	P11532	P11532	0	2	0.6545	0	1	1	787.438	1573.87	1573.87	-0.07	-6e-05	10/316	10	EThcD (ETD With Supplemental HCD)	MS2	48.9256	180.579	97.7938	13123	012920ncs-n-CL164-4-gm09503dmd-ptmEthCD.raw	F1
	0.00051742	29	41		49	FALSE	High	Mascot (A4)	Unambiguous	LSLLNSNWIAVTSR		1	1	P11532	P11532	0	2	0.7551	0	1	1	787.438	1573.87	1573.87	-0.07	-6e-05	9/316	9	EThcD (ETD With Supplemental HCD)	MS2	35.2636	139.274	96.8603	12951	012920ncs-n-CL164-4-gm09503dmd-ptmEthCD.raw	F1
	0.000168595	29	41		54	FALSE	High	Mascot (A4)	Unambiguous	LSLLNSNWIAVTSR		1	1	P11532	P11532	0	2	0.6481	0	1	1	787.438	1573.87	1573.87	-0.07	-6e-05	10/316	10	EThcD (ETD With Supplemental HCD)	MS2	43.8887	400.425	115.167	15908	012920ncs-n-CL164-4-gm09503dmd-ptmEthCD.raw	F1
	0.000219202	29	41		53	FALSE	High	Mascot (A4)	Unambiguous	LSLLNSNWIAVTSR		1	1	P11532	P11532	0	2	0.6981	0	1	1	787.438	1573.87	1573.87	0.01	0	10/316	10	EThcD (ETD With Supplemental HCD)	MS2	40.6202	418.8	119.006	16418	012920ncs-n-CL164-4-gm09503dmd-ptmEthCD.raw	F1
	0.000179822	29	41		54	FALSE	High	Mascot (A4)	Unambiguous	LSLLNSNWIAVTSR		1	1	P11532	P11532	0	2	0.7037	0	1	1	787.438	1573.87	1573.87	-0.07	-6e-05	10/316	10	EThcD (ETD With Supplemental HCD)	MS2	35.6701	455.289	123.496	17000	012920ncs-n-CL164-4-gm09503dmd-ptmEthCD.raw	F1
	9.76885e-06	29	41		66	FALSE	High	Mascot (A4)	Unambiguous	LSLLNSNWIAVTSR		1	1	P11532	P11532	0	2	0.803	0	1	1	787.438	1573.87	1573.87	-0.07	-6e-05	19/316	19	EThcD (ETD With Supplemental HCD)	MS2	36.4754	500	126.449	17371	012920ncs-n-CL164-4-gm09503dmd-ptmEthCD.raw	F1
	0.000545561	29	41		49	FALSE	High	Mascot (A4)	Unambiguous	LSLLNSNWIAVTSR		1	1	P11532	P11532	0	2	0.7959	0	1	1	787.438	1573.87	1573.87	-0.07	-6e-05	11/316	11	EThcD (ETD With Supplemental HCD)	MS2	36.3593	332.368	117.342	16201	012920ncs-n-CL164-4-gm09503dmd-ptmEthCD.raw	F1
	0.000257539	29	41		52	FALSE	High	Mascot (A4)	Unambiguous	LSLLNSNWIAVTSR		1	1	P11532	P11532	0	2	0.6923	0	1	1	787.438	1573.87	1573.87	-0.07	-6e-05	10/316	10	EThcD (ETD With Supplemental HCD)	MS2	21.4453	483.806	127.143	17455	012920ncs-n-CL164-4-gm09503dmd-ptmEthCD.raw	F1
	0.000165899	29	41		54	FALSE	High	Mascot (A4)	Unambiguous	LSLLNSNWIAVTSR		1	1	P11532	P11532	0	2	0.7963	0	1	1	787.438	1573.87	1573.87	-0.07	-6e-05	12/316	12	EThcD (ETD With Supplemental HCD)	MS2	29.6343	475.13	0.3234	30	012920ncs-n-CL164-4-gm09503dmd-ptmEthCD.raw	F1
	0.0194914	29	41		33	FALSE	Medium	Mascot (A4)	Unambiguous	LSLLNSNWIAVTSR		1	1	P11532	P11532	0	2	0.8788	0	1	1	787.438	1573.87	1573.87	-0.07	-6e-05	9/316	9	EThcD (ETD With Supplemental HCD)	MS2	26.3998	500	2.566	233	012920ncs-n-CL164-4-gm09503dmd-ptmEthCD.raw	F1
	0.00012672	29	41		55	FALSE	High	Mascot (A4)	Unambiguous	LSLLNSNWIAVTSR		1	1	P11532	P11532	0	2	0.8364	0	1	1	787.438	1573.87	1573.87	-0.15	-0.00012	12/316	12	EThcD (ETD With Supplemental HCD)	MS2	51.7435	371.455	114.392	15799	012920ncs-n-CL164-4-gm09503dmd-ptmEthCD.raw	F1
	0.000194914	29	41		53	FALSE	High	Mascot (A4)	Unambiguous	LSLLNSNWIAVTSR		1	1	P11532	P11532	0	2	0.6604	0	1	1	787.438	1573.87	1573.87	-0.15	-0.00012	12/316	12	EThcD (ETD With Supplemental HCD)	MS2	67.9328	200.611	102.908	14038	012920ncs-n-CL164-4-gm09503dmd-ptmEthCD.raw	F1
	0.000245948	29	41		52	FALSE	High	Mascot (A4)	Unambiguous	LSLLNSNWIAVTSR		1	1	P11532	P11532	0	2	0.7692	0	1	1	787.438	1573.87	1573.87	-0.15	-0.00012	18/316	18	EThcD (ETD With Supplemental HCD)	MS2	39.6634	395.536	122.78	16908	012920ncs-n-CL164-4-gm09503dmd-ptmEthCD.raw	F1
	0.0002041	29	41		53	FALSE	High	Mascot (A4)	Unambiguous	LSLLNSNWIAVTSR		1	1	P11532	P11532	0	2	0.7736	0	1	1	787.438	1573.87	1573.87	-0.15	-0.00012	9/316	9	EThcD (ETD With Supplemental HCD)	MS2	51.0789	235.71	108.895	14999	012920ncs-n-CL164-4-gm09503dmd-ptmEthCD.raw	F1
	0.000315387	29	41		51	FALSE	High	Mascot (A4)	Unambiguous	LSLLNSNWIAVTSR		1	1	P11532	P11532	0	2	0.8235	0	1	1	787.438	1573.87	1573.87	-0.15	-0.00012	18/316	18	EThcD (ETD With Supplemental HCD)	MS2	49.7131	366.276	118.309	16328	012920ncs-n-CL164-4-gm09503dmd-ptmEthCD.raw	F1
	1.41528e-05	29	41		65	FALSE	High	Mascot (A4)	Unambiguous	LSLLNSNWIAVTSR		1	1	P11532	P11532	0	3	0.7385	0	1	1	525.295	1573.87	1573.87	-0.24	-0.00012	15/316	15	EThcD (ETD With Supplemental HCD)	MS2	35.7047	11.75	87.9042	11233	012920ncs-n-CL164-4-gm09503dmd-ptmEthCD.raw	F1
	0.00113722	29	41		46	FALSE	High	Mascot (A4)	Unambiguous	LSLLNSNWIAVTSR		1	1	P11532	P11532	0	2	0.8043	0	1	1	787.438	1573.87	1573.87	-0.07	-6e-05	17/316	17	EThcD (ETD With Supplemental HCD)	MS2	21.4787	472.938	121.177	16698	012920ncs-n-CL164-4-gm09503dmd-ptmEthCD.raw	F1
	5.02162e-07	29	41		79	FALSE	High	Mascot (A4)	Unambiguous	LSLLNSNWIAVTSR		1	1	P11532	P11532	0	2	0.6709	0	1	1	787.438	1573.87	1573.87	0.01	0	10/316	10	EThcD (ETD With Supplemental HCD)	MS2	29.2568	485.223	122.114	16818	012920ncs-n-CL164-4-gm09503dmd-ptmEthCD.raw	F1
	4.45496e-09	29	41		100	FALSE	High	Mascot (A4)	Unambiguous	LSLLNSNWIAVTSR		1	1	P11532	P11532	0	2	0.8	0	1	1	787.438	1573.87	1573.87	0.01	0	19/316	19	EThcD (ETD With Supplemental HCD)	MS2	5.50749	25.452	87.9521	11244	012920ncs-n-CL164-4-gm09503dmd-ptmEthCD.raw	F1
	0.000374838	29	41		50	FALSE	High	Mascot (A4)	Unambiguous	LSLLNSNWIAVTSR		1	1	P11532	P11532	0	2	0.8	0	1	1	787.439	1573.87	1573.87	0.08	7e-05	8/316	8	EThcD (ETD With Supplemental HCD)	MS2	15.7924	500	1.0133	93	012920ncs-n-CL164-4-gm09503dmd-ptmEthCD.raw	F1
	6.43765e-05	32	44		61	FALSE	High	Mascot (A4)	Unambiguous	ELQTIFDTLPPmR	M12(Oxidation)	1	1	P11532	P11532	0	2	0.8033	0	1	1	788.905	1576.8	1576.8	-0.28	-0.00022	13/294	13	EThcD (ETD With Supplemental HCD)	MS2	0	68.203	82.6289	10133	012920ncs-n-CL164-4-gm09503dmd-ptmEthCD.raw	F1
	5.73994e-05	32	44		62	FALSE	High	Mascot (A4)	Unambiguous	ELQTIFDTLPPmR	M12(Oxidation)	1	1	P11532	P11532	0	2	0.8065	0	1	1	788.905	1576.8	1576.8	-0.36	-0.00028	8/294	8	EThcD (ETD With Supplemental HCD)	MS2	0	118.763	87.5833	11165	012920ncs-n-CL164-4-gm09503dmd-ptmEthCD.raw	F1
	0.00013809	32	44		58	FALSE	High	Mascot (A4)	Unambiguous	ELQTIFDTLPPmR	M12(Oxidation)	1	1	P11532	P11532	0	2	0.8276	0	1	1	788.905	1576.8	1576.8	-0.43	-0.00034	10/294	10	EThcD (ETD With Supplemental HCD)	MS2	10.7172	103.208	86.8928	11016	012920ncs-n-CL164-4-gm09503dmd-ptmEthCD.raw	F1
	0.33718	32	44		24	FALSE	Low	Mascot (A4)	Unambiguous	ELQTIFDTLPPmR	M12(Oxidation)	1	1	P11532	P11532	0	2	0.9167	0	1	1	788.905	1576.8	1576.8	-0.51	-0.0004	18/294	18	EThcD (ETD With Supplemental HCD)	MS2	0	67.912	81.9611	9997	012920ncs-n-CL164-4-gm09503dmd-ptmEthCD.raw	F1
	0.000237173	32	44		55	FALSE	High	Mascot (A4)	Unambiguous	ELQTIFDTLPPmR	M12(Oxidation)	1	1	P11532	P11532	0	2	0.7818	0	1	1	788.905	1576.8	1576.8	-0.9	-0.00071	9/294	9	EThcD (ETD With Supplemental HCD)	MS2	29.3191	144.834	85.4863	10722	012920ncs-n-CL164-4-gm09503dmd-ptmEthCD.raw	F1
	0.17381	28	40		23	FALSE	Low	Mascot (A4)	Unambiguous	LSLLNSNWIAVTSR		1	1	P11532	P11532	0	2	0.913	0	1	1	787.439	1573.87	1573.87	1.01	0.0008	11/316	11	EThcD (ETD With Supplemental HCD)	MS2	25.2712	565.504	133.506	18121	012920ncs-n-CL164-4-gm09503dmd-ptmEthCD.raw	F1
	1.47734e-05	28	40		64	FALSE	High	Mascot (A4)	Unambiguous	LSLLNSNWIAVTSR		1	1	P11532	P11532	0	2	0.7031	0	1	1	787.439	1573.87	1573.87	0.55	0.00043	18/316	18	EThcD (ETD With Supplemental HCD)	MS2	28.8804	428.509	143.646	19101	012920ncs-n-CL164-4-gm09503dmd-ptmEthCD.raw	F1
	0.000276105	28	40		51	FALSE	High	Mascot (A4)	Unambiguous	LSLLNSNWIAVTSR		1	1	P11532	P11532	0	2	0.6471	0	1	1	787.439	1573.87	1573.87	0.32	0.00025	16/316	16	EThcD (ETD With Supplemental HCD)	MS2	44.2413	369.053	142.939	19021	012920ncs-n-CL164-4-gm09503dmd-ptmEthCD.raw	F1
	3.3782e-07	29	41		81	FALSE	High	Mascot (A4)	Unambiguous	LSLLNSNWIAVTSR		1	1	P11532	P11532	0	2	0.716	0	1	1	787.439	1573.87	1573.87	0.24	0.00019	11/316	11	EThcD (ETD With Supplemental HCD)	MS2	18.3275	500	137.237	18364	012920ncs-n-CL164-4-gm09503dmd-ptmEthCD.raw	F1
	0.00318923	29	41		41	FALSE	High	Mascot (A4)	Unambiguous	LSLLNSNWIAVTSR		1	1	P11532	P11532	0	2	0.6585	0	1	1	787.439	1573.87	1573.87	0.24	0.00019	9/316	9	EThcD (ETD With Supplemental HCD)	MS2	72.3207	159.251	100.705	13647	012920ncs-n-CL164-4-gm09503dmd-ptmEthCD.raw	F1
	0.00321874	29	41		41	FALSE	Medium	Mascot (A4)	Unambiguous	LSLLNSNWIAVTSR		1	1	P11532	P11532	0	2	0.4634	0	1	1	787.439	1573.87	1573.87	0.24	0.00019	10/316	10	EThcD (ETD With Supplemental HCD)	MS2	53.5448	206.762	103.625	14158	012920ncs-n-CL164-4-gm09503dmd-ptmEthCD.raw	F1
	0.00067249	29	41		48	FALSE	High	Mascot (A4)	Unambiguous	LSLLNSNWIAVTSR		1	1	P11532	P11532	0	2	0.6458	0	1	1	787.439	1573.87	1573.87	0.24	0.00019	15/316	15	EThcD (ETD With Supplemental HCD)	MS2	60.5579	260.696	113.597	15689	012920ncs-n-CL164-4-gm09503dmd-ptmEthCD.raw	F1
	0.166604	29	41		24	FALSE	Low	Mascot (A4)	Unambiguous	LSLLNSNWIAVTSR		1	1	P11532	P11532	0	2	0.7083	0	1	1	787.439	1573.87	1573.87	0.24	0.00019	9/316	9	EThcD (ETD With Supplemental HCD)	MS2	20.8441	644.425	132.517	18041	012920ncs-n-CL164-4-gm09503dmd-ptmEthCD.raw	F1
	0.00385199	29	41		40	FALSE	Medium	Mascot (A4)	Unambiguous	LSLLNSNWIAVTSR		1	1	P11532	P11532	0	2	0.525	0	1	1	787.439	1573.87	1573.87	0.24	0.00019	10/316	10	EThcD (ETD With Supplemental HCD)	MS2	49.6281	174.96	109.877	15145	012920ncs-n-CL164-4-gm09503dmd-ptmEthCD.raw	F1
	6.99335e-06	29	41		68	FALSE	High	Mascot (A4)	Unambiguous	LSLLNSNWIAVTSR		1	1	P11532	P11532	0	2	0.7059	0	1	1	787.439	1573.87	1573.87	0.16	0.00013	11/316	11	EThcD (ETD With Supplemental HCD)	MS2	46.784	165.313	98.6668	13287	012920ncs-n-CL164-4-gm09503dmd-ptmEthCD.raw	F1
	3.98736e-05	29	41		60	FALSE	High	Mascot (A4)	Unambiguous	LSLLNSNWIAVTSR		1	1	P11532	P11532	0	2	0.7833	0	1	1	787.439	1573.87	1573.87	0.16	0.00013	17/316	17	EThcD (ETD With Supplemental HCD)	MS2	31.7521	233.549	141.462	18832	012920ncs-n-CL164-4-gm09503dmd-ptmEthCD.raw	F1
	0.595231	29	41		18	FALSE	Low	Mascot (A4)	Unambiguous	LSLLNSNWIAVTSR		1	1	P11532	P11532	0	2	0.7222	0	1	1	787.439	1573.87	1573.87	0.16	0.00013	9/316	9	EThcD (ETD With Supplemental HCD)	MS2	41.0643	500	129.811	17785	012920ncs-n-CL164-4-gm09503dmd-ptmEthCD.raw	F1
	0.118262	29	41		25	FALSE	Low	Mascot (A4)	Unambiguous	LSLLNSNWIAVTSR		1	1	P11532	P11532	0	2	0.56	0	1	1	787.439	1573.87	1573.87	0.08	7e-05	10/316	10	EThcD (ETD With Supplemental HCD)	MS2	69.1363	147.396	108.172	14889	012920ncs-n-CL164-4-gm09503dmd-ptmEthCD.raw	F1
	0.000290298	29	41		51	FALSE	High	Mascot (A4)	Unambiguous	LSLLNSNWIAVTSR		1	1	P11532	P11532	0	2	0.7255	0	1	1	787.439	1573.87	1573.87	0.08	7e-05	17/316	17	EThcD (ETD With Supplemental HCD)	MS2	33.6611	445.38	144.37	19177	012920ncs-n-CL164-4-gm09503dmd-ptmEthCD.raw	F1
	2.34879e-05	29	41		62	FALSE	High	Mascot (A4)	Unambiguous	LSLLNSNWIAVTSR		1	1	P11532	P11532	0	2	0.6613	0	1	1	787.438	1573.87	1573.87	-0.23	-0.00018	11/316	11	EThcD (ETD With Supplemental HCD)	MS2	40.6648	341.658	104.901	14362	012920ncs-n-CL164-4-gm09503dmd-ptmEthCD.raw	F1
	7.07691e-06	29	41		68	FALSE	High	Mascot (A4)	Unambiguous	LSLLNSNWIAVTSR		1	1	P11532	P11532	0	2	0.7941	0	1	1	787.438	1573.87	1573.87	-0.23	-0.00018	11/316	11	EThcD (ETD With Supplemental HCD)	MS2	44.3543	423.751	125	17190	012920ncs-n-CL164-4-gm09503dmd-ptmEthCD.raw	F1
	0.00613541	29	41		38	FALSE	Medium	Mascot (A4)	Unambiguous	LSLLNSNWIAVTSR		1	1	P11532	P11532	0	2	0.8158	0	1	1	787.438	1573.87	1573.87	-0.23	-0.00018	10/316	10	EThcD (ETD With Supplemental HCD)	MS2	25.529	998.227	134.483	18190	012920ncs-n-CL164-4-gm09503dmd-ptmEthCD.raw	F1
	0.000950262	29	41		46	FALSE	High	Mascot (A4)	Unambiguous	LSLLNSNWIAVTSR		1	1	P11532	P11532	0	2	0.8043	0	1	1	787.438	1573.87	1573.87	-0.23	-0.00018	10/316	10	EThcD (ETD With Supplemental HCD)	MS2	41.8528	500	1.8847	171	012920ncs-n-CL164-4-gm09503dmd-ptmEthCD.raw	F1
	0.00398114	31	43		42	FALSE	Medium	Mascot (A4)	Unambiguous	SPAQILISLESEER		1	1	P11532	P11532	0	2	0.7857	0	1	1	786.417	1571.83	1571.83	0.02	2e-05	7/324	7	EThcD (ETD With Supplemental HCD)	MS2	62.1611	347.379	109.113	15032	012920ncs-n-CL164-4-gm09503dmd-ptmEthCD.raw	F1
	0.861009	31	43		19	FALSE	Low	Mascot (A4)	Unambiguous	SPAQILISLESEER		1	1	P11532	P11532	0	2	0.4211	0	1	1	786.417	1571.83	1571.83	0.02	2e-05	8/324	8	EThcD (ETD With Supplemental HCD)	MS2	66.0261	36.979	92.1354	12076	012920ncs-n-CL164-4-gm09503dmd-ptmEthCD.raw	F1
	0.00394464	31	43		42	FALSE	Medium	Mascot (A4)	Unambiguous	SPAQILISLESEER		1	1	P11532	P11532	0	2	0.8095	0	1	1	786.417	1571.83	1571.83	0.02	2e-05	14/324	14	EThcD (ETD With Supplemental HCD)	MS2	40.7735	500	115.518	15954	012920ncs-n-CL164-4-gm09503dmd-ptmEthCD.raw	F1
	0.0535806	31	43		31	FALSE	Medium	Mascot (A4)	Unambiguous	SPAQILISLESEER		1	1	P11532	P11532	0	2	0.5806	0	1	1	786.417	1571.83	1571.83	0.02	2e-05	7/324	7	EThcD (ETD With Supplemental HCD)	MS2	40.8269	500	121.925	16796	012920ncs-n-CL164-4-gm09503dmd-ptmEthCD.raw	F1
	0.00395373	31	43		42	FALSE	Medium	Mascot (A4)	Unambiguous	SPAQILISLESEER		1	1	P11532	P11532	0	2	0.7143	0	1	1	786.417	1571.83	1571.83	0.02	2e-05	8/324	8	EThcD (ETD With Supplemental HCD)	MS2	39.5217	500	124.933	17182	012920ncs-n-CL164-4-gm09503dmd-ptmEthCD.raw	F1
	0.0002704	31	43		54	FALSE	High	Mascot (A4)	Unambiguous	SPAQILISLESEER		1	1	P11532	P11532	0	2	0.7963	0	1	1	786.417	1571.83	1571.83	0.02	2e-05	8/324	8	EThcD (ETD With Supplemental HCD)	MS2	50.8644	383.044	121.23	16706	012920ncs-n-CL164-4-gm09503dmd-ptmEthCD.raw	F1
	0.0704705	31	43		30	FALSE	Low	Mascot (A4)	Unambiguous	SPAQILISLESEER		1	1	P11532	P11532	0	2	0.6	0	1	1	786.417	1571.83	1571.83	0.02	2e-05	8/324	8	EThcD (ETD With Supplemental HCD)	MS2	34.3452	500	126.215	17343	012920ncs-n-CL164-4-gm09503dmd-ptmEthCD.raw	F1
	0.22699	31	43		25	FALSE	Low	Mascot (A4)	Unambiguous	SPAQILISLESEER		1	1	P11532	P11532	0	2	0.68	0	1	1	786.417	1571.83	1571.83	0.02	2e-05	6/324	6	EThcD (ETD With Supplemental HCD)	MS2	20.2145	500	131.843	17977	012920ncs-n-CL164-4-gm09503dmd-ptmEthCD.raw	F1
	0.603959	31	43		21	FALSE	Low	Mascot (A4)	Unambiguous	SPAQILISLESEER		1	1	P11532	P11532	0	2	0.2857	0	1	1	786.417	1571.83	1571.83	0.02	2e-05	16/324	16	EThcD (ETD With Supplemental HCD)	MS2	37.4129	500	1.7835	163	012920ncs-n-CL164-4-gm09503dmd-ptmEthCD.raw	F1
	0.00497325	31	43		41	FALSE	Medium	Mascot (A4)	Unambiguous	SPAQILISLESEER		1	1	P11532	P11532	0	2	0.7561	0	1	1	786.417	1571.83	1571.83	-0.06	-4e-05	12/324	12	EThcD (ETD With Supplemental HCD)	MS2	39.4436	261.865	97.7354	13112	012920ncs-n-CL164-4-gm09503dmd-ptmEthCD.raw	F1
	0.109305	31	43		28	FALSE	Low	Mascot (A4)	Unambiguous	SPAQILISLESEER		1	1	P11532	P11532	0	2	0.75	0	1	1	786.417	1571.83	1571.83	-0.06	-4e-05	6/324	6	EThcD (ETD With Supplemental HCD)	MS2	41.7101	173.904	96.9842	12973	012920ncs-n-CL164-4-gm09503dmd-ptmEthCD.raw	F1
	0.0191708	31	43		36	FALSE	Medium	Mascot (A4)	Unambiguous	SPAQILISLESEER		1	1	P11532	P11532	0	2	0.6389	0	1	1	786.417	1571.83	1571.83	-0.06	-4e-05	9/324	9	EThcD (ETD With Supplemental HCD)	MS2	46.3014	275.56	105.298	14426	012920ncs-n-CL164-4-gm09503dmd-ptmEthCD.raw	F1
	0.000234769	31	43		55	FALSE	High	Mascot (A4)	Unambiguous	SPAQILISLESEER		1	1	P11532	P11532	0	2	0.8182	0	1	1	786.417	1571.83	1571.83	-0.06	-4e-05	13/324	13	EThcD (ETD With Supplemental HCD)	MS2	26.6821	500	119.476	16479	012920ncs-n-CL164-4-gm09503dmd-ptmEthCD.raw	F1
	0.00135095	31	43		47	FALSE	High	Mascot (A4)	Unambiguous	SPAQILISLESEER		1	1	P11532	P11532	0	2	0.7447	0	1	1	786.417	1571.83	1571.83	-0.06	-4e-05	14/324	14	EThcD (ETD With Supplemental HCD)	MS2	33.6244	500	117.973	16284	012920ncs-n-CL164-4-gm09503dmd-ptmEthCD.raw	F1
	0.0537824	31	43		31	FALSE	Medium	Mascot (A4)	Unambiguous	SPAQILISLESEER		1	1	P11532	P11532	0	2	0.7097	0	1	1	786.417	1571.83	1571.83	-0.06	-4e-05	9/324	9	EThcD (ETD With Supplemental HCD)	MS2	39.5191	401.379	124.063	17069	012920ncs-n-CL164-4-gm09503dmd-ptmEthCD.raw	F1
	0.0150883	31	43		37	FALSE	Medium	Mascot (A4)	Unambiguous	SPAQILISLESEER		1	1	P11532	P11532	0	2	0.8108	0	1	1	786.417	1571.83	1571.83	-0.06	-4e-05	9/324	9	EThcD (ETD With Supplemental HCD)	MS2	36.0613	278.126	116.466	16085	012920ncs-n-CL164-4-gm09503dmd-ptmEthCD.raw	F1
	4.80442	31	43		12	FALSE	Low	Mascot (A4)	Unambiguous	SPAQILISLESEER		1	1	P11532	P11532	0	2	0.6667	0	1	1	786.417	1571.83	1571.83	-0.06	-4e-05	7/324	7	EThcD (ETD With Supplemental HCD)	MS2	20.6057	566.1	133.225	18099	012920ncs-n-CL164-4-gm09503dmd-ptmEthCD.raw	F1
	5.42801	31	43		11	FALSE	Low	Mascot (A4)	Unambiguous	SPAQILISLESEER		1	1	P11532	P11532	0	2	0.0909	0	1	1	786.417	1571.83	1571.83	-0.06	-4e-05	11/324	11	EThcD (ETD With Supplemental HCD)	MS2	0	500	3.2586	293	012920ncs-n-CL164-4-gm09503dmd-ptmEthCD.raw	F1
	0.000486005	31	43		52	FALSE	High	Mascot (A4)	Unambiguous	SPAQILISLESEER		1	1	P11532	P11532	0	2	0.8077	0	1	1	786.417	1571.83	1571.83	-0.13	-0.0001	9/324	9	EThcD (ETD With Supplemental HCD)	MS2	38.2231	419.019	99.2105	13384	012920ncs-n-CL164-4-gm09503dmd-ptmEthCD.raw	F1
	0.00140165	31	43		47	FALSE	High	Mascot (A4)	Unambiguous	SPAQILISLESEER		1	1	P11532	P11532	0	2	0.766	0	1	1	786.417	1571.83	1571.83	-0.13	-0.0001	12/324	12	EThcD (ETD With Supplemental HCD)	MS2	38.0528	500	111.441	15376	012920ncs-n-CL164-4-gm09503dmd-ptmEthCD.raw	F1
	0.0259801	31	43		34	FALSE	Medium	Mascot (A4)	Unambiguous	SPAQILISLESEER		1	1	P11532	P11532	0	2	0.7059	0	1	1	786.417	1571.83	1571.83	-0.13	-0.0001	10/324	10	EThcD (ETD With Supplemental HCD)	MS2	47.7112	329.821	109.798	15134	012920ncs-n-CL164-4-gm09503dmd-ptmEthCD.raw	F1
	0.00172441	31	43		46	FALSE	High	Mascot (A4)	Unambiguous	SPAQILISLESEER		1	1	P11532	P11532	0	2	0.8261	0	1	1	786.417	1571.83	1571.83	-0.13	-0.0001	10/324	10	EThcD (ETD With Supplemental HCD)	MS2	29.7739	500	114.814	15859	012920ncs-n-CL164-4-gm09503dmd-ptmEthCD.raw	F1
	0.00609033	31	43		41	FALSE	Medium	Mascot (A4)	Unambiguous	SPAQILISLESEER		1	1	P11532	P11532	0	2	0.7073	0	1	1	786.417	1571.83	1571.83	-0.13	-0.0001	8/324	8	EThcD (ETD With Supplemental HCD)	MS2	44.6764	175.111	103.808	14186	012920ncs-n-CL164-4-gm09503dmd-ptmEthCD.raw	F1
	1.51231e-05	31	43		67	FALSE	High	Mascot (A4)	Unambiguous	SPAQILISLESEER		1	1	P11532	P11532	0	3	0.8209	0	1	1	524.614	1571.83	1571.83	-0.14	-7e-05	19/324	19	EThcD (ETD With Supplemental HCD)	MS2	7.40447	4.581	90.8967	11828	012920ncs-n-CL164-4-gm09503dmd-ptmEthCD.raw	F1
	0.00476037	31	43		42	FALSE	Medium	Mascot (A4)	Unambiguous	SPAQILISLESEER		1	1	P11532	P11532	0	2	0.7619	0	1	1	786.417	1571.83	1571.83	-0.21	-0.00017	16/324	16	EThcD (ETD With Supplemental HCD)	MS2	46.8997	302.411	86.6281	10960	012920ncs-n-CL164-4-gm09503dmd-ptmEthCD.raw	F1
	2.76699e-05	31	43		64	FALSE	High	Mascot (A4)	Unambiguous	SPAQILISLESEER		1	1	P11532	P11532	0	2	0.7344	0	1	1	786.417	1571.83	1571.83	0.02	2e-05	14/324	14	EThcD (ETD With Supplemental HCD)	MS2	20.2626	206.566	94.8747	12593	012920ncs-n-CL164-4-gm09503dmd-ptmEthCD.raw	F1
	0.000129637	32	44		58	FALSE	High	Mascot (A4)	Unambiguous	ELQTIFDTLPPmR	M12(Oxidation)	1	1	P11532	P11532	0	2	0.8276	0	1	1	788.905	1576.8	1576.8	-0.28	-0.00022	18/294	18	EThcD (ETD With Supplemental HCD)	MS2	5.55374	123.358	81.2466	9839	012920ncs-n-CL164-4-gm09503dmd-ptmEthCD.raw	F1
	0.285107	31	43		24	FALSE	Low	Mascot (A4)	Unambiguous	SPAQILISLESEER		1	1	P11532	P11532	0	2	0.6667	0	1	1	786.417	1571.83	1571.83	0.02	2e-05	12/324	12	EThcD (ETD With Supplemental HCD)	MS2	70.5646	224.303	108.343	14916	012920ncs-n-CL164-4-gm09503dmd-ptmEthCD.raw	F1
	0.000156431	31	43		56	FALSE	High	Mascot (A4)	Unambiguous	SPAQILISLESEER		1	1	P11532	P11532	0	3	0.8929	0	1	1	524.614	1571.83	1571.83	0.09	5e-05	11/324	11	EThcD (ETD With Supplemental HCD)	MS2	45.1907	28.845	91.6003	11969	012920ncs-n-CL164-4-gm09503dmd-ptmEthCD.raw	F1
	0.000261724	29	41		52	FALSE	High	Mascot (A4)	Unambiguous	LSLLNSNWIAVTSR		1	1	P11532	P11532	0	2	0.7692	0	1	1	787.438	1573.87	1573.87	-0.23	-0.00018	10/316	10	EThcD (ETD With Supplemental HCD)	MS2	35.104	500	3.975	354	012920ncs-n-CL164-4-gm09503dmd-ptmEthCD.raw	F1
	0.000207965	29	41		53	FALSE	High	Mascot (A4)	Unambiguous	LSLLNSNWIAVTSR		1	1	P11532	P11532	0	2	0.5472	0	1	1	787.438	1573.87	1573.87	-0.3	-0.00024	17/316	17	EThcD (ETD With Supplemental HCD)	MS2	28.8896	500	116.191	16047	012920ncs-n-CL164-4-gm09503dmd-ptmEthCD.raw	F1
	0.000216766	29	41		53	FALSE	High	Mascot (A4)	Unambiguous	LSLLNSNWIAVTSR		1	1	P11532	P11532	0	2	0.6792	0	1	1	787.438	1573.87	1573.87	-0.3	-0.00024	15/316	15	EThcD (ETD With Supplemental HCD)	MS2	34.5063	288.119	120.028	16551	012920ncs-n-CL164-4-gm09503dmd-ptmEthCD.raw	F1
	8.45261e-06	29	41		67	FALSE	High	Mascot (A4)	Unambiguous	LSLLNSNWIAVTSR		1	1	P11532	P11532	0	2	0.806	0	1	1	787.438	1573.87	1573.87	-0.3	-0.00024	10/316	10	EThcD (ETD With Supplemental HCD)	MS2	38.0498	224.842	112.848	15584	012920ncs-n-CL164-4-gm09503dmd-ptmEthCD.raw	F1
	1.50625e-07	29	41		84	FALSE	High	Mascot (A4)	Unambiguous	LSLLNSNWIAVTSR		1	1	P11532	P11532	0	2	0.7976	0	1	1	787.438	1573.87	1573.87	-0.92	-0.00073	14/316	14	EThcD (ETD With Supplemental HCD)	MS2	3.50414	2.089	88.6287	11386	012920ncs-n-CL164-4-gm09503dmd-ptmEthCD.raw	F1
	6.34025e-06	31	43		70	FALSE	High	Mascot (A4)	Unambiguous	SPAQILISLESEER		1	1	P11532	P11532	0	2	0.7143	0	1	1	786.418	1571.83	1571.83	0.8	0.00063	12/324	12	EThcD (ETD With Supplemental HCD)	MS2	2.73435	1.71	90.6208	11773	012920ncs-n-CL164-4-gm09503dmd-ptmEthCD.raw	F1
	2.01059	31	43		15	FALSE	Low	Mascot (A4)	Unambiguous	SPAQILISLESEER		1	1	P11532	P11532	0	2	0.0667	0	1	1	786.418	1571.83	1571.83	0.64	0.00051	11/324	11	EThcD (ETD With Supplemental HCD)	MS2	42.4028	877.335	132.523	18043	012920ncs-n-CL164-4-gm09503dmd-ptmEthCD.raw	F1
	0.0110245	31	43		38	FALSE	Medium	Mascot (A4)	Unambiguous	SPAQILISLESEER		1	1	P11532	P11532	0	2	0.6316	0	1	1	786.418	1571.83	1571.83	0.33	0.00026	12/324	12	EThcD (ETD With Supplemental HCD)	MS2	40.9261	500	114.136	15767	012920ncs-n-CL164-4-gm09503dmd-ptmEthCD.raw	F1
	0.00204814	31	43		45	FALSE	High	Mascot (A4)	Unambiguous	SPAQILISLESEER		1	1	P11532	P11532	0	2	0.6889	0	1	1	786.418	1571.83	1571.83	0.33	0.00026	11/324	11	EThcD (ETD With Supplemental HCD)	MS2	36.073	500	120.452	16605	012920ncs-n-CL164-4-gm09503dmd-ptmEthCD.raw	F1
	3.53476	31	43		13	FALSE	Low	Mascot (A4)	Unambiguous	SPAQILISLESEER		1	1	P11532	P11532	0	2	0.6154	0	1	1	786.418	1571.83	1571.83	0.33	0.00026	13/324	13	EThcD (ETD With Supplemental HCD)	MS2	31.9752	529.986	130.394	17847	012920ncs-n-CL164-4-gm09503dmd-ptmEthCD.raw	F1
	0.0473202	31	43		32	FALSE	Medium	Mascot (A4)	Unambiguous	SPAQILISLESEER		1	1	P11532	P11532	0	2	0.7812	0	1	1	786.418	1571.83	1571.83	0.26	0.0002	6/324	6	EThcD (ETD With Supplemental HCD)	MS2	34.1287	476.806	123.31	16976	012920ncs-n-CL164-4-gm09503dmd-ptmEthCD.raw	F1
	0.0399068	31	43		32	FALSE	Medium	Mascot (A4)	Unambiguous	SPAQILISLESEER		1	1	P11532	P11532	0	2	0.75	0	1	1	786.418	1571.83	1571.83	0.26	0.0002	10/324	10	EThcD (ETD With Supplemental HCD)	MS2	22.2241	559.539	143.189	19051	012920ncs-n-CL164-4-gm09503dmd-ptmEthCD.raw	F1
	0.000654706	31	43		50	FALSE	High	Mascot (A4)	Unambiguous	SPAQILISLESEER		1	1	P11532	P11532	0	2	0.68	0	1	1	786.418	1571.83	1571.83	0.26	0.0002	14/324	14	EThcD (ETD With Supplemental HCD)	MS2	49.7779	17.317	91.4502	11937	012920ncs-n-CL164-4-gm09503dmd-ptmEthCD.raw	F1
	0.00653618	31	43		40	FALSE	Medium	Mascot (A4)	Unambiguous	SPAQILISLESEER		1	1	P11532	P11532	0	2	0.725	0	1	1	786.417	1571.83	1571.83	0.1	8e-05	9/324	9	EThcD (ETD With Supplemental HCD)	MS2	46.3924	296.683	98.5194	13261	012920ncs-n-CL164-4-gm09503dmd-ptmEthCD.raw	F1
	0.00323835	31	43		43	FALSE	High	Mascot (A4)	Unambiguous	SPAQILISLESEER		1	1	P11532	P11532	0	2	0.6512	0	1	1	786.417	1571.83	1571.83	0.1	8e-05	12/324	12	EThcD (ETD With Supplemental HCD)	MS2	40.3081	309.117	104.585	14313	012920ncs-n-CL164-4-gm09503dmd-ptmEthCD.raw	F1
	0.00824753	31	43		39	FALSE	Medium	Mascot (A4)	Unambiguous	SPAQILISLESEER		1	1	P11532	P11532	0	2	0.7692	0	1	1	786.417	1571.83	1571.83	0.1	8e-05	12/324	12	EThcD (ETD With Supplemental HCD)	MS2	37.5508	226.116	101.248	13744	012920ncs-n-CL164-4-gm09503dmd-ptmEthCD.raw	F1
	0.00507369	31	43		41	FALSE	Medium	Mascot (A4)	Unambiguous	SPAQILISLESEER		1	1	P11532	P11532	0	2	0.7805	0	1	1	786.417	1571.83	1571.83	0.1	8e-05	7/324	7	EThcD (ETD With Supplemental HCD)	MS2	29.8585	361.682	142.508	18968	012920ncs-n-CL164-4-gm09503dmd-ptmEthCD.raw	F1
	8.73623e-05	31	43		59	FALSE	High	Mascot (A4)	Unambiguous	SPAQILISLESEER		1	1	P11532	P11532	0	2	0.8305	0	1	1	786.417	1571.83	1571.83	0.1	8e-05	8/324	8	EThcD (ETD With Supplemental HCD)	MS2	36.7847	369.159	118.693	16378	012920ncs-n-CL164-4-gm09503dmd-ptmEthCD.raw	F1
	0.000625639	31	43		50	FALSE	High	Mascot (A4)	Unambiguous	SPAQILISLESEER		1	1	P11532	P11532	0	3	0.74	0	1	1	524.614	1571.83	1571.83	0.09	5e-05	10/324	10	EThcD (ETD With Supplemental HCD)	MS2	51.2075	45.859	86.5427	10944	012920ncs-n-CL164-4-gm09503dmd-ptmEthCD.raw	F1
	4.02091e-07	31	43		82	FALSE	High	Mascot (A4)	Unambiguous	SPAQILISLESEER		1	1	P11532	P11532	0	3	0.8537	0	1	1	524.614	1571.83	1571.83	0.09	5e-05	12/324	12	EThcD (ETD With Supplemental HCD)	MS2	1.91005	2.746	90.2098	11691	012920ncs-n-CL164-4-gm09503dmd-ptmEthCD.raw	F1
	0.000259801	31	43		54	FALSE	High	Mascot (A4)	Unambiguous	SPAQILISLESEER		1	1	P11532	P11532	0	2	0.7037	0	1	1	786.417	1571.83	1571.83	-0.21	-0.00017	8/324	8	EThcD (ETD With Supplemental HCD)	MS2	41.4179	103.328	96.2569	12844	012920ncs-n-CL164-4-gm09503dmd-ptmEthCD.raw	F1
	4.0107e-05	32	44		63	FALSE	High	Mascot (A4)	Unambiguous	ELQTIFDTLPPmR	M12(Oxidation)	1	1	P11532	P11532	0	2	0.8095	0	1	1	788.905	1576.8	1576.8	-0.2	-0.00016	11/294	11	EThcD (ETD With Supplemental HCD)	MS2	0	36.501	78.405	9241	012920ncs-n-CL164-4-gm09503dmd-ptmEthCD.raw	F1
	0.106344	32	44		29	FALSE	Low	Mascot (A4)	Unambiguous	ELQTIFDTLPPmR	M12(Oxidation)	1	1	P11532	P11532	0	3	0.7586	0	1	1	526.273	1576.8	1576.8	-0.13	-7e-05	13/294	13	EThcD (ETD With Supplemental HCD)	MS2	0	49.828	78.4199	9245	012920ncs-n-CL164-4-gm09503dmd-ptmEthCD.raw	F1
	1.441	33	45		19	FALSE	Low	Mascot (A4)	Unambiguous	SPFPSQHLEAPEDK		1	1	P11532	P11532	0	3	0.4211	0	1	1	527.928	1581.77	1581.75	9.73	0.00513	16/316	16	EThcD (ETD With Supplemental HCD)	MS2	45.8627	31.147	64.5364	6309	012920ncs-n-CL164-4-gm09503dmd-ptmEthCD.raw	F1
	0.921694	33	45		21	FALSE	Low	Mascot (A4)	Unambiguous	SPFPSQHLEAPEDK		1	1	P11532	P11532	0	3	0.2857	0	1	1	527.928	1581.77	1581.75	9.38	0.00495	15/316	15	EThcD (ETD With Supplemental HCD)	MS2	29.7152	27.687	66.5545	6721	012920ncs-n-CL164-4-gm09503dmd-ptmEthCD.raw	F1
	5.16743e-06	33	45		73	FALSE	High	Mascot (A4)	Unambiguous	SPFPSQHLEAPEDK		1	1	P11532	P11532	0	3	0.7945	0	1	1	527.924	1581.76	1581.75	2.9	0.00153	11/316	11	EThcD (ETD With Supplemental HCD)	MS2	0.73624	0.24	55.0994	4363	012920ncs-n-CL164-4-gm09503dmd-ptmEthCD.raw	F1
	0.828095	33	45		21	FALSE	Low	Mascot (A4)	Unambiguous	SPFPSQHLEAPEDK		1	1	P11532	P11532	0	3	0.4286	0	1	1	527.923	1581.75	1581.75	0.23	0.00012	14/316	14	EThcD (ETD With Supplemental HCD)	MS2	60.6191	75.998	65.9862	6606	012920ncs-n-CL164-4-gm09503dmd-ptmEthCD.raw	F1
	0.00017623	33	45		58	FALSE	High	Mascot (A4)	Unambiguous	SPFPSQHLEAPEDK		1	1	P11532	P11532	0	3	0.7069	0	1	1	527.923	1581.75	1581.75	0.23	0.00012	11/316	11	EThcD (ETD With Supplemental HCD)	MS2	37.424	32.059	59.2934	5226	012920ncs-n-CL164-4-gm09503dmd-ptmEthCD.raw	F1
	0.00429781	33	45		44	FALSE	Medium	Mascot (A4)	Unambiguous	SPFPSQHLEAPEDK		1	1	P11532	P11532	0	3	0.5455	0	1	1	527.923	1581.75	1581.75	0.12	6e-05	18/316	18	EThcD (ETD With Supplemental HCD)	MS2	51.4932	265.894	102.803	14017	012920ncs-n-CL164-4-gm09503dmd-ptmEthCD.raw	F1
	2.44482e-05	33	45		67	FALSE	High	Mascot (A4)	Unambiguous	SPFPSQHLEAPEDK		1	1	P11532	P11532	0	3	0.7313	0	1	1	527.923	1581.75	1581.75	0.12	6e-05	11/316	11	EThcD (ETD With Supplemental HCD)	MS2	12.9321	542.215	3.9516	351	012920ncs-n-CL164-4-gm09503dmd-ptmEthCD.raw	F1
	0.00336423	33	45		45	FALSE	High	Mascot (A4)	Unambiguous	SPFPSQHLEAPEDK		1	1	P11532	P11532	0	3	0.6444	0	1	1	527.923	1581.75	1581.75	0	0	16/316	16	EThcD (ETD With Supplemental HCD)	MS2	14.2049	485.76	125.221	17219	012920ncs-n-CL164-4-gm09503dmd-ptmEthCD.raw	F1
	0.000259947	33	45		56	FALSE	High	Mascot (A4)	Unambiguous	SPFPSQHLEAPEDK		1	1	P11532	P11532	0	3	0.8214	0	1	1	527.923	1581.75	1581.75	0	0	10/316	10	EThcD (ETD With Supplemental HCD)	MS2	25.1705	440.491	118.458	16347	012920ncs-n-CL164-4-gm09503dmd-ptmEthCD.raw	F1
	0.000198557	33	45		57	FALSE	High	Mascot (A4)	Unambiguous	SPFPSQHLEAPEDK		1	1	P11532	P11532	0	3	0.7193	0	1	1	527.923	1581.75	1581.75	0	0	11/316	11	EThcD (ETD With Supplemental HCD)	MS2	38.3794	365.803	119.16	16437	012920ncs-n-CL164-4-gm09503dmd-ptmEthCD.raw	F1
	0.000299837	33	45		56	FALSE	High	Mascot (A4)	Unambiguous	SPFPSQHLEAPEDK		1	1	P11532	P11532	0	3	0.6786	0	1	1	527.923	1581.75	1581.75	0	0	11/316	11	EThcD (ETD With Supplemental HCD)	MS2	5.01659	353.725	119.883	16532	012920ncs-n-CL164-4-gm09503dmd-ptmEthCD.raw	F1
	0.000208874	33	45		57	FALSE	High	Mascot (A4)	Unambiguous	SPFPSQHLEAPEDK		1	1	P11532	P11532	0	3	0.6842	0	1	1	527.923	1581.75	1581.75	0	0	10/316	10	EThcD (ETD With Supplemental HCD)	MS2	25.4678	418.327	123.081	16947	012920ncs-n-CL164-4-gm09503dmd-ptmEthCD.raw	F1
	3.53904e-05	33	45		65	FALSE	High	Mascot (A4)	Unambiguous	SPFPSQHLEAPEDK		1	1	P11532	P11532	0	3	0.7077	0	1	1	527.923	1581.75	1581.75	0	0	9/316	9	EThcD (ETD With Supplemental HCD)	MS2	33.7542	270.343	121.596	16755	012920ncs-n-CL164-4-gm09503dmd-ptmEthCD.raw	F1
	6.38095e-05	33	45		62	FALSE	High	Mascot (A4)	Unambiguous	SPFPSQHLEAPEDK		1	1	P11532	P11532	0	3	0.7097	0	1	1	527.923	1581.75	1581.75	0	0	11/316	11	EThcD (ETD With Supplemental HCD)	MS2	23.9489	500	0.3883	36	012920ncs-n-CL164-4-gm09503dmd-ptmEthCD.raw	F1
	0.0355537	33	45		35	FALSE	Medium	Mascot (A4)	Unambiguous	SPFPSQHLEAPEDK		1	1	P11532	P11532	0	3	0.6286	0	1	1	527.923	1581.75	1581.75	0	0	10/316	10	EThcD (ETD With Supplemental HCD)	MS2	34.2583	119.035	104.454	14293	012920ncs-n-CL164-4-gm09503dmd-ptmEthCD.raw	F1
	0.00111657	33	45		50	FALSE	High	Mascot (A4)	Unambiguous	SPFPSQHLEAPEDK		1	1	P11532	P11532	0	3	0.6	0	1	1	527.923	1581.75	1581.75	0	0	9/316	9	EThcD (ETD With Supplemental HCD)	MS2	27.9482	312.171	127.591	17511	012920ncs-n-CL164-4-gm09503dmd-ptmEthCD.raw	F1
	0.000717605	33	45		52	FALSE	High	Mascot (A4)	Unambiguous	SPFPSQHLEAPEDK		1	1	P11532	P11532	0	3	0.7692	0	1	1	527.923	1581.75	1581.75	0	0	11/316	11	EThcD (ETD With Supplemental HCD)	MS2	32.1893	213.557	124.486	17125	012920ncs-n-CL164-4-gm09503dmd-ptmEthCD.raw	F1
	0.0141987	33	45		39	FALSE	Medium	Mascot (A4)	Unambiguous	SPFPSQHLEAPEDK		1	1	P11532	P11532	0	3	0.5641	0	1	1	527.923	1581.75	1581.75	0.12	6e-05	9/316	9	EThcD (ETD With Supplemental HCD)	MS2	21.882	103.469	95.1017	12634	012920ncs-n-CL164-4-gm09503dmd-ptmEthCD.raw	F1
	0.034565	32	45		34	FALSE	Medium	Mascot (A4)	Unambiguous	VHmITENINASWR	M3(Oxidation)	1	1	P11532	P11532	0	3	0.7647	0	1	1	529.596	1586.77	1586.77	-0.46	-0.00024	10/268	10	EThcD (ETD With Supplemental HCD)	MS2	10.3486	28.088	72.7297	8027	012920ncs-n-CL164-4-gm09503dmd-ptmEthCD.raw	F1
	0.0469977	32	45		33	FALSE	Medium	Mascot (A4)	Unambiguous	VHmITENINASWR	M3(Oxidation)	1	1	P11532	P11532	0	3	0.4848	0	1	1	529.596	1586.77	1586.77	0.12	6e-05	10/268	10	EThcD (ETD With Supplemental HCD)	MS2	17.3661	60.065	70.9448	7666	012920ncs-n-CL164-4-gm09503dmd-ptmEthCD.raw	F1
	1.50844	32	45		18	FALSE	Low	Mascot (A4)	Unambiguous	VHmITENINASWR	M3(Oxidation)	1	1	P11532	P11532	0	2	0.5	0	1	1	793.891	1586.77	1586.77	-0.03	-2e-05	11/268	11	EThcD (ETD With Supplemental HCD)	MS2	34.0884	123.558	74.5498	8416	012920ncs-n-CL164-4-gm09503dmd-ptmEthCD.raw	F1
	0.0335698	32	45		35	FALSE	Medium	Mascot (A4)	Unambiguous	VHmITENINASWR	M3(Oxidation)	1	1	P11532	P11532	0	3	0.5714	0	1	1	529.596	1586.77	1586.77	-0.23	-0.00012	8/268	8	EThcD (ETD With Supplemental HCD)	MS2	37.0035	33.044	68.8652	7202	012920ncs-n-CL164-4-gm09503dmd-ptmEthCD.raw	F1
	0.00013181	32	45		59	FALSE	High	Mascot (A4)	Unambiguous	VHmITENINASWR	M3(Oxidation)	1	1	P11532	P11532	0	3	0.8136	0	1	1	529.596	1586.77	1586.77	-0.23	-0.00012	11/268	11	EThcD (ETD With Supplemental HCD)	MS2	26.4196	25.039	66.6381	6737	012920ncs-n-CL164-4-gm09503dmd-ptmEthCD.raw	F1
	0.0135191	32	45		39	FALSE	Medium	Mascot (A4)	Unambiguous	VHmITENINASWR	M3(Oxidation)	1	1	P11532	P11532	0	2	0.7436	0	1	1	793.891	1586.77	1586.77	-0.26	-0.00021	14/268	14	EThcD (ETD With Supplemental HCD)	MS2	21.308	41.99	66.6936	6747	012920ncs-n-CL164-4-gm09503dmd-ptmEthCD.raw	F1
	0.109326	32	45		29	FALSE	Low	Mascot (A4)	Unambiguous	VHmITENINASWR	M3(Oxidation)	1	1	P11532	P11532	0	3	0.6897	0	1	1	529.596	1586.77	1586.77	-0.35	-0.00018	9/268	9	EThcD (ETD With Supplemental HCD)	MS2	15.1143	42.132	70.0898	7479	012920ncs-n-CL164-4-gm09503dmd-ptmEthCD.raw	F1
	0.00247535	32	45		46	FALSE	High	Mascot (A4)	Unambiguous	VHmITENINASWR	M3(Oxidation)	1	1	P11532	P11532	0	3	0.8043	0	1	1	529.596	1586.77	1586.77	-0.46	-0.00024	11/268	11	EThcD (ETD With Supplemental HCD)	MS2	57.37	65.396	67.3334	6876	012920ncs-n-CL164-4-gm09503dmd-ptmEthCD.raw	F1
	0.00590045	33	45		43	FALSE	Medium	Mascot (A4)	Unambiguous	SPFPSQHLEAPEDK		1	1	P11532	P11532	0	3	0.6744	0	1	1	527.923	1581.75	1581.75	0	0	12/316	12	EThcD (ETD With Supplemental HCD)	MS2	36.5145	166.024	115.34	15931	012920ncs-n-CL164-4-gm09503dmd-ptmEthCD.raw	F1
	0.0768927	33	45		32	FALSE	Low	Mascot (A4)	Unambiguous	SPFPSQHLEAPEDK		1	1	P11532	P11532	0	3	0.75	0	1	1	527.923	1581.75	1581.75	0	0	9/316	9	EThcD (ETD With Supplemental HCD)	MS2	6.50055	28.227	61.5548	5699	012920ncs-n-CL164-4-gm09503dmd-ptmEthCD.raw	F1
	0.000551932	33	45		53	FALSE	High	Mascot (A4)	Unambiguous	SPFPSQHLEAPEDK		1	1	P11532	P11532	0	3	0.6981	0	1	1	527.923	1581.75	1581.75	0	0	12/316	12	EThcD (ETD With Supplemental HCD)	MS2	22.2606	500	2.5428	230	012920ncs-n-CL164-4-gm09503dmd-ptmEthCD.raw	F1
	0.0797784	33	45		31	FALSE	Low	Mascot (A4)	Unambiguous	SPFPSQHLEAPEDK		1	1	P11532	P11532	0	3	0.5484	0	1	1	527.923	1581.75	1581.75	0	0	18/316	18	EThcD (ETD With Supplemental HCD)	MS2	34.1004	71.9	99.4003	13419	012920ncs-n-CL164-4-gm09503dmd-ptmEthCD.raw	F1
	0.000999431	33	45		51	FALSE	High	Mascot (A4)	Unambiguous	SPFPSQHLEAPEDK		1	1	P11532	P11532	0	3	0.7647	0	1	1	527.923	1581.75	1581.75	-0.34	-0.00018	9/316	9	EThcD (ETD With Supplemental HCD)	MS2	16.2263	369.975	117.631	16237	012920ncs-n-CL164-4-gm09503dmd-ptmEthCD.raw	F1
	2.38645e-05	33	45		67	FALSE	High	Mascot (A4)	Unambiguous	SPFPSQHLEAPEDK		1	1	P11532	P11532	0	3	0.7313	0	1	1	527.923	1581.75	1581.75	-0.34	-0.00018	11/316	11	EThcD (ETD With Supplemental HCD)	MS2	0	15.293	54.4118	4232	012920ncs-n-CL164-4-gm09503dmd-ptmEthCD.raw	F1
	0.00154082	33	45		49	FALSE	High	Mascot (A4)	Unambiguous	SPFPSQHLEAPEDK		1	1	P11532	P11532	0	3	0.6939	0	1	1	527.923	1581.75	1581.75	-0.34	-0.00018	10/316	10	EThcD (ETD With Supplemental HCD)	MS2	19.6593	257.405	116.82	16132	012920ncs-n-CL164-4-gm09503dmd-ptmEthCD.raw	F1
	2.62635e-06	32	44		75	FALSE	High	Mascot (A4)	Unambiguous	ELQTIFDTLPPmR	M12(Oxidation)	1	1	P11532	P11532	0	2	0.7467	0	1	1	788.906	1576.8	1576.8	0.34	0.00027	14/294	14	EThcD (ETD With Supplemental HCD)	MS2	30.16	247.507	84.11	10447	012920ncs-n-CL164-4-gm09503dmd-ptmEthCD.raw	F1
	2.39031e-05	32	44		65	FALSE	High	Mascot (A4)	Unambiguous	ELQTIFDTLPPmR	M12(Oxidation)	1	1	P11532	P11532	0	2	0.8308	0	1	1	788.906	1576.8	1576.8	0.26	0.00021	12/294	12	EThcD (ETD With Supplemental HCD)	MS2	24.2413	227.456	84.7938	10581	012920ncs-n-CL164-4-gm09503dmd-ptmEthCD.raw	F1
	5.42568e-06	32	44		72	FALSE	High	Mascot (A4)	Unambiguous	ELQTIFDTLPPmR	M12(Oxidation)	1	1	P11532	P11532	0	2	0.7778	0	1	1	788.906	1576.8	1576.8	0.18	0.00015	24/294	24	EThcD (ETD With Supplemental HCD)	MS2	15.2393	356.413	80.5559	9688	012920ncs-n-CL164-4-gm09503dmd-ptmEthCD.raw	F1
	6.97355e-05	32	44		61	FALSE	High	Mascot (A4)	Unambiguous	ELQTIFDTLPPmR	M12(Oxidation)	1	1	P11532	P11532	0	2	0.8361	0	1	1	788.906	1576.8	1576.8	0.18	0.00015	19/294	19	EThcD (ETD With Supplemental HCD)	MS2	0	93.946	79.0911	9380	012920ncs-n-CL164-4-gm09503dmd-ptmEthCD.raw	F1
	3.0023e-05	32	44		64	FALSE	High	Mascot (A4)	Unambiguous	ELQTIFDTLPPmR	M12(Oxidation)	1	1	P11532	P11532	0	2	0.7031	0	1	1	788.906	1576.8	1576.8	0.11	8e-05	8/294	8	EThcD (ETD With Supplemental HCD)	MS2	0	500	83.3945	10301	012920ncs-n-CL164-4-gm09503dmd-ptmEthCD.raw	F1
	0.00240831	32	44		46	FALSE	High	Mascot (A4)	Unambiguous	ELQTIFDTLPPmR	M12(Oxidation)	1	1	P11532	P11532	0	2	0.7609	0	1	1	788.906	1576.8	1576.8	0.03	2e-05	10/294	10	EThcD (ETD With Supplemental HCD)	MS2	42.0573	75.528	86.2067	10872	012920ncs-n-CL164-4-gm09503dmd-ptmEthCD.raw	F1
	0.911406	32	44		20	FALSE	Low	Mascot (A4)	Unambiguous	ELQTIFDTLPPmR	M12(Oxidation)	1	1	P11532	P11532	0	3	0.6	0	1	1	526.273	1576.8	1576.8	-0.02	-1e-05	8/294	8	EThcD (ETD With Supplemental HCD)	MS2	19.3486	83.92	79.1194	9385	012920ncs-n-CL164-4-gm09503dmd-ptmEthCD.raw	F1
	0.0094561	32	44		40	FALSE	Medium	Mascot (A4)	Unambiguous	ELQTIFDTLPPmR	M12(Oxidation)	1	1	P11532	P11532	0	3	0.7	0	1	1	526.273	1576.8	1576.8	-0.02	-1e-05	13/294	13	EThcD (ETD With Supplemental HCD)	MS2	42.4625	67.842	77.7248	9098	012920ncs-n-CL164-4-gm09503dmd-ptmEthCD.raw	F1
	2.19135e-06	32	44		76	FALSE	High	Mascot (A4)	Unambiguous	ELQTIFDTLPPmR	M12(Oxidation)	1	1	P11532	P11532	0	2	0.7895	0	1	1	788.906	1576.8	1576.8	-0.12	-0.0001	11/294	11	EThcD (ETD With Supplemental HCD)	MS2	45.9041	129.056	79.8184	9533	012920ncs-n-CL164-4-gm09503dmd-ptmEthCD.raw	F1
	0.000150922	33	45		59	FALSE	High	Mascot (A4)	Unambiguous	SPFPSQHLEAPEDK		1	1	P11532	P11532	0	3	0.7119	0	1	1	527.923	1581.75	1581.75	-0.34	-0.00018	18/316	18	EThcD (ETD With Supplemental HCD)	MS2	52.7459	120.267	60.8063	5544	012920ncs-n-CL164-4-gm09503dmd-ptmEthCD.raw	F1
	0.000115404	32	44		59	FALSE	High	Mascot (A4)	Unambiguous	ELQTIFDTLPPmR	M12(Oxidation)	1	1	P11532	P11532	0	2	0.8136	0	1	1	788.905	1576.8	1576.8	-0.2	-0.00016	12/294	12	EThcD (ETD With Supplemental HCD)	MS2	7.31139	33.133	77.7034	9093	012920ncs-n-CL164-4-gm09503dmd-ptmEthCD.raw	F1
	0.0219534	33	45		37	FALSE	Medium	Mascot (A4)	Unambiguous	SPFPSQHLEAPEDK		1	1	P11532	P11532	0	3	0.7297	0	1	1	527.923	1581.75	1581.75	-0.23	-0.00012	6/316	6	EThcD (ETD With Supplemental HCD)	MS2	38.733	98.227	105.162	14403	012920ncs-n-CL164-4-gm09503dmd-ptmEthCD.raw	F1
	0.000173581	33	45		58	FALSE	High	Mascot (A4)	Unambiguous	SPFPSQHLEAPEDK		1	1	P11532	P11532	0	3	0.7759	0	1	1	527.923	1581.75	1581.75	-0.23	-0.00012	12/316	12	EThcD (ETD With Supplemental HCD)	MS2	52.3774	18.577	57.8766	4923	012920ncs-n-CL164-4-gm09503dmd-ptmEthCD.raw	F1
	0.000453822	33	45		54	FALSE	High	Mascot (A4)	Unambiguous	SPFPSQHLEAPEDK		1	1	P11532	P11532	0	3	0.7593	0	1	1	527.923	1581.75	1581.75	0	0	10/316	10	EThcD (ETD With Supplemental HCD)	MS2	18.6794	735.604	5.3689	456	012920ncs-n-CL164-4-gm09503dmd-ptmEthCD.raw	F1
	0.00529523	33	45		43	FALSE	Medium	Mascot (A4)	Unambiguous	SPFPSQHLEAPEDK		1	1	P11532	P11532	0	3	0.6279	0	1	1	527.923	1581.75	1581.75	0	0	9/316	9	EThcD (ETD With Supplemental HCD)	MS2	22.9984	528.005	4.6452	405	012920ncs-n-CL164-4-gm09503dmd-ptmEthCD.raw	F1
	7.04507e-05	33	45		62	FALSE	High	Mascot (A4)	Unambiguous	SPFPSQHLEAPEDK		1	1	P11532	P11532	0	2	0.7097	0	1	1	791.381	1581.75	1581.75	-0.1	-8e-05	17/316	17	EThcD (ETD With Supplemental HCD)	MS2	2.21075	4.975	55.1335	4371	012920ncs-n-CL164-4-gm09503dmd-ptmEthCD.raw	F1
	0.00907581	33	45		41	FALSE	Medium	Mascot (A4)	Unambiguous	SPFPSQHLEAPEDK		1	1	P11532	P11532	0	2	0.7805	0	1	1	791.381	1581.75	1581.75	-0.1	-8e-05	12/316	12	EThcD (ETD With Supplemental HCD)	MS2	37.2058	166.475	57.4654	4832	012920ncs-n-CL164-4-gm09503dmd-ptmEthCD.raw	F1
	1.93591e-05	33	45		68	FALSE	High	Mascot (A4)	Unambiguous	SPFPSQHLEAPEDK		1	1	P11532	P11532	0	3	0.6618	0	1	1	527.923	1581.75	1581.75	-0.11	-6e-05	11/316	11	EThcD (ETD With Supplemental HCD)	MS2	23.9186	382.15	123.778	17034	012920ncs-n-CL164-4-gm09503dmd-ptmEthCD.raw	F1
	0.000358827	33	45		55	FALSE	High	Mascot (A4)	Unambiguous	SPFPSQHLEAPEDK		1	1	P11532	P11532	0	3	0.7091	0	1	1	527.923	1581.75	1581.75	-0.11	-6e-05	12/316	12	EThcD (ETD With Supplemental HCD)	MS2	10.4442	70.956	60.0266	5386	012920ncs-n-CL164-4-gm09503dmd-ptmEthCD.raw	F1
	1.82762e-05	33	45		68	FALSE	High	Mascot (A4)	Unambiguous	SPFPSQHLEAPEDK		1	1	P11532	P11532	0	3	0.7206	0	1	1	527.923	1581.75	1581.75	-0.11	-6e-05	11/316	11	EThcD (ETD With Supplemental HCD)	MS2	19.4687	61.486	53.741	4087	012920ncs-n-CL164-4-gm09503dmd-ptmEthCD.raw	F1
	0.000307528	33	45		56	FALSE	High	Mascot (A4)	Unambiguous	SPFPSQHLEAPEDK		1	1	P11532	P11532	0	3	0.7321	0	1	1	527.923	1581.75	1581.75	-0.11	-6e-05	13/316	13	EThcD (ETD With Supplemental HCD)	MS2	28.1651	144.29	97.2514	13023	012920ncs-n-CL164-4-gm09503dmd-ptmEthCD.raw	F1
	0.000362147	33	45		55	FALSE	High	Mascot (A4)	Unambiguous	SPFPSQHLEAPEDK		1	1	P11532	P11532	0	3	0.7636	0	1	1	527.923	1581.75	1581.75	-0.11	-6e-05	17/316	17	EThcD (ETD With Supplemental HCD)	MS2	52.3942	12.906	57.168	4775	012920ncs-n-CL164-4-gm09503dmd-ptmEthCD.raw	F1
	0.000490778	33	45		54	FALSE	High	Mascot (A4)	Unambiguous	SPFPSQHLEAPEDK		1	1	P11532	P11532	0	3	0.6667	0	1	1	527.923	1581.75	1581.75	-0.11	-6e-05	12/316	12	EThcD (ETD With Supplemental HCD)	MS2	35.1411	280.426	122.337	16849	012920ncs-n-CL164-4-gm09503dmd-ptmEthCD.raw	F1
	0.000671251	33	45		52	FALSE	High	Mascot (A4)	Unambiguous	SPFPSQHLEAPEDK		1	1	P11532	P11532	0	3	0.6923	0	1	1	527.923	1581.75	1581.75	-0.11	-6e-05	10/316	10	EThcD (ETD With Supplemental HCD)	MS2	40.2013	220.404	116.12	16038	012920ncs-n-CL164-4-gm09503dmd-ptmEthCD.raw	F1
	0.000945987	33	45		51	FALSE	High	Mascot (A4)	Unambiguous	SPFPSQHLEAPEDK		1	1	P11532	P11532	0	3	0.7059	0	1	1	527.923	1581.75	1581.75	-0.11	-6e-05	10/316	10	EThcD (ETD With Supplemental HCD)	MS2	15.4015	355.019	126.824	17417	012920ncs-n-CL164-4-gm09503dmd-ptmEthCD.raw	F1
	3.71437e-05	33	45		65	FALSE	High	Mascot (A4)	Unambiguous	SPFPSQHLEAPEDK		1	1	P11532	P11532	0	3	0.7692	0	1	1	527.923	1581.75	1581.75	-0.11	-6e-05	9/316	9	EThcD (ETD With Supplemental HCD)	MS2	25.0881	257.502	120.683	16635	012920ncs-n-CL164-4-gm09503dmd-ptmEthCD.raw	F1
	0.00333338	33	45		45	FALSE	High	Mascot (A4)	Unambiguous	SPFPSQHLEAPEDK		1	1	P11532	P11532	0	3	0.8	0	1	1	527.923	1581.75	1581.75	-0.11	-6e-05	10/316	10	EThcD (ETD With Supplemental HCD)	MS2	16.474	500	1.0926	100	012920ncs-n-CL164-4-gm09503dmd-ptmEthCD.raw	F1
	3.34107e-05	33	45		65	FALSE	High	Mascot (A4)	Unambiguous	SPFPSQHLEAPEDK		1	1	P11532	P11532	0	3	0.7846	0	1	1	527.923	1581.75	1581.75	-0.11	-6e-05	11/316	11	EThcD (ETD With Supplemental HCD)	MS2	39.6505	5.024	56.4836	4635	012920ncs-n-CL164-4-gm09503dmd-ptmEthCD.raw	F1
	0.027535	33	45		36	FALSE	Medium	Mascot (A4)	Unambiguous	SPFPSQHLEAPEDK		1	1	P11532	P11532	0	3	0.6667	0	1	1	527.923	1581.75	1581.75	-0.11	-6e-05	17/316	17	EThcD (ETD With Supplemental HCD)	MS2	36.9314	82.025	97.983	13160	012920ncs-n-CL164-4-gm09503dmd-ptmEthCD.raw	F1
	0.000316144	33	45		55	FALSE	High	Mascot (A4)	Unambiguous	SPFPSQHLEAPEDK		1	1	P11532	P11532	0	3	0.7455	0	1	1	527.923	1581.75	1581.75	-0.11	-6e-05	17/316	17	EThcD (ETD With Supplemental HCD)	MS2	50.9677	78.983	63.2549	6053	012920ncs-n-CL164-4-gm09503dmd-ptmEthCD.raw	F1
	0.0049418	33	45		44	FALSE	Medium	Mascot (A4)	Unambiguous	SPFPSQHLEAPEDK		1	1	P11532	P11532	0	3	0.7045	0	1	1	527.923	1581.75	1581.75	-0.11	-6e-05	9/316	9	EThcD (ETD With Supplemental HCD)	MS2	19.2357	500	1.8383	167	012920ncs-n-CL164-4-gm09503dmd-ptmEthCD.raw	F1
	0.000732631	33	45		52	FALSE	High	Mascot (A4)	Unambiguous	SPFPSQHLEAPEDK		1	1	P11532	P11532	0	3	0.7308	0	1	1	527.923	1581.75	1581.75	-0.11	-6e-05	8/316	8	EThcD (ETD With Supplemental HCD)	MS2	25.0814	500	3.1902	288	012920ncs-n-CL164-4-gm09503dmd-ptmEthCD.raw	F1
	2.4882e-07	33	45		87	FALSE	High	Mascot (A4)	Unambiguous	SPFPSQHLEAPEDK		1	1	P11532	P11532	0	2	0.8046	0	1	1	791.381	1581.75	1581.75	-0.18	-0.00014	13/316	13	EThcD (ETD With Supplemental HCD)	MS2	0	500	54.4682	4242	012920ncs-n-CL164-4-gm09503dmd-ptmEthCD.raw	F1
	0.00249968	33	45		46	FALSE	High	Mascot (A4)	Unambiguous	SPFPSQHLEAPEDK		1	1	P11532	P11532	0	2	0.5652	0	1	1	791.381	1581.75	1581.75	-0.18	-0.00014	17/316	17	EThcD (ETD With Supplemental HCD)	MS2	36.3883	239.149	58.325	5019	012920ncs-n-CL164-4-gm09503dmd-ptmEthCD.raw	F1
	0.081377	33	45		31	FALSE	Low	Mascot (A4)	Unambiguous	SPFPSQHLEAPEDK		1	1	P11532	P11532	0	3	0.4839	0	1	1	527.923	1581.75	1581.75	-0.23	-0.00012	17/316	17	EThcD (ETD With Supplemental HCD)	MS2	40.1479	88.051	91.6081	11971	012920ncs-n-CL164-4-gm09503dmd-ptmEthCD.raw	F1
	0.000280222	33	45		56	FALSE	High	Mascot (A4)	Unambiguous	SPFPSQHLEAPEDK		1	1	P11532	P11532	0	3	0.6964	0	1	1	527.923	1581.75	1581.75	-0.23	-0.00012	11/316	11	EThcD (ETD With Supplemental HCD)	MS2	39.7806	50.124	62.3961	5873	012920ncs-n-CL164-4-gm09503dmd-ptmEthCD.raw	F1
	0.000378008	33	45		55	FALSE	High	Mascot (A4)	Unambiguous	SPFPSQHLEAPEDK		1	1	P11532	P11532	0	3	0.6727	0	1	1	527.923	1581.75	1581.75	-0.23	-0.00012	18/316	18	EThcD (ETD With Supplemental HCD)	MS2	27.2136	366.168	125.942	17309	012920ncs-n-CL164-4-gm09503dmd-ptmEthCD.raw	F1
	0.000289402	33	45		56	FALSE	High	Mascot (A4)	Unambiguous	SPFPSQHLEAPEDK		1	1	P11532	P11532	0	3	0.6786	0	1	1	527.923	1581.75	1581.75	-0.23	-0.00012	8/316	8	EThcD (ETD With Supplemental HCD)	MS2	14.1046	1896.76	6.1073	498	012920ncs-n-CL164-4-gm09503dmd-ptmEthCD.raw	F1
	0.0176401	33	45		38	FALSE	Medium	Mascot (A4)	Unambiguous	SPFPSQHLEAPEDK		1	1	P11532	P11532	0	3	0.6842	0	1	1	527.923	1581.75	1581.75	-0.23	-0.00012	10/316	10	EThcD (ETD With Supplemental HCD)	MS2	33.3847	15.712	58.5519	5068	012920ncs-n-CL164-4-gm09503dmd-ptmEthCD.raw	F1
	0.000131414	31	43		57	FALSE	High	Mascot (A4)	Unambiguous	SPAQILISLESEER		1	1	P11532	P11532	0	2	0.807	0	1	1	786.417	1571.83	1571.83	-0.21	-0.00017	9/324	9	EThcD (ETD With Supplemental HCD)	MS2	24.0245	79.549	94.1914	12464	012920ncs-n-CL164-4-gm09503dmd-ptmEthCD.raw	F1
	10.8803	31	43		8	FALSE	Low	Mascot (A4)	Unambiguous	SPAQILISLESEER		1	1	P11532	P11532	0	3	0.125	0	1	1	524.614	1571.83	1571.83	-0.26	-0.00014	6/324	6	EThcD (ETD With Supplemental HCD)	MS2	65.3825	12.829	88.7945	11419	012920ncs-n-CL164-4-gm09503dmd-ptmEthCD.raw	F1
	4.76207e-05	31	44		62	FALSE	High	Mascot (A4)	Unambiguous	ELQTIFDTLPPMR		1	1	P11532	P11532	0	2	0.6613	0	1	1	780.908	1560.81	1560.81	0.06	4e-05	8/294	8	EThcD (ETD With Supplemental HCD)	MS2	22.9298	460.918	137.248	18365	012920ncs-n-CL164-4-gm09503dmd-ptmEthCD.raw	F1
	4.18596e-05	31	44		63	FALSE	High	Mascot (A4)	Unambiguous	ELQTIFDTLPPMR		1	1	P11532	P11532	0	2	0.6825	0	1	1	780.908	1560.81	1560.81	0.06	4e-05	11/294	11	EThcD (ETD With Supplemental HCD)	MS2	4.91171	35.768	90.9023	11830	012920ncs-n-CL164-4-gm09503dmd-ptmEthCD.raw	F1
	0.0042247	31	44		43	FALSE	Medium	Mascot (A4)	Unambiguous	ELQTIFDTLPPMR		1	1	P11532	P11532	0	2	0.5349	0	1	1	780.908	1560.81	1560.81	0.06	4e-05	14/294	14	EThcD (ETD With Supplemental HCD)	MS2	22.5613	506.183	139.284	18604	012920ncs-n-CL164-4-gm09503dmd-ptmEthCD.raw	F1
	0.000423443	31	44		53	FALSE	High	Mascot (A4)	Unambiguous	ELQTIFDTLPPMR		1	1	P11532	P11532	0	2	0.6981	0	1	1	780.908	1560.81	1560.81	0.06	4e-05	10/294	10	EThcD (ETD With Supplemental HCD)	MS2	6.43661	383.021	128.382	17622	012920ncs-n-CL164-4-gm09503dmd-ptmEthCD.raw	F1
	0.00487299	31	44		42	FALSE	Medium	Mascot (A4)	Unambiguous	ELQTIFDTLPPMR		1	1	P11532	P11532	0	2	0.5714	0	1	1	780.908	1560.81	1560.81	0.06	4e-05	14/294	14	EThcD (ETD With Supplemental HCD)	MS2	9.65286	306.563	113.99	15748	012920ncs-n-CL164-4-gm09503dmd-ptmEthCD.raw	F1
	0.000160618	31	44		57	FALSE	High	Mascot (A4)	Unambiguous	ELQTIFDTLPPMR		1	1	P11532	P11532	0	2	0.7018	0	1	1	780.908	1560.81	1560.81	0.06	4e-05	8/294	8	EThcD (ETD With Supplemental HCD)	MS2	9.43772	331.81	139.995	18672	012920ncs-n-CL164-4-gm09503dmd-ptmEthCD.raw	F1
	3.84411e-06	31	44		73	FALSE	High	Mascot (A4)	Unambiguous	ELQTIFDTLPPMR		1	1	P11532	P11532	0	2	0.726	0	1	1	780.908	1560.81	1560.81	0.06	4e-05	11/294	11	EThcD (ETD With Supplemental HCD)	MS2	15.1803	373.843	125.467	17250	012920ncs-n-CL164-4-gm09503dmd-ptmEthCD.raw	F1
	0.00677322	31	44		41	FALSE	Medium	Mascot (A4)	Unambiguous	ELQTIFDTLPPMR		1	1	P11532	P11532	0	2	0.6341	0	1	1	780.908	1560.81	1560.81	0.06	4e-05	8/294	8	EThcD (ETD With Supplemental HCD)	MS2	17.6648	500	2.7146	244	012920ncs-n-CL164-4-gm09503dmd-ptmEthCD.raw	F1
	0.0132983	31	44		38	FALSE	Medium	Mascot (A4)	Unambiguous	ELQTIFDTLPPMR		1	1	P11532	P11532	0	3	0.7632	0	1	1	520.941	1560.81	1560.81	0.05	3e-05	16/294	16	EThcD (ETD With Supplemental HCD)	MS2	12.1596	83.327	90.2786	11708	012920ncs-n-CL164-4-gm09503dmd-ptmEthCD.raw	F1
	3.28253e-05	32	44		64	FALSE	High	Mascot (A4)	Unambiguous	ELQTIFDTLPPMR		1	1	P11532	P11532	0	2	0.5469	0	1	1	780.908	1560.81	1560.81	-0.02	-2e-05	10/294	10	EThcD (ETD With Supplemental HCD)	MS2	27.3394	460.986	113.278	15643	012920ncs-n-CL164-4-gm09503dmd-ptmEthCD.raw	F1
	0.000194629	32	44		56	FALSE	High	Mascot (A4)	Unambiguous	ELQTIFDTLPPMR		1	1	P11532	P11532	0	2	0.7143	0	1	1	780.908	1560.81	1560.81	-0.02	-2e-05	9/294	9	EThcD (ETD With Supplemental HCD)	MS2	13.3158	210.818	102.065	13881	012920ncs-n-CL164-4-gm09503dmd-ptmEthCD.raw	F1
	0.00146823	31	44		47	FALSE	High	Mascot (A4)	Unambiguous	ELQTIFDTLPPMR		1	1	P11532	P11532	0	2	0.7447	0	1	1	780.908	1560.81	1560.81	0.14	0.00011	10/294	10	EThcD (ETD With Supplemental HCD)	MS2	5.65523	406.634	143.463	19081	012920ncs-n-CL164-4-gm09503dmd-ptmEthCD.raw	F1
	0.0611236	32	44		31	FALSE	Low	Mascot (A4)	Unambiguous	ELQTIFDTLPPMR		1	1	P11532	P11532	0	2	0.5484	0	1	1	780.908	1560.81	1560.81	-0.02	-2e-05	9/294	9	EThcD (ETD With Supplemental HCD)	MS2	8.32102	247.449	141.403	18825	012920ncs-n-CL164-4-gm09503dmd-ptmEthCD.raw	F1
	3.1784e-05	32	44		64	FALSE	High	Mascot (A4)	Unambiguous	ELQTIFDTLPPMR		1	1	P11532	P11532	0	2	0.75	0	1	1	780.908	1560.81	1560.81	-0.02	-2e-05	9/294	9	EThcD (ETD With Supplemental HCD)	MS2	18.9831	393.915	120.637	16630	012920ncs-n-CL164-4-gm09503dmd-ptmEthCD.raw	F1
	4.24824e-05	32	44		63	FALSE	High	Mascot (A4)	Unambiguous	ELQTIFDTLPPMR		1	1	P11532	P11532	0	2	0.746	0	1	1	780.908	1560.81	1560.81	-0.02	-2e-05	15/294	15	EThcD (ETD With Supplemental HCD)	MS2	11.7905	421.469	124.09	17073	012920ncs-n-CL164-4-gm09503dmd-ptmEthCD.raw	F1
	3.43723e-05	32	44		64	FALSE	High	Mascot (A4)	Unambiguous	ELQTIFDTLPPMR		1	1	P11532	P11532	0	2	0.8125	0	1	1	780.908	1560.81	1560.81	-0.02	-2e-05	11/294	11	EThcD (ETD With Supplemental HCD)	MS2	0	181.186	103.474	14130	012920ncs-n-CL164-4-gm09503dmd-ptmEthCD.raw	F1
	8.67378e-05	32	44		59	FALSE	High	Mascot (A4)	Unambiguous	ELQTIFDTLPPMR		1	1	P11532	P11532	0	2	0.7119	0	1	1	780.908	1560.81	1560.81	-0.02	-2e-05	8/294	8	EThcD (ETD With Supplemental HCD)	MS2	8.32894	500	126.149	17336	012920ncs-n-CL164-4-gm09503dmd-ptmEthCD.raw	F1
	2.07114e-05	32	44		66	FALSE	High	Mascot (A4)	Unambiguous	ELQTIFDTLPPMR		1	1	P11532	P11532	0	2	0.7424	0	1	1	780.908	1560.81	1560.81	-0.02	-2e-05	16/294	16	EThcD (ETD With Supplemental HCD)	MS2	14.2412	472.456	126.829	17419	012920ncs-n-CL164-4-gm09503dmd-ptmEthCD.raw	F1
	0.00549805	32	44		41	FALSE	Medium	Mascot (A4)	Unambiguous	ELQTIFDTLPPMR		1	1	P11532	P11532	0	2	0.7561	0	1	1	780.908	1560.81	1560.81	-0.02	-2e-05	8/294	8	EThcD (ETD With Supplemental HCD)	MS2	18.2941	327.838	121.339	16720	012920ncs-n-CL164-4-gm09503dmd-ptmEthCD.raw	F1
	0.00485522	32	44		42	FALSE	Medium	Mascot (A4)	Unambiguous	ELQTIFDTLPPMR		1	1	P11532	P11532	0	2	0.6667	0	1	1	780.908	1560.81	1560.81	-0.02	-2e-05	11/294	11	EThcD (ETD With Supplemental HCD)	MS2	6.25763	275.765	142.759	19000	012920ncs-n-CL164-4-gm09503dmd-ptmEthCD.raw	F1
	0.0387444	32	44		33	FALSE	Medium	Mascot (A4)	Unambiguous	ELQTIFDTLPPMR		1	1	P11532	P11532	0	2	0.8485	0	1	1	780.908	1560.81	1560.81	-0.02	-2e-05	8/294	8	EThcD (ETD With Supplemental HCD)	MS2	14.7608	500	1.8523	168	012920ncs-n-CL164-4-gm09503dmd-ptmEthCD.raw	F1
	0.0151778	32	44		37	FALSE	Medium	Mascot (A4)	Unambiguous	ELQTIFDTLPPMR		1	1	P11532	P11532	0	2	0.6757	0	1	1	780.908	1560.81	1560.81	-0.02	-2e-05	10/294	10	EThcD (ETD With Supplemental HCD)	MS2	8.25849	500	15.6685	939	012920ncs-n-CL164-4-gm09503dmd-ptmEthCD.raw	F1
	4.7229	32	44		12	FALSE	Low	Mascot (A4)	Unambiguous	ELQTIFDTLPPMR		1	1	P11532	P11532	0	2	0.5	0	1	1	780.908	1560.81	1560.81	-0.02	-2e-05	9/294	9	EThcD (ETD With Supplemental HCD)	MS2	18.9369	500	0.4023	37	012920ncs-n-CL164-4-gm09503dmd-ptmEthCD.raw	F1
	0.00928169	32	44		39	FALSE	Medium	Mascot (A4)	Unambiguous	ELQTIFDTLPPMR		1	1	P11532	P11532	0	3	0.7949	0	1	1	520.941	1560.81	1560.81	-0.07	-4e-05	13/294	13	EThcD (ETD With Supplemental HCD)	MS2	29.1488	60	91.0889	11865	012920ncs-n-CL164-4-gm09503dmd-ptmEthCD.raw	F1
	4.95688e-05	32	44		62	FALSE	High	Mascot (A4)	Unambiguous	ELQTIFDTLPPMR		1	1	P11532	P11532	0	2	0.7097	0	1	1	780.908	1560.81	1560.81	-0.02	-2e-05	8/294	8	EThcD (ETD With Supplemental HCD)	MS2	5.33488	231.239	142.081	18912	012920ncs-n-CL164-4-gm09503dmd-ptmEthCD.raw	F1
	0.00122122	31	44		48	FALSE	High	Mascot (A4)	Unambiguous	ELQTIFDTLPPMR		1	1	P11532	P11532	0	2	0.6667	0	1	1	780.908	1560.81	1560.81	0.14	0.00011	9/294	9	EThcD (ETD With Supplemental HCD)	MS2	65.4167	298.245	117.896	16273	012920ncs-n-CL164-4-gm09503dmd-ptmEthCD.raw	F1
	0.00146823	31	44		47	FALSE	High	Mascot (A4)	Unambiguous	ELQTIFDTLPPMR		1	1	P11532	P11532	0	2	0.7234	0	1	1	780.908	1560.81	1560.81	0.14	0.00011	10/294	10	EThcD (ETD With Supplemental HCD)	MS2	26.811	430.935	119.972	16544	012920ncs-n-CL164-4-gm09503dmd-ptmEthCD.raw	F1
	0.0013893	31	44		47	FALSE	High	Mascot (A4)	Unambiguous	ELQTIFDTLPPMR		1	1	P11532	P11532	0	2	0.617	0	1	1	780.908	1560.81	1560.81	0.14	0.00011	8/294	8	EThcD (ETD With Supplemental HCD)	MS2	8.10992	435.506	140.677	18741	012920ncs-n-CL164-4-gm09503dmd-ptmEthCD.raw	F1
	0.236894	33	45		27	FALSE	Low	Mascot (A4)	Unambiguous	ALEISHQWYQYK		1	1	P11532	P11532	0	3	0.4815	0	1	1	522.596	1565.77	1565.77	-0.44	-0.00023	19/240	19	EThcD (ETD With Supplemental HCD)	MS2	54.1431	28.063	73.3048	8152	012920ncs-n-CL164-4-gm09503dmd-ptmEthCD.raw	F1
	0.00827091	33	45		41	FALSE	Medium	Mascot (A4)	Unambiguous	ALEISHQWYQYK		1	1	P11532	P11532	0	3	0.6585	0	1	1	522.596	1565.77	1565.77	-0.44	-0.00023	14/240	14	EThcD (ETD With Supplemental HCD)	MS2	22.2302	306.517	111.898	15448	012920ncs-n-CL164-4-gm09503dmd-ptmEthCD.raw	F1
	0.000870477	33	45		51	FALSE	High	Mascot (A4)	Unambiguous	ALEISHQWYQYK		1	1	P11532	P11532	0	2	0.6078	0	1	1	783.391	1565.77	1565.77	-0.47	-0.00037	13/240	13	EThcD (ETD With Supplemental HCD)	MS2	3.53239	500	72.515	7982	012920ncs-n-CL164-4-gm09503dmd-ptmEthCD.raw	F1
	0.000351364	33	45		55	FALSE	High	Mascot (A4)	Unambiguous	ALEISHQWYQYK		1	1	P11532	P11532	0	2	0.7273	0	1	1	783.391	1565.77	1565.77	-0.47	-0.00037	10/240	10	EThcD (ETD With Supplemental HCD)	MS2	0.778069	1.946	70.4108	7550	012920ncs-n-CL164-4-gm09503dmd-ptmEthCD.raw	F1
	0.000470493	33	45		54	FALSE	High	Mascot (A4)	Unambiguous	ALEISHQWYQYK		1	1	P11532	P11532	0	2	0.6296	0	1	1	783.391	1565.77	1565.77	-0.54	-0.00043	14/240	14	EThcD (ETD With Supplemental HCD)	MS2	10.7598	24.039	69.7352	7399	012920ncs-n-CL164-4-gm09503dmd-ptmEthCD.raw	F1
	4.27896e-05	31	43		62	FALSE	High	Mascot (A4)	Unambiguous	ELQTIFDTLPPMR		1	1	P11532	P11532	0	2	0.6935	0	1	1	780.91	1560.81	1560.81	2.72	0.00212	16/294	16	EThcD (ETD With Supplemental HCD)	MS2	33.7311	500	92.2965	12108	012920ncs-n-CL164-4-gm09503dmd-ptmEthCD.raw	F1
	4.14029e-05	31	43		62	FALSE	High	Mascot (A4)	Unambiguous	ELQTIFDTLPPMR		1	1	P11532	P11532	0	2	0.6774	0	1	1	780.909	1560.81	1560.81	1.62	0.00127	13/294	13	EThcD (ETD With Supplemental HCD)	MS2	0.127024	0.863	88.8307	11425	012920ncs-n-CL164-4-gm09503dmd-ptmEthCD.raw	F1
	0.000439125	31	43		52	FALSE	High	Mascot (A4)	Unambiguous	ELQTIFDTLPPMR		1	1	P11532	P11532	0	2	0.6731	0	1	1	780.909	1560.81	1560.81	1.23	0.00096	9/294	9	EThcD (ETD With Supplemental HCD)	MS2	0.213759	0.899	89.5345	11570	012920ncs-n-CL164-4-gm09503dmd-ptmEthCD.raw	F1
	0.00785663	31	43		40	FALSE	Medium	Mascot (A4)	Unambiguous	ELQTIFDTLPPMR		1	1	P11532	P11532	0	2	0.675	0	1	1	780.909	1560.81	1560.81	0.45	0.00035	11/294	11	EThcD (ETD With Supplemental HCD)	MS2	36.4859	504.781	132.096	18003	012920ncs-n-CL164-4-gm09503dmd-ptmEthCD.raw	F1
	0.000133825	31	43		57	FALSE	High	Mascot (A4)	Unambiguous	ELQTIFDTLPPMR		1	1	P11532	P11532	0	2	0.7193	0	1	1	780.908	1560.81	1560.81	0.37	0.00029	13/294	13	EThcD (ETD With Supplemental HCD)	MS2	5.27993	500	144.146	19155	012920ncs-n-CL164-4-gm09503dmd-ptmEthCD.raw	F1
	0.0810097	31	43		30	FALSE	Low	Mascot (A4)	Unambiguous	ELQTIFDTLPPMR		1	1	P11532	P11532	0	2	0.7333	0	1	1	780.908	1560.81	1560.81	0.37	0.00029	14/294	14	EThcD (ETD With Supplemental HCD)	MS2	40.0963	550.79	131.397	17937	012920ncs-n-CL164-4-gm09503dmd-ptmEthCD.raw	F1
	0.000351996	31	43		53	FALSE	High	Mascot (A4)	Unambiguous	ELQTIFDTLPPMR		1	1	P11532	P11532	0	2	0.5849	0	1	1	780.908	1560.81	1560.81	0.29	0.00023	13/294	13	EThcD (ETD With Supplemental HCD)	MS2	10.7122	240.572	105.465	14454	012920ncs-n-CL164-4-gm09503dmd-ptmEthCD.raw	F1
	0.00103404	31	43		48	FALSE	High	Mascot (A4)	Unambiguous	ELQTIFDTLPPMR		1	1	P11532	P11532	0	2	0.7917	0	1	1	780.908	1560.81	1560.81	0.29	0.00023	11/294	11	EThcD (ETD With Supplemental HCD)	MS2	0	578.173	4.81	419	012920ncs-n-CL164-4-gm09503dmd-ptmEthCD.raw	F1
	2.64508e-05	31	43		64	FALSE	High	Mascot (A4)	Unambiguous	ELQTIFDTLPPMR		1	1	P11532	P11532	0	2	0.6875	0	1	1	780.908	1560.81	1560.81	0.21	0.00017	11/294	11	EThcD (ETD With Supplemental HCD)	MS2	0.913661	19.486	90.2127	11692	012920ncs-n-CL164-4-gm09503dmd-ptmEthCD.raw	F1
	7.25168e-05	31	43		60	FALSE	High	Mascot (A4)	Unambiguous	ELQTIFDTLPPMR		1	1	P11532	P11532	0	2	0.7	0	1	1	780.908	1560.81	1560.81	0.21	0.00017	11/294	11	EThcD (ETD With Supplemental HCD)	MS2	16.4651	500	137.92	18455	012920ncs-n-CL164-4-gm09503dmd-ptmEthCD.raw	F1
	0.00189426	31	43		46	FALSE	High	Mascot (A4)	Unambiguous	ELQTIFDTLPPMR		1	1	P11532	P11532	0	2	0.6304	0	1	1	780.908	1560.81	1560.81	0.21	0.00017	12/294	12	EThcD (ETD With Supplemental HCD)	MS2	12.5416	500	138.604	18534	012920ncs-n-CL164-4-gm09503dmd-ptmEthCD.raw	F1
	0.012602	31	43		38	FALSE	Medium	Mascot (A4)	Unambiguous	ELQTIFDTLPPMR		1	1	P11532	P11532	0	2	0.7105	0	1	1	780.908	1560.81	1560.81	0.21	0.00017	8/294	8	EThcD (ETD With Supplemental HCD)	MS2	16.7935	174.55	100.615	13630	012920ncs-n-CL164-4-gm09503dmd-ptmEthCD.raw	F1
	0.00287368	31	43		44	FALSE	High	Mascot (A4)	Unambiguous	ELQTIFDTLPPMR		1	1	P11532	P11532	0	2	0.6364	0	1	1	780.908	1560.81	1560.81	0.21	0.00017	9/294	9	EThcD (ETD With Supplemental HCD)	MS2	27.1186	314.767	144.818	19223	012920ncs-n-CL164-4-gm09503dmd-ptmEthCD.raw	F1
	0.00147841	31	44		47	FALSE	High	Mascot (A4)	Unambiguous	ELQTIFDTLPPMR		1	1	P11532	P11532	0	2	0.7021	0	1	1	780.908	1560.81	1560.81	0.14	0.00011	13/294	13	EThcD (ETD With Supplemental HCD)	MS2	17.3623	500	101.369	13765	012920ncs-n-CL164-4-gm09503dmd-ptmEthCD.raw	F1
	0.000135455	31	44		58	FALSE	High	Mascot (A4)	Unambiguous	ELQTIFDTLPPMR		1	1	P11532	P11532	0	2	0.7586	0	1	1	780.908	1560.81	1560.81	0.14	0.00011	11/294	11	EThcD (ETD With Supplemental HCD)	MS2	42.0912	500	118.603	16365	012920ncs-n-CL164-4-gm09503dmd-ptmEthCD.raw	F1
	0.000141187	31	44		57	FALSE	High	Mascot (A4)	Unambiguous	ELQTIFDTLPPMR		1	1	P11532	P11532	0	2	0.7193	0	1	1	780.908	1560.81	1560.81	0.14	0.00011	10/294	10	EThcD (ETD With Supplemental HCD)	MS2	6.04485	163.492	95.0892	12631	012920ncs-n-CL164-4-gm09503dmd-ptmEthCD.raw	F1
	5.73846e-05	31	44		61	FALSE	High	Mascot (A4)	Unambiguous	ELQTIFDTLPPMR		1	1	P11532	P11532	0	2	0.7377	0	1	1	780.908	1560.81	1560.81	0.14	0.00011	14/294	14	EThcD (ETD With Supplemental HCD)	MS2	17.8665	57.396	88.1531	11284	012920ncs-n-CL164-4-gm09503dmd-ptmEthCD.raw	F1
	3.1306e-05	32	44		64	FALSE	High	Mascot (A4)	Unambiguous	ELQTIFDTLPPMR		1	1	P11532	P11532	0	2	0.7812	0	1	1	780.908	1560.81	1560.81	-0.1	-8e-05	10/294	10	EThcD (ETD With Supplemental HCD)	MS2	11.0897	500	109.822	15138	012920ncs-n-CL164-4-gm09503dmd-ptmEthCD.raw	F1
	1.81396e-05	32	44		66	FALSE	High	Mascot (A4)	Unambiguous	ELQTIFDTLPPMR		1	1	P11532	P11532	0	2	0.7273	0	1	1	780.908	1560.81	1560.81	-0.1	-8e-05	10/294	10	EThcD (ETD With Supplemental HCD)	MS2	30.6039	251.217	99.9134	13512	012920ncs-n-CL164-4-gm09503dmd-ptmEthCD.raw	F1
	0.000267687	32	44		55	FALSE	High	Mascot (A4)	Unambiguous	ELQTIFDTLPPMR		1	1	P11532	P11532	0	2	0.5818	0	1	1	780.908	1560.81	1560.81	-0.1	-8e-05	15/294	15	EThcD (ETD With Supplemental HCD)	MS2	16.6905	500	123.383	16987	012920ncs-n-CL164-4-gm09503dmd-ptmEthCD.raw	F1
	0.000368661	32	44		53	FALSE	High	Mascot (A4)	Unambiguous	ELQTIFDTLPPMR		1	1	P11532	P11532	0	2	0.8302	0	1	1	780.908	1560.81	1560.81	-0.1	-8e-05	9/294	9	EThcD (ETD With Supplemental HCD)	MS2	22.5535	409.588	119.273	16451	012920ncs-n-CL164-4-gm09503dmd-ptmEthCD.raw	F1
	0.000573561	32	44		52	FALSE	High	Mascot (A4)	Unambiguous	NIMAGLQQTNSEk	K13(GG)	1	1	P11532	P11532	0	2	0.6154	0	1	1	774.378	1547.75	1547.75	-0.17	-0.00013	14/278	14	EThcD (ETD With Supplemental HCD)	MS2	8.18665	43.151	53.7318	4085	012920ncs-n-CL164-4-gm09503dmd-ptmEthCD.raw	F1
	0.111266	32	44		28	FALSE	Low	Mascot (A4)	Unambiguous	ELQTIFDTLPPMR		1	1	P11532	P11532	0	2	0.8571	0	1	1	780.908	1560.81	1560.81	-0.49	-0.00038	11/294	11	EThcD (ETD With Supplemental HCD)	MS2	73.5198	500	129.725	17776	012920ncs-n-CL164-4-gm09503dmd-ptmEthCD.raw	F1
	55.4191	33	45		3	FALSE	Low	Mascot (A4)	Unambiguous	ALEISHQWYQYK		1	1	P11532	P11532	0	2	0.3333	0	1	1	783.391	1565.77	1565.77	-0.39	-0.0003	4/240	4	EThcD (ETD With Supplemental HCD)	MS2	14.9223	500	142.648	18986	012920ncs-n-CL164-4-gm09503dmd-ptmEthCD.raw	F1
	0.000436879	32	44		52	FALSE	High	Mascot (A4)	Unambiguous	ELQTIFDTLPPMR		1	1	P11532	P11532	0	2	0.6923	0	1	1	780.908	1560.81	1560.81	-0.49	-0.00038	16/294	16	EThcD (ETD With Supplemental HCD)	MS2	2.24979	113.083	93.6813	12364	012920ncs-n-CL164-4-gm09503dmd-ptmEthCD.raw	F1
	8.40158e-05	32	44		60	FALSE	High	Mascot (A4)	Unambiguous	ELQTIFDTLPPMR		1	1	P11532	P11532	0	2	0.7	0	1	1	780.908	1560.81	1560.81	-0.41	-0.00032	13/294	13	EThcD (ETD With Supplemental HCD)	MS2	11.8239	481.37	111.859	15442	012920ncs-n-CL164-4-gm09503dmd-ptmEthCD.raw	F1
	0.00121235	32	44		48	FALSE	High	Mascot (A4)	Unambiguous	ELQTIFDTLPPMR		1	1	P11532	P11532	0	2	0.8125	0	1	1	780.908	1560.81	1560.81	-0.1	-8e-05	10/294	10	EThcD (ETD With Supplemental HCD)	MS2	14.0742	372.621	114.671	15840	012920ncs-n-CL164-4-gm09503dmd-ptmEthCD.raw	F1
	1.21794e-05	32	44		68	FALSE	High	Mascot (A4)	Unambiguous	ELQTIFDTLPPMR		1	1	P11532	P11532	0	2	0.7206	0	1	1	780.908	1560.81	1560.81	-0.1	-8e-05	10/294	10	EThcD (ETD With Supplemental HCD)	MS2	12.277	500	122.703	16899	012920ncs-n-CL164-4-gm09503dmd-ptmEthCD.raw	F1
	0.00148808	32	44		47	FALSE	High	Mascot (A4)	Unambiguous	ELQTIFDTLPPMR		1	1	P11532	P11532	0	2	0.7234	0	1	1	780.908	1560.81	1560.81	-0.1	-8e-05	10/294	10	EThcD (ETD With Supplemental HCD)	MS2	66.1538	224.767	117.194	16181	012920ncs-n-CL164-4-gm09503dmd-ptmEthCD.raw	F1
	0.0103188	32	44		39	FALSE	Medium	Mascot (A4)	Unambiguous	ELQTIFDTLPPMR		1	1	P11532	P11532	0	2	0.7692	0	1	1	780.908	1560.81	1560.81	-0.1	-8e-05	7/294	7	EThcD (ETD With Supplemental HCD)	MS2	20.1049	159.001	99.1696	13377	012920ncs-n-CL164-4-gm09503dmd-ptmEthCD.raw	F1
	0.000290153	32	44		54	FALSE	High	Mascot (A4)	Unambiguous	ELQTIFDTLPPMR		1	1	P11532	P11532	0	2	0.7778	0	1	1	780.908	1560.81	1560.81	-0.1	-8e-05	10/294	10	EThcD (ETD With Supplemental HCD)	MS2	31.3409	234.039	109.129	15035	012920ncs-n-CL164-4-gm09503dmd-ptmEthCD.raw	F1
	0.000549069	32	44		52	FALSE	High	Mascot (A4)	Unambiguous	ELQTIFDTLPPMR		1	1	P11532	P11532	0	2	0.6923	0	1	1	780.908	1560.81	1560.81	-0.1	-8e-05	10/294	10	EThcD (ETD With Supplemental HCD)	MS2	17.7344	398.606	122.032	16809	012920ncs-n-CL164-4-gm09503dmd-ptmEthCD.raw	F1
	0.00744093	32	44		40	FALSE	Medium	Mascot (A4)	Unambiguous	ELQTIFDTLPPMR		1	1	P11532	P11532	0	2	0.8	0	1	1	780.908	1560.81	1560.81	-0.1	-8e-05	8/294	8	EThcD (ETD With Supplemental HCD)	MS2	0	136.439	111.178	15340	012920ncs-n-CL164-4-gm09503dmd-ptmEthCD.raw	F1
	0.0391406	32	44		33	FALSE	Medium	Mascot (A4)	Unambiguous	ELQTIFDTLPPMR		1	1	P11532	P11532	0	2	0.3636	0	1	1	780.908	1560.81	1560.81	-0.1	-8e-05	10/294	10	EThcD (ETD With Supplemental HCD)	MS2	7.75582	500	1.1346	104	012920ncs-n-CL164-4-gm09503dmd-ptmEthCD.raw	F1
	0.0620336	32	44		31	FALSE	Low	Mascot (A4)	Unambiguous	ELQTIFDTLPPMR		1	1	P11532	P11532	0	2	0.5806	0	1	1	780.908	1560.81	1560.81	-0.1	-8e-05	8/294	8	EThcD (ETD With Supplemental HCD)	MS2	7.2962	500	3.388	305	012920ncs-n-CL164-4-gm09503dmd-ptmEthCD.raw	F1
	0.0735575	32	44		30	FALSE	Low	Mascot (A4)	Unambiguous	ELQTIFDTLPPMR		1	1	P11532	P11532	0	2	0.4667	0	1	1	780.908	1560.81	1560.81	-0.1	-8e-05	15/294	15	EThcD (ETD With Supplemental HCD)	MS2	6.54654	500	4.0882	364	012920ncs-n-CL164-4-gm09503dmd-ptmEthCD.raw	F1
	0.000119847	32	44		58	FALSE	High	Mascot (A4)	Unambiguous	ELQTIFDTLPPMR		1	1	P11532	P11532	0	2	0.7414	0	1	1	780.908	1560.81	1560.81	-0.18	-0.00014	10/294	10	EThcD (ETD With Supplemental HCD)	MS2	18.6318	322.306	104.264	14263	012920ncs-n-CL164-4-gm09503dmd-ptmEthCD.raw	F1
	0.000283548	32	44		54	FALSE	High	Mascot (A4)	Unambiguous	ELQTIFDTLPPMR		1	1	P11532	P11532	0	2	0.7037	0	1	1	780.908	1560.81	1560.81	-0.18	-0.00014	16/294	16	EThcD (ETD With Supplemental HCD)	MS2	42.7944	188.862	98.2097	13199	012920ncs-n-CL164-4-gm09503dmd-ptmEthCD.raw	F1
	0.00607613	32	44		41	FALSE	Medium	Mascot (A4)	Unambiguous	ELQTIFDTLPPMR		1	1	P11532	P11532	0	2	0.561	0	1	1	780.908	1560.81	1560.81	-0.18	-0.00014	9/294	9	EThcD (ETD With Supplemental HCD)	MS2	21.1009	158.763	97.2	13014	012920ncs-n-CL164-4-gm09503dmd-ptmEthCD.raw	F1
	0.000545289	32	44		52	FALSE	High	Mascot (A4)	Unambiguous	ELQTIFDTLPPMR		1	1	P11532	P11532	0	2	0.6731	0	1	1	780.908	1560.81	1560.81	-0.18	-0.00014	15/294	15	EThcD (ETD With Supplemental HCD)	MS2	9.81203	500	127.527	17504	012920ncs-n-CL164-4-gm09503dmd-ptmEthCD.raw	F1
	0.000537808	32	44		52	FALSE	High	Mascot (A4)	Unambiguous	ELQTIFDTLPPMR		1	1	P11532	P11532	0	2	0.6154	0	1	1	780.908	1560.81	1560.81	-0.18	-0.00014	9/294	9	EThcD (ETD With Supplemental HCD)	MS2	14.2524	30.965	91.5963	11968	012920ncs-n-CL164-4-gm09503dmd-ptmEthCD.raw	F1
	0.0951978	32	44		29	FALSE	Low	Mascot (A4)	Unambiguous	ELQTIFDTLPPMR		1	1	P11532	P11532	0	2	0.7241	0	1	1	780.908	1560.81	1560.81	-0.18	-0.00014	9/294	9	EThcD (ETD With Supplemental HCD)	MS2	0	452.813	130.745	17877	012920ncs-n-CL164-4-gm09503dmd-ptmEthCD.raw	F1
	0.0117931	32	44		38	FALSE	Medium	Mascot (A4)	Unambiguous	ELQTIFDTLPPMR		1	1	P11532	P11532	0	3	0.7632	0	1	1	520.941	1560.81	1560.81	-0.19	-0.0001	13/294	13	EThcD (ETD With Supplemental HCD)	MS2	34.6931	79.724	88.2228	11300	012920ncs-n-CL164-4-gm09503dmd-ptmEthCD.raw	F1
	0.00202594	32	44		46	FALSE	High	Mascot (A4)	Unambiguous	ELQTIFDTLPPMR		1	1	P11532	P11532	0	3	0.8043	0	1	1	520.941	1560.81	1560.81	-0.19	-0.0001	14/294	14	EThcD (ETD With Supplemental HCD)	MS2	0.68327	3.46	88.9005	11437	012920ncs-n-CL164-4-gm09503dmd-ptmEthCD.raw	F1
	0.000238123	32	44		55	FALSE	High	Mascot (A4)	Unambiguous	ELQTIFDTLPPMR		1	1	P11532	P11532	0	2	0.6182	0	1	1	780.908	1560.81	1560.81	-0.26	-0.0002	16/294	16	EThcD (ETD With Supplemental HCD)	MS2	0	500	95.797	12757	012920ncs-n-CL164-4-gm09503dmd-ptmEthCD.raw	F1
	0.531865	32	44		22	FALSE	Low	Mascot (A4)	Unambiguous	ELQTIFDTLPPMR		1	1	P11532	P11532	0	2	0.4545	0	1	1	780.908	1560.81	1560.81	-0.26	-0.0002	9/294	9	EThcD (ETD With Supplemental HCD)	MS2	31.607	152.688	96.4751	12879	012920ncs-n-CL164-4-gm09503dmd-ptmEthCD.raw	F1
	0.000121005	32	44		58	FALSE	High	Mascot (A4)	Unambiguous	ELQTIFDTLPPMR		1	1	P11532	P11532	0	2	0.7586	0	1	1	780.908	1560.81	1560.81	-0.26	-0.0002	18/294	18	EThcD (ETD With Supplemental HCD)	MS2	24.7205	500	115.432	15943	012920ncs-n-CL164-4-gm09503dmd-ptmEthCD.raw	F1
	0.000156604	32	44		57	FALSE	High	Mascot (A4)	Unambiguous	ELQTIFDTLPPMR		1	1	P11532	P11532	0	2	0.6491	0	1	1	780.908	1560.81	1560.81	-0.26	-0.0002	13/294	13	EThcD (ETD With Supplemental HCD)	MS2	42.9832	393.408	112.557	15544	012920ncs-n-CL164-4-gm09503dmd-ptmEthCD.raw	F1
	0.000231634	32	44		55	FALSE	High	Mascot (A4)	Unambiguous	ELQTIFDTLPPMR		1	1	P11532	P11532	0	2	0.6727	0	1	1	780.908	1560.81	1560.81	-0.26	-0.0002	10/294	10	EThcD (ETD With Supplemental HCD)	MS2	13.9084	401.815	124.775	17163	012920ncs-n-CL164-4-gm09503dmd-ptmEthCD.raw	F1
	0.0270895	32	44		35	FALSE	Medium	Mascot (A4)	Unambiguous	ELQTIFDTLPPMR		1	1	P11532	P11532	0	2	0.8	0	1	1	780.908	1560.81	1560.81	-0.26	-0.0002	13/294	13	EThcD (ETD With Supplemental HCD)	MS2	8.69147	500	129.057	17702	012920ncs-n-CL164-4-gm09503dmd-ptmEthCD.raw	F1
	0.00221578	32	44		46	FALSE	High	Mascot (A4)	Unambiguous	ELQTIFDTLPPMR		1	1	P11532	P11532	0	2	0.7174	0	1	1	780.908	1560.81	1560.81	-0.33	-0.00026	10/294	10	EThcD (ETD With Supplemental HCD)	MS2	9.77694	88.041	92.9974	12233	012920ncs-n-CL164-4-gm09503dmd-ptmEthCD.raw	F1
	0.000585277	32	44		51	FALSE	High	Mascot (A4)	Unambiguous	ELQTIFDTLPPMR		1	1	P11532	P11532	0	2	0.6275	0	1	1	780.908	1560.81	1560.81	-0.41	-0.00032	7/294	7	EThcD (ETD With Supplemental HCD)	MS2	8.68762	104.513	94.3592	12496	012920ncs-n-CL164-4-gm09503dmd-ptmEthCD.raw	F1
	1.41462	31	43		17	FALSE	Low	Mascot (A4)	Unambiguous	SPAQILISLESEER		1	1	P11532	P11532	0	2	0.3529	0	1	1	786.417	1571.83	1571.83	-0.21	-0.00017	14/324	14	EThcD (ETD With Supplemental HCD)	MS2	100	242.349	112.589	15549	012920ncs-n-CL164-4-gm09503dmd-ptmEthCD.raw	F1
	0.000333933	33	45		55	FALSE	High	Mascot (A4)	Unambiguous	ALEISHQWYQYK		1	1	P11532	P11532	0	3	0.6727	0	1	1	522.596	1565.77	1565.77	-0.32	-0.00017	11/240	11	EThcD (ETD With Supplemental HCD)	MS2	2.32376	9.482	71.2152	7718	012920ncs-n-CL164-4-gm09503dmd-ptmEthCD.raw	F1
	0.000106914	33	45		60	FALSE	High	Mascot (A4)	Unambiguous	ALEISHQWYQYK		1	1	P11532	P11532	0	2	0.6833	0	1	1	783.391	1565.77	1565.77	-0.23	-0.00018	14/240	14	EThcD (ETD With Supplemental HCD)	MS2	5.95721	80.479	71.1056	7696	012920ncs-n-CL164-4-gm09503dmd-ptmEthCD.raw	F1
	0.00588459	32	44		42	FALSE	Medium	Mascot (A4)	Unambiguous	VHMITENINASWR		1	1	P11532	P11532	0	3	0.5952	0	1	1	524.265	1570.78	1570.78	-0.05	-3e-05	16/268	16	EThcD (ETD With Supplemental HCD)	MS2	26.3958	379.726	117.64	16238	012920ncs-n-CL164-4-gm09503dmd-ptmEthCD.raw	F1
	0.0152306	32	44		38	FALSE	Medium	Mascot (A4)	Unambiguous	VHMITENINASWR		1	1	P11532	P11532	0	3	0.4474	0	1	1	524.265	1570.78	1570.78	-0.05	-3e-05	15/268	15	EThcD (ETD With Supplemental HCD)	MS2	25.121	500	1.2138	111	012920ncs-n-CL164-4-gm09503dmd-ptmEthCD.raw	F1
	0.000677199	32	44		51	FALSE	High	Mascot (A4)	Unambiguous	VHMITENINASWR		1	1	P11532	P11532	0	2	0.6471	0	1	1	785.893	1570.78	1570.78	-0.08	-6e-05	8/268	8	EThcD (ETD With Supplemental HCD)	MS2	7.83946	33.753	75.8425	8692	012920ncs-n-CL164-4-gm09503dmd-ptmEthCD.raw	F1
	9.11446e-05	32	44		60	FALSE	High	Mascot (A4)	Unambiguous	VHMITENINASWR		1	1	P11532	P11532	0	3	0.6167	0	1	1	524.265	1570.78	1570.78	-0.17	-9e-05	18/268	18	EThcD (ETD With Supplemental HCD)	MS2	5.03601	30.82	74.4349	8390	012920ncs-n-CL164-4-gm09503dmd-ptmEthCD.raw	F1
	0.0646742	32	44		32	FALSE	Low	Mascot (A4)	Unambiguous	VHMITENINASWR		1	1	P11532	P11532	0	3	0.6875	0	1	1	524.265	1570.78	1570.78	-0.17	-9e-05	14/268	14	EThcD (ETD With Supplemental HCD)	MS2	53.3144	259.566	108.525	14942	012920ncs-n-CL164-4-gm09503dmd-ptmEthCD.raw	F1
	0.0565889	32	44		32	FALSE	Medium	Mascot (A4)	Unambiguous	VHMITENINASWR		1	1	P11532	P11532	0	3	0.7188	0	1	1	524.265	1570.78	1570.78	-0.17	-9e-05	17/268	17	EThcD (ETD With Supplemental HCD)	MS2	36.4832	367.425	120.981	16675	012920ncs-n-CL164-4-gm09503dmd-ptmEthCD.raw	F1
	0.00629116	32	44		42	FALSE	Medium	Mascot (A4)	Unambiguous	VHMITENINASWR		1	1	P11532	P11532	0	3	0.5714	0	1	1	524.265	1570.78	1570.78	-0.17	-9e-05	10/268	10	EThcD (ETD With Supplemental HCD)	MS2	60.7764	252.725	105.2	14409	012920ncs-n-CL164-4-gm09503dmd-ptmEthCD.raw	F1
	0.00198486	32	44		47	FALSE	High	Mascot (A4)	Unambiguous	VHMITENINASWR		1	1	P11532	P11532	0	3	0.6383	0	1	1	524.265	1570.78	1570.78	-0.17	-9e-05	14/268	14	EThcD (ETD With Supplemental HCD)	MS2	31.1483	347.601	124.459	17120	012920ncs-n-CL164-4-gm09503dmd-ptmEthCD.raw	F1
	0.7157	32	44		21	FALSE	Low	Mascot (A4)	Unambiguous	VHMITENINASWR		1	1	P11532	P11532	0	3	0.3333	0	1	1	524.265	1570.78	1570.78	-0.17	-9e-05	13/268	13	EThcD (ETD With Supplemental HCD)	MS2	59.3321	89.89	107.694	14814	012920ncs-n-CL164-4-gm09503dmd-ptmEthCD.raw	F1
	0.0252192	32	44		36	FALSE	Medium	Mascot (A4)	Unambiguous	VHMITENINASWR		1	1	P11532	P11532	0	3	0.5	0	1	1	524.265	1570.78	1570.78	-0.17	-9e-05	15/268	15	EThcD (ETD With Supplemental HCD)	MS2	34.4566	179.927	109.254	15052	012920ncs-n-CL164-4-gm09503dmd-ptmEthCD.raw	F1
	0.0188248	32	44		37	FALSE	Medium	Mascot (A4)	Unambiguous	VHMITENINASWR		1	1	P11532	P11532	0	3	0.6216	0	1	1	524.265	1570.78	1570.78	-0.17	-9e-05	9/268	9	EThcD (ETD With Supplemental HCD)	MS2	31.0828	233.521	123.217	16963	012920ncs-n-CL164-4-gm09503dmd-ptmEthCD.raw	F1
	1.01793	32	44		20	FALSE	Low	Mascot (A4)	Unambiguous	VHMITENINASWR		1	1	P11532	P11532	0	3	0.55	0	1	1	524.265	1570.78	1570.78	-0.05	-3e-05	15/268	15	EThcD (ETD With Supplemental HCD)	MS2	67.3201	72.107	92.9479	12222	012920ncs-n-CL164-4-gm09503dmd-ptmEthCD.raw	F1
	0.0134813	32	44		38	FALSE	Medium	Mascot (A4)	Unambiguous	VHMITENINASWR		1	1	P11532	P11532	0	3	0.7632	0	1	1	524.265	1570.78	1570.78	-0.17	-9e-05	18/268	18	EThcD (ETD With Supplemental HCD)	MS2	20.6426	322.531	127.997	17562	012920ncs-n-CL164-4-gm09503dmd-ptmEthCD.raw	F1
	0.447436	32	44		23	FALSE	Low	Mascot (A4)	Unambiguous	VHMITENINASWR		1	1	P11532	P11532	0	3	0.6087	0	1	1	524.265	1570.78	1570.78	-0.17	-9e-05	9/268	9	EThcD (ETD With Supplemental HCD)	MS2	29.9026	205.111	118.536	16357	012920ncs-n-CL164-4-gm09503dmd-ptmEthCD.raw	F1
	0.00370853	32	44		44	FALSE	Medium	Mascot (A4)	Unambiguous	VHMITENINASWR		1	1	P11532	P11532	0	3	0.5455	0	1	1	524.265	1570.78	1570.78	-0.28	-0.00015	10/268	10	EThcD (ETD With Supplemental HCD)	MS2	40.1676	479.241	114.965	15879	012920ncs-n-CL164-4-gm09503dmd-ptmEthCD.raw	F1
	0.0439746	32	44		33	FALSE	Medium	Mascot (A4)	Unambiguous	VHMITENINASWR		1	1	P11532	P11532	0	3	0.5152	0	1	1	524.265	1570.78	1570.78	-0.28	-0.00015	15/268	15	EThcD (ETD With Supplemental HCD)	MS2	30.1341	329.097	119.358	16462	012920ncs-n-CL164-4-gm09503dmd-ptmEthCD.raw	F1
	0.00955436	32	44		40	FALSE	Medium	Mascot (A4)	Unambiguous	VHMITENINASWR		1	1	P11532	P11532	0	3	0.65	0	1	1	524.265	1570.78	1570.78	-0.28	-0.00015	15/268	15	EThcD (ETD With Supplemental HCD)	MS2	62.4979	70.97	82.17	10042	012920ncs-n-CL164-4-gm09503dmd-ptmEthCD.raw	F1
	0.346898	32	44		24	FALSE	Low	Mascot (A4)	Unambiguous	VHMITENINASWR		1	1	P11532	P11532	0	3	0.5833	0	1	1	524.265	1570.78	1570.78	-0.28	-0.00015	11/268	11	EThcD (ETD With Supplemental HCD)	MS2	68.5707	172.812	96.8727	12953	012920ncs-n-CL164-4-gm09503dmd-ptmEthCD.raw	F1
	0.00418988	32	44		43	FALSE	Medium	Mascot (A4)	Unambiguous	VHMITENINASWR		1	1	P11532	P11532	0	3	0.4186	0	1	1	524.265	1570.78	1570.78	-0.28	-0.00015	15/268	15	EThcD (ETD With Supplemental HCD)	MS2	66.6876	316.789	127.092	17449	012920ncs-n-CL164-4-gm09503dmd-ptmEthCD.raw	F1
	0.00509912	32	44		43	FALSE	Medium	Mascot (A4)	Unambiguous	VHMITENINASWR		1	1	P11532	P11532	0	2	0.6744	0	1	1	785.893	1570.78	1570.78	-0.31	-0.00025	8/268	8	EThcD (ETD With Supplemental HCD)	MS2	11.0845	40.298	76.5173	8837	012920ncs-n-CL164-4-gm09503dmd-ptmEthCD.raw	F1
	0.0224644	32	44		36	FALSE	Medium	Mascot (A4)	Unambiguous	VHMITENINASWR		1	1	P11532	P11532	0	3	0.6944	0	1	1	524.264	1570.78	1570.78	-0.4	-0.00021	12/268	12	EThcD (ETD With Supplemental HCD)	MS2	13.9449	103.945	83.3251	10285	012920ncs-n-CL164-4-gm09503dmd-ptmEthCD.raw	F1
	0.00869952	32	44		40	FALSE	Medium	Mascot (A4)	Unambiguous	VHMITENINASWR		1	1	P11532	P11532	0	3	0.625	0	1	1	524.264	1570.78	1570.78	-0.52	-0.00027	10/268	10	EThcD (ETD With Supplemental HCD)	MS2	48.7914	187.52	102.322	13930	012920ncs-n-CL164-4-gm09503dmd-ptmEthCD.raw	F1
	0.000378208	32	44		54	FALSE	High	Mascot (A4)	Unambiguous	VHMITENINASWR		1	1	P11532	P11532	0	3	0.5556	0	1	1	524.265	1570.78	1570.78	-0.17	-9e-05	16/268	16	EThcD (ETD With Supplemental HCD)	MS2	5.66946	5.762	76.4831	8828	012920ncs-n-CL164-4-gm09503dmd-ptmEthCD.raw	F1
	0.0362841	32	44		34	FALSE	Medium	Mascot (A4)	Unambiguous	VHMITENINASWR		1	1	P11532	P11532	0	3	0.3235	0	1	1	524.265	1570.78	1570.78	-0.05	-3e-05	10/268	10	EThcD (ETD With Supplemental HCD)	MS2	27.2218	267.178	122.443	16863	012920ncs-n-CL164-4-gm09503dmd-ptmEthCD.raw	F1
	0.00846674	32	44		40	FALSE	Medium	Mascot (A4)	Unambiguous	VHMITENINASWR		1	1	P11532	P11532	0	3	0.4	0	1	1	524.265	1570.78	1570.78	-0.05	-3e-05	9/268	9	EThcD (ETD With Supplemental HCD)	MS2	21.2417	327.961	125.186	17214	012920ncs-n-CL164-4-gm09503dmd-ptmEthCD.raw	F1
	0.0985636	32	44		30	FALSE	Low	Mascot (A4)	Unambiguous	VHMITENINASWR		1	1	P11532	P11532	0	3	0.6333	0	1	1	524.265	1570.78	1570.78	-0.05	-3e-05	16/268	16	EThcD (ETD With Supplemental HCD)	MS2	49.8369	464.588	121.695	16767	012920ncs-n-CL164-4-gm09503dmd-ptmEthCD.raw	F1
	3.10199e-06	31	43		73	FALSE	High	Mascot (A4)	Unambiguous	SPAQILISLESEER		1	1	P11532	P11532	0	3	0.7123	0	1	1	524.614	1571.83	1571.83	-0.26	-0.00014	11/324	11	EThcD (ETD With Supplemental HCD)	MS2	16.9771	5.231	89.5044	11562	012920ncs-n-CL164-4-gm09503dmd-ptmEthCD.raw	F1
	6.12138e-05	31	43		61	FALSE	High	Mascot (A4)	Unambiguous	SPAQILISLESEER		1	1	P11532	P11532	0	2	0.6885	0	1	1	786.417	1571.83	1571.83	-0.29	-0.00023	10/324	10	EThcD (ETD With Supplemental HCD)	MS2	10.9562	184.044	95.5796	12718	012920ncs-n-CL164-4-gm09503dmd-ptmEthCD.raw	F1
	0.000187132	31	43		56	FALSE	High	Mascot (A4)	Unambiguous	SPAQILISLESEER		1	1	P11532	P11532	0	2	0.5893	0	1	1	786.417	1571.83	1571.83	-0.37	-0.00029	8/324	8	EThcD (ETD With Supplemental HCD)	MS2	29.0985	135.451	92.8261	12199	012920ncs-n-CL164-4-gm09503dmd-ptmEthCD.raw	F1
	0.000349503	31	43		53	FALSE	High	Mascot (A4)	Unambiguous	SPAQILISLESEER		1	1	P11532	P11532	0	2	0.6226	0	1	1	786.417	1571.83	1571.83	-0.44	-0.00035	9/324	9	EThcD (ETD With Supplemental HCD)	MS2	16.3216	91.709	93.514	12332	012920ncs-n-CL164-4-gm09503dmd-ptmEthCD.raw	F1
	0.293394	31	43		24	FALSE	Low	Mascot (A4)	Unambiguous	SPAQILISLESEER		1	1	P11532	P11532	0	2	0.5833	0	1	1	786.417	1571.83	1571.83	-0.44	-0.00035	10/324	10	EThcD (ETD With Supplemental HCD)	MS2	52.2059	164.988	106.406	14606	012920ncs-n-CL164-4-gm09503dmd-ptmEthCD.raw	F1
	0.00117663	31	43		48	FALSE	High	Mascot (A4)	Unambiguous	SPAQILISLESEER		1	1	P11532	P11532	0	2	0.75	0	1	1	786.417	1571.83	1571.83	-0.6	-0.00047	8/324	8	EThcD (ETD With Supplemental HCD)	MS2	0	417.526	110.561	15248	012920ncs-n-CL164-4-gm09503dmd-ptmEthCD.raw	F1
	4.25387e-05	31	43		62	FALSE	High	Mascot (A4)	Unambiguous	SPAQILISLESEER		1	1	P11532	P11532	0	2	0.8065	0	1	1	786.417	1571.83	1571.83	-1.14	-0.0009	15/324	15	EThcD (ETD With Supplemental HCD)	MS2	12.5387	8.262	89.2623	11514	012920ncs-n-CL164-4-gm09503dmd-ptmEthCD.raw	F1
	4.14029e-07	31	43		82	FALSE	High	Mascot (A4)	Unambiguous	SPAQILISLESEER		1	1	P11532	P11532	0	2	0.7805	0	1	1	786.416	1571.83	1571.83	-1.38	-0.00108	10/324	10	EThcD (ETD With Supplemental HCD)	MS2	0	22.326	89.9348	11641	012920ncs-n-CL164-4-gm09503dmd-ptmEthCD.raw	F1
	8.20071e-05	32	44		60	FALSE	High	Mascot (A4)	Unambiguous	VHMITENINASWR		1	1	P11532	P11532	0	3	0.45	0	1	1	524.265	1570.78	1570.78	1	0.00052	11/268	11	EThcD (ETD With Supplemental HCD)	MS2	0.708048	0.594	75.1137	8532	012920ncs-n-CL164-4-gm09503dmd-ptmEthCD.raw	F1
	0.0147518	32	44		38	FALSE	Medium	Mascot (A4)	Unambiguous	VHMITENINASWR		1	1	P11532	P11532	0	3	0.5	0	1	1	524.265	1570.78	1570.78	0.18	0.0001	14/268	14	EThcD (ETD With Supplemental HCD)	MS2	35.2966	204.31	101.29	13750	012920ncs-n-CL164-4-gm09503dmd-ptmEthCD.raw	F1
	0.353871	32	44		24	FALSE	Low	Mascot (A4)	Unambiguous	VHMITENINASWR		1	1	P11532	P11532	0	3	0.625	0	1	1	524.265	1570.78	1570.78	0.18	0.0001	16/268	16	EThcD (ETD With Supplemental HCD)	MS2	53.4954	28.761	79.7582	9522	012920ncs-n-CL164-4-gm09503dmd-ptmEthCD.raw	F1
	0.00366307	32	44		44	FALSE	High	Mascot (A4)	Unambiguous	VHMITENINASWR		1	1	P11532	P11532	0	3	0.5682	0	1	1	524.265	1570.78	1570.78	0.07	3e-05	17/268	17	EThcD (ETD With Supplemental HCD)	MS2	21.1425	500	120.082	16556	012920ncs-n-CL164-4-gm09503dmd-ptmEthCD.raw	F1
	0.0024146	32	44		46	FALSE	High	Mascot (A4)	Unambiguous	VHMITENINASWR		1	1	P11532	P11532	0	3	0.587	0	1	1	524.265	1570.78	1570.78	0.07	3e-05	8/268	8	EThcD (ETD With Supplemental HCD)	MS2	27.6114	500	114.257	15782	012920ncs-n-CL164-4-gm09503dmd-ptmEthCD.raw	F1
	0.0043236	32	44		43	FALSE	Medium	Mascot (A4)	Unambiguous	VHMITENINASWR		1	1	P11532	P11532	0	3	0.5581	0	1	1	524.265	1570.78	1570.78	0.07	3e-05	15/268	15	EThcD (ETD With Supplemental HCD)	MS2	33.3035	500	116.925	16143	012920ncs-n-CL164-4-gm09503dmd-ptmEthCD.raw	F1
	0.0102765	32	44		40	FALSE	Medium	Mascot (A4)	Unambiguous	VHMITENINASWR		1	1	P11532	P11532	0	3	0.425	0	1	1	524.265	1570.78	1570.78	0.07	3e-05	18/268	18	EThcD (ETD With Supplemental HCD)	MS2	31.7809	500	126.398	17365	012920ncs-n-CL164-4-gm09503dmd-ptmEthCD.raw	F1
	0.00843035	32	44		40	FALSE	Medium	Mascot (A4)	Unambiguous	VHMITENINASWR		1	1	P11532	P11532	0	3	0.5	0	1	1	524.265	1570.78	1570.78	0.07	3e-05	15/268	15	EThcD (ETD With Supplemental HCD)	MS2	47.8047	306.872	113.477	15672	012920ncs-n-CL164-4-gm09503dmd-ptmEthCD.raw	F1
	0.0516233	32	44		33	FALSE	Medium	Mascot (A4)	Unambiguous	VHMITENINASWR		1	1	P11532	P11532	0	3	0.7273	0	1	1	524.265	1570.78	1570.78	0.07	3e-05	13/268	13	EThcD (ETD With Supplemental HCD)	MS2	51.0922	57.825	80.586	9695	012920ncs-n-CL164-4-gm09503dmd-ptmEthCD.raw	F1
	0.113722	32	44		29	FALSE	Low	Mascot (A4)	Unambiguous	VHMITENINASWR		1	1	P11532	P11532	0	3	0.5172	0	1	1	524.265	1570.78	1570.78	0.07	3e-05	15/268	15	EThcD (ETD With Supplemental HCD)	MS2	64.3878	144.813	106.196	14571	012920ncs-n-CL164-4-gm09503dmd-ptmEthCD.raw	F1
	0.00116104	32	44		49	FALSE	High	Mascot (A4)	Unambiguous	VHMITENINASWR		1	1	P11532	P11532	0	3	0.551	0	1	1	524.265	1570.78	1570.78	0.07	3e-05	18/268	18	EThcD (ETD With Supplemental HCD)	MS2	0.658302	5.089	75.8032	8684	012920ncs-n-CL164-4-gm09503dmd-ptmEthCD.raw	F1
	4.57105e-06	32	44		73	FALSE	High	Mascot (A4)	Unambiguous	VHMITENINASWR		1	1	P11532	P11532	0	2	0.726	0	1	1	785.893	1570.78	1570.78	0	0	19/268	19	EThcD (ETD With Supplemental HCD)	MS2	9.85395	63.482	74.4634	8397	012920ncs-n-CL164-4-gm09503dmd-ptmEthCD.raw	F1
	3.36524e-05	32	44		64	FALSE	High	Mascot (A4)	Unambiguous	VHMITENINASWR		1	1	P11532	P11532	0	2	0.6875	0	1	1	785.893	1570.78	1570.78	0	0	11/268	11	EThcD (ETD With Supplemental HCD)	MS2	0.279941	10.6	75.1495	8541	012920ncs-n-CL164-4-gm09503dmd-ptmEthCD.raw	F1
	0.285572	32	44		25	FALSE	Low	Mascot (A4)	Unambiguous	VHMITENINASWR		1	1	P11532	P11532	0	3	0.56	0	1	1	524.265	1570.78	1570.78	-0.05	-3e-05	9/268	9	EThcD (ETD With Supplemental HCD)	MS2	61.3573	374.38	97.6963	13105	012920ncs-n-CL164-4-gm09503dmd-ptmEthCD.raw	F1
	0.020404	32	44		37	FALSE	Medium	Mascot (A4)	Unambiguous	VHMITENINASWR		1	1	P11532	P11532	0	3	0.4595	0	1	1	524.265	1570.78	1570.78	-0.05	-3e-05	14/268	14	EThcD (ETD With Supplemental HCD)	MS2	33.8748	398.528	116.042	16026	012920ncs-n-CL164-4-gm09503dmd-ptmEthCD.raw	F1
	0.00526575	33	45		43	FALSE	Medium	Mascot (A4)	Unambiguous	ALEISHQWYQYK		1	1	P11532	P11532	0	3	0.6279	0	1	1	522.596	1565.77	1565.77	0.03	2e-05	10/240	10	EThcD (ETD With Supplemental HCD)	MS2	36.1785	408.828	114.3	15788	012920ncs-n-CL164-4-gm09503dmd-ptmEthCD.raw	F1
	0.00224626	33	45		47	FALSE	High	Mascot (A4)	Unambiguous	ALEISHQWYQYK		1	1	P11532	P11532	0	3	0.6383	0	1	1	522.596	1565.77	1565.77	0.03	2e-05	14/240	14	EThcD (ETD With Supplemental HCD)	MS2	21.8715	412.735	122.301	16844	012920ncs-n-CL164-4-gm09503dmd-ptmEthCD.raw	F1
	0.00390356	33	45		44	FALSE	Medium	Mascot (A4)	Unambiguous	ALEISHQWYQYK		1	1	P11532	P11532	0	3	0.6591	0	1	1	522.596	1565.77	1565.77	0.03	2e-05	12/240	12	EThcD (ETD With Supplemental HCD)	MS2	20.1406	426.526	126.073	17325	012920ncs-n-CL164-4-gm09503dmd-ptmEthCD.raw	F1
	0.0278266	33	45		36	FALSE	Medium	Mascot (A4)	Unambiguous	ALEISHQWYQYK		1	1	P11532	P11532	0	3	0.6111	0	1	1	522.596	1565.77	1565.77	0.03	2e-05	8/240	8	EThcD (ETD With Supplemental HCD)	MS2	11.5583	194.975	97.2065	13015	012920ncs-n-CL164-4-gm09503dmd-ptmEthCD.raw	F1
	0.0150128	33	45		38	FALSE	Medium	Mascot (A4)	Unambiguous	ALEISHQWYQYK		1	1	P11532	P11532	0	3	0.6053	0	1	1	522.596	1565.77	1565.77	0.03	2e-05	13/240	13	EThcD (ETD With Supplemental HCD)	MS2	33.7434	201.356	105.575	14472	012920ncs-n-CL164-4-gm09503dmd-ptmEthCD.raw	F1
	6.36005e-05	33	45		62	FALSE	High	Mascot (A4)	Unambiguous	ALEISHQWYQYK		1	1	P11532	P11532	0	3	0.5484	0	1	1	522.596	1565.77	1565.77	0.03	2e-05	10/240	10	EThcD (ETD With Supplemental HCD)	MS2	0.757495	0.633	69.833	7420	012920ncs-n-CL164-4-gm09503dmd-ptmEthCD.raw	F1
	5.96294	33	45		12	FALSE	Low	Mascot (A4)	Unambiguous	ALEISHQWYQYK		1	1	P11532	P11532	0	2	0.1667	0	1	1	783.391	1565.77	1565.77	0	0	10/240	10	EThcD (ETD With Supplemental HCD)	MS2	37.5912	299.954	108.915	15001	012920ncs-n-CL164-4-gm09503dmd-ptmEthCD.raw	F1
	0.0747241	33	45		31	FALSE	Low	Mascot (A4)	Unambiguous	ALEISHQWYQYK		1	1	P11532	P11532	0	2	0.7742	0	1	1	783.391	1565.77	1565.77	0	0	13/240	13	EThcD (ETD With Supplemental HCD)	MS2	8.58055	129.448	71.7914	7836	012920ncs-n-CL164-4-gm09503dmd-ptmEthCD.raw	F1
	1.98103	33	45		17	FALSE	Low	Mascot (A4)	Unambiguous	ALEISHQWYQYK		1	1	P11532	P11532	0	2	0.7059	0	1	1	783.391	1565.77	1565.77	-0.08	-6e-05	12/240	12	EThcD (ETD With Supplemental HCD)	MS2	0.38492	2.538	70.519	7572	012920ncs-n-CL164-4-gm09503dmd-ptmEthCD.raw	F1
	0.0233825	33	45		36	FALSE	Medium	Mascot (A4)	Unambiguous	ALEISHQWYQYK		1	1	P11532	P11532	0	3	0.3889	0	1	1	522.596	1565.77	1565.77	-0.09	-4e-05	14/240	14	EThcD (ETD With Supplemental HCD)	MS2	8.37872	81.61	73.9882	8295	012920ncs-n-CL164-4-gm09503dmd-ptmEthCD.raw	F1
	0.0011746	33	45		49	FALSE	High	Mascot (A4)	Unambiguous	ALEISHQWYQYK		1	1	P11532	P11532	0	3	0.6939	0	1	1	522.596	1565.77	1565.77	-0.09	-4e-05	11/240	11	EThcD (ETD With Supplemental HCD)	MS2	18.7492	111.943	69.1507	7266	012920ncs-n-CL164-4-gm09503dmd-ptmEthCD.raw	F1
	0.00311811	33	45		45	FALSE	High	Mascot (A4)	Unambiguous	ALEISHQWYQYK		1	1	P11532	P11532	0	3	0.7111	0	1	1	522.596	1565.77	1565.77	-0.09	-4e-05	13/240	13	EThcD (ETD With Supplemental HCD)	MS2	19.0397	500	123.045	16942	012920ncs-n-CL164-4-gm09503dmd-ptmEthCD.raw	F1
	0.00954753	33	45		40	FALSE	Medium	Mascot (A4)	Unambiguous	ALEISHQWYQYK		1	1	P11532	P11532	0	3	0.7	0	1	1	522.596	1565.77	1565.77	-0.09	-4e-05	13/240	13	EThcD (ETD With Supplemental HCD)	MS2	16.4191	500	121.404	16729	012920ncs-n-CL164-4-gm09503dmd-ptmEthCD.raw	F1
	0.00619286	33	45		42	FALSE	Medium	Mascot (A4)	Unambiguous	ALEISHQWYQYK		1	1	P11532	P11532	0	3	0.619	0	1	1	522.596	1565.77	1565.77	-0.09	-4e-05	12/240	12	EThcD (ETD With Supplemental HCD)	MS2	29.9081	500	119.018	16419	012920ncs-n-CL164-4-gm09503dmd-ptmEthCD.raw	F1
	0.00845067	33	45		41	FALSE	Medium	Mascot (A4)	Unambiguous	ALEISHQWYQYK		1	1	P11532	P11532	0	3	0.6585	0	1	1	522.596	1565.77	1565.77	-0.09	-4e-05	10/240	10	EThcD (ETD With Supplemental HCD)	MS2	25.9669	414.041	118.33	16330	012920ncs-n-CL164-4-gm09503dmd-ptmEthCD.raw	F1
	0.00790481	33	45		41	FALSE	Medium	Mascot (A4)	Unambiguous	ALEISHQWYQYK		1	1	P11532	P11532	0	3	0.6341	0	1	1	522.596	1565.77	1565.77	-0.09	-4e-05	12/240	12	EThcD (ETD With Supplemental HCD)	MS2	20.1801	458.194	123.754	17030	012920ncs-n-CL164-4-gm09503dmd-ptmEthCD.raw	F1
	0.0541865	33	45		33	FALSE	Low	Mascot (A4)	Unambiguous	ALEISHQWYQYK		1	1	P11532	P11532	0	3	0.5152	0	1	1	522.596	1565.77	1565.77	-0.09	-4e-05	11/240	11	EThcD (ETD With Supplemental HCD)	MS2	38.4557	163.178	103.774	14181	012920ncs-n-CL164-4-gm09503dmd-ptmEthCD.raw	F1
	0.00232215	33	45		46	FALSE	High	Mascot (A4)	Unambiguous	ALEISHQWYQYK		1	1	P11532	P11532	0	3	0.6957	0	1	1	522.596	1565.77	1565.77	-0.09	-4e-05	16/240	16	EThcD (ETD With Supplemental HCD)	MS2	26.6082	500	127.646	17518	012920ncs-n-CL164-4-gm09503dmd-ptmEthCD.raw	F1
	0.0101599	33	45		40	FALSE	Medium	Mascot (A4)	Unambiguous	ALEISHQWYQYK		1	1	P11532	P11532	0	3	0.7	0	1	1	522.596	1565.77	1565.77	-0.09	-4e-05	13/240	13	EThcD (ETD With Supplemental HCD)	MS2	29.2137	424.982	120.733	16641	012920ncs-n-CL164-4-gm09503dmd-ptmEthCD.raw	F1
	0.0116383	33	45		39	FALSE	Medium	Mascot (A4)	Unambiguous	ALEISHQWYQYK		1	1	P11532	P11532	0	3	0.6154	0	1	1	522.596	1565.77	1565.77	-0.09	-4e-05	12/240	12	EThcD (ETD With Supplemental HCD)	MS2	23.2975	362.627	124.45	17119	012920ncs-n-CL164-4-gm09503dmd-ptmEthCD.raw	F1
	0.005151	33	45		43	FALSE	Medium	Mascot (A4)	Unambiguous	ALEISHQWYQYK		1	1	P11532	P11532	0	3	0.6512	0	1	1	522.596	1565.77	1565.77	-0.09	-4e-05	12/240	12	EThcD (ETD With Supplemental HCD)	MS2	25.0719	322.375	117.559	16228	012920ncs-n-CL164-4-gm09503dmd-ptmEthCD.raw	F1
	0.21829	33	45		27	FALSE	Low	Mascot (A4)	Unambiguous	ALEISHQWYQYK		1	1	P11532	P11532	0	3	0.2222	0	1	1	522.596	1565.77	1565.77	-0.2	-0.00011	12/240	12	EThcD (ETD With Supplemental HCD)	MS2	12.0073	30.143	71.8979	7858	012920ncs-n-CL164-4-gm09503dmd-ptmEthCD.raw	F1
	0.00963903	33	45		40	FALSE	Medium	Mascot (A4)	Unambiguous	ALEISHQWYQYK		1	1	P11532	P11532	0	3	0.7	0	1	1	522.596	1565.77	1565.77	-0.2	-0.00011	13/240	13	EThcD (ETD With Supplemental HCD)	MS2	31.1718	428.933	112.63	15555	012920ncs-n-CL164-4-gm09503dmd-ptmEthCD.raw	F1
	0.00648684	33	45		42	FALSE	Medium	Mascot (A4)	Unambiguous	ALEISHQWYQYK		1	1	P11532	P11532	0	3	0.7143	0	1	1	522.596	1565.77	1565.77	-0.2	-0.00011	12/240	12	EThcD (ETD With Supplemental HCD)	MS2	20.3111	399.836	115	15884	012920ncs-n-CL164-4-gm09503dmd-ptmEthCD.raw	F1
	0.00299249	33	45		45	FALSE	High	Mascot (A4)	Unambiguous	ALEISHQWYQYK		1	1	P11532	P11532	0	3	0.6667	0	1	1	522.596	1565.77	1565.77	-0.2	-0.00011	10/240	10	EThcD (ETD With Supplemental HCD)	MS2	26.4783	377.483	126.898	17426	012920ncs-n-CL164-4-gm09503dmd-ptmEthCD.raw	F1
	0.00285404	33	45		45	FALSE	High	Mascot (A4)	Unambiguous	ALEISHQWYQYK		1	1	P11532	P11532	0	3	0.7556	0	1	1	522.596	1565.77	1565.77	0.03	2e-05	9/240	9	EThcD (ETD With Supplemental HCD)	MS2	27.8783	500	116.692	16115	012920ncs-n-CL164-4-gm09503dmd-ptmEthCD.raw	F1
	18.1653	33	45		8	FALSE	Low	Mascot (A4)	Unambiguous	ALEISHQWYQYK		1	1	P11532	P11532	0	2	0.25	0	1	1	783.391	1565.77	1565.77	-0.31	-0.00024	9/240	9	EThcD (ETD With Supplemental HCD)	MS2	25.4501	321.78	116.446	16082	012920ncs-n-CL164-4-gm09503dmd-ptmEthCD.raw	F1
	0.00310071	33	45		45	FALSE	High	Mascot (A4)	Unambiguous	ALEISHQWYQYK		1	1	P11532	P11532	0	3	0.5778	0	1	1	522.596	1565.77	1565.77	0.03	2e-05	10/240	10	EThcD (ETD With Supplemental HCD)	MS2	8.39603	39.252	72.5813	7995	012920ncs-n-CL164-4-gm09503dmd-ptmEthCD.raw	F1
	0.00661394	33	45		42	FALSE	Medium	Mascot (A4)	Unambiguous	ALEISHQWYQYK		1	1	P11532	P11532	0	3	0.7143	0	1	1	522.596	1565.77	1565.77	0.03	2e-05	14/240	14	EThcD (ETD With Supplemental HCD)	MS2	43.7478	414.434	110.984	15308	012920ncs-n-CL164-4-gm09503dmd-ptmEthCD.raw	F1
	0.00101581	33	45		50	FALSE	High	Mascot (A4)	Unambiguous	ALEISHQWYQYK		1	1	P11532	P11532	0	3	0.5	0	1	1	522.597	1565.78	1565.77	1.67	0.00087	12/240	12	EThcD (ETD With Supplemental HCD)	MS2	0.544223	0.728	70.5159	7571	012920ncs-n-CL164-4-gm09503dmd-ptmEthCD.raw	F1
	0.77671	33	45		21	FALSE	Low	Mascot (A4)	Unambiguous	ALEISHQWYQYK		1	1	P11532	P11532	0	3	0.5714	0	1	1	522.597	1565.78	1565.77	1.08	0.00057	11/240	11	EThcD (ETD With Supplemental HCD)	MS2	56.6375	500	141.691	18860	012920ncs-n-CL164-4-gm09503dmd-ptmEthCD.raw	F1
	0.874281	33	45		21	FALSE	Low	Mascot (A4)	Unambiguous	ALEISHQWYQYK		1	1	P11532	P11532	0	3	0.7143	0	1	1	522.597	1565.78	1565.77	0.62	0.00032	11/240	11	EThcD (ETD With Supplemental HCD)	MS2	49.2101	500	137.903	18452	012920ncs-n-CL164-4-gm09503dmd-ptmEthCD.raw	F1
	0.0427174	33	45		34	FALSE	Medium	Mascot (A4)	Unambiguous	ALEISHQWYQYK		1	1	P11532	P11532	0	2	0.6176	0	1	1	783.391	1565.78	1565.77	0.47	0.00037	12/240	12	EThcD (ETD With Supplemental HCD)	MS2	0	133.71	75.0581	8522	012920ncs-n-CL164-4-gm09503dmd-ptmEthCD.raw	F1
	0.00102678	33	45		50	FALSE	High	Mascot (A4)	Unambiguous	ALEISHQWYQYK		1	1	P11532	P11532	0	3	0.76	0	1	1	522.597	1565.78	1565.77	0.27	0.00014	16/240	16	EThcD (ETD With Supplemental HCD)	MS2	29.1749	482.573	119.983	16545	012920ncs-n-CL164-4-gm09503dmd-ptmEthCD.raw	F1
	0.00951613	33	45		40	FALSE	Medium	Mascot (A4)	Unambiguous	ALEISHQWYQYK		1	1	P11532	P11532	0	3	0.625	0	1	1	522.596	1565.77	1565.77	0.15	8e-05	12/240	12	EThcD (ETD With Supplemental HCD)	MS2	36.5201	436.114	109.992	15161	012920ncs-n-CL164-4-gm09503dmd-ptmEthCD.raw	F1
	0.0279551	33	45		36	FALSE	Medium	Mascot (A4)	Unambiguous	ALEISHQWYQYK		1	1	P11532	P11532	0	3	0.6389	0	1	1	522.596	1565.77	1565.77	0.15	8e-05	13/240	13	EThcD (ETD With Supplemental HCD)	MS2	17.6749	475.832	115.772	15988	012920ncs-n-CL164-4-gm09503dmd-ptmEthCD.raw	F1
	0.127779	33	45		29	FALSE	Low	Mascot (A4)	Unambiguous	ALEISHQWYQYK		1	1	P11532	P11532	0	3	0.5172	0	1	1	522.596	1565.77	1565.77	0.15	8e-05	6/240	6	EThcD (ETD With Supplemental HCD)	MS2	25.6726	192.518	99.2821	13398	012920ncs-n-CL164-4-gm09503dmd-ptmEthCD.raw	F1
	0.703818	33	45		22	FALSE	Low	Mascot (A4)	Unambiguous	ALEISHQWYQYK		1	1	P11532	P11532	0	2	0.7273	0	1	1	783.391	1565.77	1565.77	0.16	0.00012	14/240	14	EThcD (ETD With Supplemental HCD)	MS2	49.6264	131.616	73.2089	8131	012920ncs-n-CL164-4-gm09503dmd-ptmEthCD.raw	F1
	0.00879955	33	45		41	FALSE	Medium	Mascot (A4)	Unambiguous	ALEISHQWYQYK		1	1	P11532	P11532	0	2	0.6829	0	1	1	783.391	1565.77	1565.77	0.08	6e-05	13/240	13	EThcD (ETD With Supplemental HCD)	MS2	27.2544	261.248	74.1525	8330	012920ncs-n-CL164-4-gm09503dmd-ptmEthCD.raw	F1
	0.00533901	33	45		43	FALSE	Medium	Mascot (A4)	Unambiguous	ALEISHQWYQYK		1	1	P11532	P11532	0	3	0.5349	0	1	1	522.596	1565.77	1565.77	0.03	2e-05	12/240	12	EThcD (ETD With Supplemental HCD)	MS2	16.6802	500	95.1254	12638	012920ncs-n-CL164-4-gm09503dmd-ptmEthCD.raw	F1
	0.0495976	33	45		33	FALSE	Medium	Mascot (A4)	Unambiguous	ALEISHQWYQYK		1	1	P11532	P11532	0	3	0.5455	0	1	1	522.596	1565.77	1565.77	0.03	2e-05	12/240	12	EThcD (ETD With Supplemental HCD)	MS2	29.4896	359.446	100.715	13648	012920ncs-n-CL164-4-gm09503dmd-ptmEthCD.raw	F1
	0.0158657	33	45		38	FALSE	Medium	Mascot (A4)	Unambiguous	ALEISHQWYQYK		1	1	P11532	P11532	0	3	0.7105	0	1	1	522.596	1565.77	1565.77	0.03	2e-05	15/240	15	EThcD (ETD With Supplemental HCD)	MS2	58.151	440.093	109.293	15058	012920ncs-n-CL164-4-gm09503dmd-ptmEthCD.raw	F1
	0.0245166	33	45		36	FALSE	Medium	Mascot (A4)	Unambiguous	ALEISHQWYQYK		1	1	P11532	P11532	0	3	0.5556	0	1	1	522.596	1565.77	1565.77	0.03	2e-05	17/240	17	EThcD (ETD With Supplemental HCD)	MS2	32.53	399.882	104.596	14314	012920ncs-n-CL164-4-gm09503dmd-ptmEthCD.raw	F1
	0.010926	33	45		40	FALSE	Medium	Mascot (A4)	Unambiguous	ALEISHQWYQYK		1	1	P11532	P11532	0	3	0.55	0	1	1	522.596	1565.77	1565.77	0.03	2e-05	12/240	12	EThcD (ETD With Supplemental HCD)	MS2	33.0032	500	113.59	15688	012920ncs-n-CL164-4-gm09503dmd-ptmEthCD.raw	F1
	0.00726876	33	45		41	FALSE	Medium	Mascot (A4)	Unambiguous	ALEISHQWYQYK		1	1	P11532	P11532	0	3	0.5854	0	1	1	522.596	1565.77	1565.77	0.03	2e-05	12/240	12	EThcD (ETD With Supplemental HCD)	MS2	19.3314	500	125.178	17213	012920ncs-n-CL164-4-gm09503dmd-ptmEthCD.raw	F1
	3.43924e-05	33	45		65	FALSE	High	Mascot (A4)	Unambiguous	MEEEPLGPDLEDLK		1	1	P11532	P11532	0	2	0.6308	0	1	1	807.882	1614.76	1614.76	0.32	0.00026	12/278	12	EThcD (ETD With Supplemental HCD)	MS2	27.4985	248.335	70.672	7607	012920ncs-n-CL164-4-gm09503dmd-ptmEthCD.raw	F1
	0.000680998	33	45		52	FALSE	High	Mascot (A4)	Unambiguous	MEEEPLGPDLEDLK		1	1	P11532	P11532	0	3	0.6154	0	1	1	538.924	1614.76	1614.76	0.12	7e-05	18/278	18	EThcD (ETD With Supplemental HCD)	MS2	18.6614	62.494	70.875	7650	012920ncs-n-CL164-4-gm09503dmd-ptmEthCD.raw	F1
	0.772496	33	45		22	FALSE	Low	Mascot (A4)	Unambiguous	MEEEPLGPDLEDLK		1	1	P11532	P11532	0	2	0.5909	0	1	1	807.882	1614.76	1614.76	0.1	8e-05	13/278	13	EThcD (ETD With Supplemental HCD)	MS2	52.2273	184.442	74.8462	8477	012920ncs-n-CL164-4-gm09503dmd-ptmEthCD.raw	F1
	0.000328773	33	45		55	FALSE	High	Mascot (A4)	Unambiguous	MEEEPLGPDLEDLK		1	1	P11532	P11532	0	2	0.6909	0	1	1	807.882	1614.76	1614.76	0.1	8e-05	10/278	10	EThcD (ETD With Supplemental HCD)	MS2	14.4728	233.432	74.1033	8321	012920ncs-n-CL164-4-gm09503dmd-ptmEthCD.raw	F1
	0.00047195	33	45		54	FALSE	High	Mascot (A4)	Unambiguous	MEEEPLGPDLEDLK		1	1	P11532	P11532	0	2	0.6481	0	1	1	807.882	1614.76	1614.76	0.02	2e-05	12/278	12	EThcD (ETD With Supplemental HCD)	MS2	43.0233	241.701	68.982	7225	012920ncs-n-CL164-4-gm09503dmd-ptmEthCD.raw	F1
	0.00137924	33	45		49	FALSE	High	Mascot (A4)	Unambiguous	MEEEPLGPDLEDLK		1	1	P11532	P11532	0	2	0.5918	0	1	1	807.882	1614.76	1614.76	-0.21	-0.00017	12/278	12	EThcD (ETD With Supplemental HCD)	MS2	3.78665	94.563	73.397	8173	012920ncs-n-CL164-4-gm09503dmd-ptmEthCD.raw	F1
	7.46155e-05	33	45		62	FALSE	High	Mascot (A4)	Unambiguous	MEEEPLGPDLEDLK		1	1	P11532	P11532	0	2	0.5806	0	1	1	807.882	1614.76	1614.76	-0.28	-0.00023	11/278	11	EThcD (ETD With Supplemental HCD)	MS2	5.6358	63.826	72.0346	7887	012920ncs-n-CL164-4-gm09503dmd-ptmEthCD.raw	F1
	1.13946e-05	33	45		70	FALSE	High	Mascot (A4)	Unambiguous	MEEEPLGPDLEDLK		1	1	P11532	P11532	0	2	0.6143	0	1	1	807.882	1614.76	1614.76	-0.36	-0.00029	12/278	12	EThcD (ETD With Supplemental HCD)	MS2	0.532312	10.687	71.3369	7750	012920ncs-n-CL164-4-gm09503dmd-ptmEthCD.raw	F1
	0.000445347	33	45		54	FALSE	High	Mascot (A4)	Unambiguous	MEEEPLGPDLEDLK		1	1	P11532	P11532	0	2	0.5556	0	1	1	807.882	1614.76	1614.76	-0.36	-0.00029	11/278	11	EThcD (ETD With Supplemental HCD)	MS2	1.84848	49.335	72.7102	8023	012920ncs-n-CL164-4-gm09503dmd-ptmEthCD.raw	F1
	0.0500635	33	45	T4(Phospho): 98.24	34	FALSE	Medium	Mascot (A4)	Unambiguous	VNGtTVSSPSTSLQR	T4(Phospho)	1	1	P11532	P11532	0	2	0.1176	0	1	1	807.376	1613.74	1613.75	-5.65	-0.00456	9/342	9	EThcD (ETD With Supplemental HCD)	MS2	0	413.7	44.5057	2521	012920ncs-n-CL164-4-gm09503dmd-ptmEthCD.raw	F1
	0.00313111	32	44		44	FALSE	High	Mascot (A4)	Unambiguous	TLNATGEEIIQQSSK		1	1	P11532	P11532	0	2	0.7727	0	1	1	809.918	1618.83	1618.83	0.1	8e-05	19/354	19	EThcD (ETD With Supplemental HCD)	MS2	34.8201	500	124.805	17165	012920ncs-n-CL164-4-gm09503dmd-ptmEthCD.raw	F1
	5.28079e-05	32	44		62	FALSE	High	Mascot (A4)	Unambiguous	TLNATGEEIIQQSSK		1	1	P11532	P11532	0	2	0.7581	0	1	1	809.918	1618.83	1618.83	0.1	8e-05	18/354	18	EThcD (ETD With Supplemental HCD)	MS2	18.3004	500	124.01	17061	012920ncs-n-CL164-4-gm09503dmd-ptmEthCD.raw	F1
	0.000777497	32	44		50	FALSE	High	Mascot (A4)	Unambiguous	TLNATGEEIIQQSSK		1	1	P11532	P11532	0	2	0.74	0	1	1	809.918	1618.83	1618.83	0.1	8e-05	16/354	16	EThcD (ETD With Supplemental HCD)	MS2	7.53463	500	120.862	16657	012920ncs-n-CL164-4-gm09503dmd-ptmEthCD.raw	F1
	0.000437219	32	44		53	FALSE	High	Mascot (A4)	Unambiguous	TLNATGEEIIQQSSK		1	1	P11532	P11532	0	2	0.7736	0	1	1	809.918	1618.83	1618.83	0.1	8e-05	18/354	18	EThcD (ETD With Supplemental HCD)	MS2	5.59459	500	125.597	17265	012920ncs-n-CL164-4-gm09503dmd-ptmEthCD.raw	F1
	0.000735697	32	44		50	FALSE	High	Mascot (A4)	Unambiguous	TLNATGEEIIQQSSK		1	1	P11532	P11532	0	2	0.78	0	1	1	809.918	1618.83	1618.83	0.1	8e-05	9/354	9	EThcD (ETD With Supplemental HCD)	MS2	0	500	121.683	16766	012920ncs-n-CL164-4-gm09503dmd-ptmEthCD.raw	F1
	0.000244174	32	44		55	FALSE	High	Mascot (A4)	Unambiguous	TLNATGEEIIQQSSK		1	1	P11532	P11532	0	2	0.7455	0	1	1	809.918	1618.83	1618.83	0.1	8e-05	11/354	11	EThcD (ETD With Supplemental HCD)	MS2	18.8949	500	2.0105	182	012920ncs-n-CL164-4-gm09503dmd-ptmEthCD.raw	F1
	8.56444	32	44		10	FALSE	Low	Mascot (A4)	Unambiguous	TLNATGEEIIQQSSK		1	1	P11532	P11532	0	2	1	0	1	1	809.918	1618.83	1618.83	0.02	2e-05	6/354	6	EThcD (ETD With Supplemental HCD)	MS2	16.149	666.401	139.093	18587	012920ncs-n-CL164-4-gm09503dmd-ptmEthCD.raw	F1
	0.0037818	32	44		43	FALSE	Medium	Mascot (A4)	Unambiguous	TLNATGEEIIQQSSK		1	1	P11532	P11532	0	2	0.7209	0	1	1	809.918	1618.83	1618.83	0.02	2e-05	16/354	16	EThcD (ETD With Supplemental HCD)	MS2	19.2685	500	126.553	17384	012920ncs-n-CL164-4-gm09503dmd-ptmEthCD.raw	F1
	1.84329	32	44		16	FALSE	Low	Mascot (A4)	Unambiguous	TLNATGEEIIQQSSK		1	1	P11532	P11532	0	2	0.1875	0	1	1	809.918	1618.83	1618.83	-0.05	-4e-05	11/354	11	EThcD (ETD With Supplemental HCD)	MS2	100	155.457	74.2726	8358	012920ncs-n-CL164-4-gm09503dmd-ptmEthCD.raw	F1
	0.000631819	32	44		51	FALSE	High	Mascot (A4)	Unambiguous	TLNATGEEIIQQSSK		1	1	P11532	P11532	0	2	0.7451	0	1	1	809.918	1618.83	1618.83	-0.05	-4e-05	14/354	14	EThcD (ETD With Supplemental HCD)	MS2	27.4525	1896.76	5.4822	463	012920ncs-n-CL164-4-gm09503dmd-ptmEthCD.raw	F1
	0.00804624	32	44		40	FALSE	Medium	Mascot (A4)	Unambiguous	TLNATGEEIIQQSSK		1	1	P11532	P11532	0	2	0.65	0	1	1	809.918	1618.83	1618.83	-0.05	-4e-05	18/354	18	EThcD (ETD With Supplemental HCD)	MS2	0	500	2.7977	253	012920ncs-n-CL164-4-gm09503dmd-ptmEthCD.raw	F1
	0.00100278	32	44		49	FALSE	High	Mascot (A4)	Unambiguous	TLNATGEEIIQQSSK		1	1	P11532	P11532	0	2	0.6327	0	1	1	809.918	1618.83	1618.83	-0.13	-0.0001	10/354	10	EThcD (ETD With Supplemental HCD)	MS2	15.6798	237.766	56.1878	4580	012920ncs-n-CL164-4-gm09503dmd-ptmEthCD.raw	F1
	0.00377752	32	44		43	FALSE	Medium	Mascot (A4)	Unambiguous	TLNATGEEIIQQSSK		1	1	P11532	P11532	0	2	0.7907	0	1	1	809.918	1618.83	1618.83	-0.13	-0.0001	12/354	12	EThcD (ETD With Supplemental HCD)	MS2	9.83365	500	1.0553	98	012920ncs-n-CL164-4-gm09503dmd-ptmEthCD.raw	F1
	3.65597e-06	32	44		73	FALSE	High	Mascot (A4)	Unambiguous	TLNATGEEIIQQSSK		1	1	P11532	P11532	0	2	0.7671	0	1	1	809.918	1618.83	1618.83	-0.2	-0.00016	12/354	12	EThcD (ETD With Supplemental HCD)	MS2	18.3279	500	61.6877	5726	012920ncs-n-CL164-4-gm09503dmd-ptmEthCD.raw	F1
	9.61619e-08	32	44		89	FALSE	High	Mascot (A4)	Unambiguous	TLNATGEEIIQQSSK		1	1	P11532	P11532	0	2	0.809	0	1	1	809.918	1618.83	1618.83	-0.2	-0.00016	12/354	12	EThcD (ETD With Supplemental HCD)	MS2	49.8168	106.815	59.7393	5323	012920ncs-n-CL164-4-gm09503dmd-ptmEthCD.raw	F1
	3.81068e-05	32	44		63	FALSE	High	Mascot (A4)	Unambiguous	TLNATGEEIIQQSSK		1	1	P11532	P11532	0	2	0.8095	0	1	1	809.918	1618.83	1618.83	-0.2	-0.00016	11/354	11	EThcD (ETD With Supplemental HCD)	MS2	0	500	119.74	16513	012920ncs-n-CL164-4-gm09503dmd-ptmEthCD.raw	F1
	0.000662221	32	44		51	FALSE	High	Mascot (A4)	Unambiguous	TLNATGEEIIQQSSK		1	1	P11532	P11532	0	2	0.8039	0	1	1	809.918	1618.83	1618.83	-0.2	-0.00016	13/354	13	EThcD (ETD With Supplemental HCD)	MS2	37.0609	42.041	58.9702	5156	012920ncs-n-CL164-4-gm09503dmd-ptmEthCD.raw	F1
	2.6747e-06	32	44		75	FALSE	High	Mascot (A4)	Unambiguous	TLNATGEEIIQQSSK		1	1	P11532	P11532	0	3	0.8533	0	1	1	540.281	1618.83	1618.83	-0.21	-0.00011	12/354	12	EThcD (ETD With Supplemental HCD)	MS2	14.0686	16.496	56.5924	4659	012920ncs-n-CL164-4-gm09503dmd-ptmEthCD.raw	F1
	0.00309419	32	44		44	FALSE	High	Mascot (A4)	Unambiguous	TLNATGEEIIQQSSK		1	1	P11532	P11532	0	2	0.7727	0	1	1	809.918	1618.83	1618.83	-0.28	-0.00022	8/354	8	EThcD (ETD With Supplemental HCD)	MS2	10.8733	500	3.5065	314	012920ncs-n-CL164-4-gm09503dmd-ptmEthCD.raw	F1
	7.71875e-09	32	44		100	FALSE	High	Mascot (A4)	Unambiguous	TLNATGEEIIQQSSK		1	1	P11532	P11532	0	2	0.82	0	1	1	809.917	1618.83	1618.83	-0.43	-0.00035	13/354	13	EThcD (ETD With Supplemental HCD)	MS2	0	117.809	58.2476	5002	012920ncs-n-CL164-4-gm09503dmd-ptmEthCD.raw	F1
	3.30025	32	44		14	FALSE	Low	Mascot (A4)	Unambiguous	TLNATGEEIIQQSSK		1	1	P11532	P11532	0	2	0.7857	0	1	1	809.917	1618.83	1618.83	-0.43	-0.00035	14/354	14	EThcD (ETD With Supplemental HCD)	MS2	15.6662	500	129.849	17789	012920ncs-n-CL164-4-gm09503dmd-ptmEthCD.raw	F1
	1.68538e-05	32	44		67	FALSE	High	Mascot (A4)	Unambiguous	TLNATGEEIIQQSSK		1	1	P11532	P11532	0	2	0.7612	0	1	1	809.918	1618.83	1618.83	0.1	8e-05	10/354	10	EThcD (ETD With Supplemental HCD)	MS2	6.16914	500	115.692	15977	012920ncs-n-CL164-4-gm09503dmd-ptmEthCD.raw	F1
	0.00127555	32	44		48	FALSE	High	Mascot (A4)	Unambiguous	TLNATGEEIIQQSSK		1	1	P11532	P11532	0	2	0.5833	0	1	1	809.918	1618.83	1618.83	0.1	8e-05	15/354	15	EThcD (ETD With Supplemental HCD)	MS2	20.906	500	137.584	18414	012920ncs-n-CL164-4-gm09503dmd-ptmEthCD.raw	F1
	0.0060353	32	44		41	FALSE	Medium	Mascot (A4)	Unambiguous	TLNATGEEIIQQSSK		1	1	P11532	P11532	0	2	0.8049	0	1	1	809.918	1618.83	1618.83	0.18	0.00014	10/354	10	EThcD (ETD With Supplemental HCD)	MS2	0	896.76	4.3223	382	012920ncs-n-CL164-4-gm09503dmd-ptmEthCD.raw	F1
	3.22702e-06	33	45		76	FALSE	High	Mascot (A4)	Unambiguous	mEEEPLGPDLEDLK	M1(Oxidation)	1	1	P11532	P11532	0	2	0.75	0	1	1	815.879	1630.75	1630.75	-0.31	-0.00025	10/278	10	EThcD (ETD With Supplemental HCD)	MS2	9.06483	81.683	68.1172	7041	012920ncs-n-CL164-4-gm09503dmd-ptmEthCD.raw	F1
	5.47296e-05	33	45		63	FALSE	High	Mascot (A4)	Unambiguous	mEEEPLGPDLEDLK	M1(Oxidation)	1	1	P11532	P11532	0	2	0.6825	0	1	1	815.879	1630.75	1630.75	-0.08	-7e-05	11/278	11	EThcD (ETD With Supplemental HCD)	MS2	0	200.141	70.6995	7613	012920ncs-n-CL164-4-gm09503dmd-ptmEthCD.raw	F1
	0.000421946	33	45		54	FALSE	High	Mascot (A4)	Unambiguous	mEEEPLGPDLEDLK	M1(Oxidation)	1	1	P11532	P11532	0	2	0.7037	0	1	1	815.88	1630.75	1630.75	0.14	0.00012	12/278	12	EThcD (ETD With Supplemental HCD)	MS2	0	117.263	71.5311	7792	012920ncs-n-CL164-4-gm09503dmd-ptmEthCD.raw	F1
	7.16567e-05	33	45		62	FALSE	High	Mascot (A4)	Unambiguous	mEEEPLGPDLEDLK	M1(Oxidation)	1	1	P11532	P11532	0	2	0.7742	0	1	1	815.88	1630.75	1630.75	0.14	0.00012	11/278	11	EThcD (ETD With Supplemental HCD)	MS2	0	130.78	68.8945	7207	012920ncs-n-CL164-4-gm09503dmd-ptmEthCD.raw	F1
	8.19165e-08	33	45		92	FALSE	High	Mascot (A4)	Unambiguous	mEEEPLGPDLEDLK	M1(Oxidation)	1	1	P11532	P11532	0	2	0.837	0	1	1	815.88	1630.75	1630.75	0.22	0.00018	12/278	12	EThcD (ETD With Supplemental HCD)	MS2	0	82.188	67.2676	6861	012920ncs-n-CL164-4-gm09503dmd-ptmEthCD.raw	F1
	0.0336312	33	45		35	FALSE	Medium	Mascot (A4)	Unambiguous	mEEEPLGPDLEDLK	M1(Oxidation)	1	1	P11532	P11532	0	2	0.4571	0	1	1	815.88	1630.75	1630.75	0.29	0.00024	11/278	11	EThcD (ETD With Supplemental HCD)	MS2	62.095	92.827	70.0221	7466	012920ncs-n-CL164-4-gm09503dmd-ptmEthCD.raw	F1
	0.715484	33	45		22	FALSE	Low	Mascot (A4)	Unambiguous	LLDPEDVDTTYPDK		1	1	P11532	P11532	0	2	0.5909	0	1	1	810.88	1620.75	1620.76	-7.36	-0.00596	8/276	8	EThcD (ETD With Supplemental HCD)	MS2	61.4494	451.103	121.031	16681	012920ncs-n-CL164-4-gm09503dmd-ptmEthCD.raw	F1
	1.69278	33	45		18	FALSE	Low	Mascot (A4)	Unambiguous	LLDPEDVDTTYPDK		1	1	P11532	P11532	0	2	0.3333	0	1	1	810.88	1620.75	1620.76	-7.36	-0.00596	22/276	22	EThcD (ETD With Supplemental HCD)	MS2	63.093	263.438	114.512	15817	012920ncs-n-CL164-4-gm09503dmd-ptmEthCD.raw	F1
	2.15375	33	45		17	FALSE	Low	Mascot (A4)	Unambiguous	LLDPEDVDTTYPDK		1	1	P11532	P11532	0	2	0.4706	0	1	1	810.88	1620.75	1620.76	-7.43	-0.00602	11/276	11	EThcD (ETD With Supplemental HCD)	MS2	54.2407	315.427	113.798	15719	012920ncs-n-CL164-4-gm09503dmd-ptmEthCD.raw	F1
	1.06953	33	45		20	FALSE	Low	Mascot (A4)	Selected	LLDPEDVDTTYPDK		1	1	P11532	P11532	0	2	0	0	1	1	810.88	1620.75	1620.76	-7.43	-0.00602	8/276	8	EThcD (ETD With Supplemental HCD)	MS2	55.3652	322.322	116.668	16111	012920ncs-n-CL164-4-gm09503dmd-ptmEthCD.raw	F1
	2.29201	33	45		17	FALSE	Low	Mascot (A4)	Unambiguous	LLDPEDVDTTYPDK		1	1	P11532	P11532	0	2	0.3529	0	1	1	810.88	1620.75	1620.76	-7.51	-0.00608	13/276	13	EThcD (ETD With Supplemental HCD)	MS2	51.4826	327.751	115.892	16006	012920ncs-n-CL164-4-gm09503dmd-ptmEthCD.raw	F1
	4.57315	33	45		14	FALSE	Low	Mascot (A4)	Unambiguous	LLDPEDVDTTYPDK		1	1	P11532	P11532	0	2	0.2857	0	1	1	810.88	1620.75	1620.76	-7.51	-0.00608	11/276	11	EThcD (ETD With Supplemental HCD)	MS2	60.5035	347.927	117.937	16279	012920ncs-n-CL164-4-gm09503dmd-ptmEthCD.raw	F1
	5.46482	33	45		13	FALSE	Low	Mascot (A4)	Unambiguous	LLDPEDVDTTYPDK		1	1	P11532	P11532	0	2	0.2308	0	1	1	810.879	1620.75	1620.76	-7.58	-0.00614	21/276	21	EThcD (ETD With Supplemental HCD)	MS2	64.3077	500	123.553	17006	012920ncs-n-CL164-4-gm09503dmd-ptmEthCD.raw	F1
	6.52811	33	45		12	FALSE	Low	Mascot (A4)	Unambiguous	LLDPEDVDTTYPDK		1	1	P11532	P11532	0	2	0.25	0	1	1	810.879	1620.75	1620.76	-7.66	-0.00621	12/276	12	EThcD (ETD With Supplemental HCD)	MS2	51.0215	176.759	113.12	15622	012920ncs-n-CL164-4-gm09503dmd-ptmEthCD.raw	F1
	2.5035e-08	32	44		95	FALSE	High	Mascot (A4)	Unambiguous	TLNATGEEIIQQSSK		1	1	P11532	P11532	0	2	0.8211	0	1	1	809.918	1618.83	1618.83	0.78	0.00063	12/354	12	EThcD (ETD With Supplemental HCD)	MS2	0.185369	0.461	56.8601	4714	012920ncs-n-CL164-4-gm09503dmd-ptmEthCD.raw	F1
	1.12155	32	44		19	FALSE	Low	Mascot (A4)	Unambiguous	TLNATGEEIIQQSSK		1	1	P11532	P11532	0	2	0.3684	0	1	1	809.918	1618.83	1618.83	0.63	0.00051	11/354	11	EThcD (ETD With Supplemental HCD)	MS2	54.6306	500	138.406	18513	012920ncs-n-CL164-4-gm09503dmd-ptmEthCD.raw	F1
	0.8666	32	44		20	FALSE	Low	Mascot (A4)	Unambiguous	TLNATGEEIIQQSSK		1	1	P11532	P11532	0	2	0.6	0	1	1	809.918	1618.83	1618.83	0.48	0.00039	7/354	7	EThcD (ETD With Supplemental HCD)	MS2	39.9207	500	143.445	19078	012920ncs-n-CL164-4-gm09503dmd-ptmEthCD.raw	F1
	0.0401878	32	44		33	FALSE	Medium	Mascot (A4)	Unambiguous	TLNATGEEIIQQSSK		1	1	P11532	P11532	0	2	0.6364	0	1	1	809.918	1618.83	1618.83	0.4	0.00032	8/354	8	EThcD (ETD With Supplemental HCD)	MS2	48.9788	421.506	96.7232	12924	012920ncs-n-CL164-4-gm09503dmd-ptmEthCD.raw	F1
	1.04977e-07	32	44		89	FALSE	High	Mascot (A4)	Unambiguous	TLNATGEEIIQQSSK		1	1	P11532	P11532	0	2	0.7865	0	1	1	809.918	1618.83	1618.83	0.25	0.0002	11/354	11	EThcD (ETD With Supplemental HCD)	MS2	0	13.02	57.5511	4851	012920ncs-n-CL164-4-gm09503dmd-ptmEthCD.raw	F1
	0.000182009	32	44		56	FALSE	High	Mascot (A4)	Unambiguous	TLNATGEEIIQQSSK		1	1	P11532	P11532	0	2	0.8036	0	1	1	809.918	1618.83	1618.83	0.25	0.0002	11/354	11	EThcD (ETD With Supplemental HCD)	MS2	4.04167	500	118.497	16352	012920ncs-n-CL164-4-gm09503dmd-ptmEthCD.raw	F1
	0.503609	32	44		22	FALSE	Low	Mascot (A4)	Unambiguous	TLNATGEEIIQQSSK		1	1	P11532	P11532	0	2	0.5	0	1	1	809.918	1618.83	1618.83	0.25	0.0002	15/354	15	EThcD (ETD With Supplemental HCD)	MS2	49.3267	91.591	66.7889	6765	012920ncs-n-CL164-4-gm09503dmd-ptmEthCD.raw	F1
	1.47129e-08	32	44		97	FALSE	High	Mascot (A4)	Unambiguous	TLNATGEEIIQQSSK		1	1	P11532	P11532	0	2	0.8351	0	1	1	809.918	1618.83	1618.83	0.18	0.00014	13/354	13	EThcD (ETD With Supplemental HCD)	MS2	15.3807	471.082	64.0093	6201	012920ncs-n-CL164-4-gm09503dmd-ptmEthCD.raw	F1
	4.07098e-05	32	44		63	FALSE	High	Mascot (A4)	Unambiguous	TLNATGEEIIQQSSK		1	1	P11532	P11532	0	2	0.7937	0	1	1	809.918	1618.83	1618.83	0.18	0.00014	19/354	19	EThcD (ETD With Supplemental HCD)	MS2	19.3339	500	142.483	18964	012920ncs-n-CL164-4-gm09503dmd-ptmEthCD.raw	F1
	0.0001523	32	44		57	FALSE	High	Mascot (A4)	Unambiguous	TLNATGEEIIQQSSK		1	1	P11532	P11532	0	2	0.7018	0	1	1	809.918	1618.83	1618.83	0.18	0.00014	10/354	10	EThcD (ETD With Supplemental HCD)	MS2	16.9496	500	111.268	15352	012920ncs-n-CL164-4-gm09503dmd-ptmEthCD.raw	F1
	5.97997e-05	32	44		61	FALSE	High	Mascot (A4)	Unambiguous	TLNATGEEIIQQSSK		1	1	P11532	P11532	0	2	0.7541	0	1	1	809.918	1618.83	1618.83	0.18	0.00014	13/354	13	EThcD (ETD With Supplemental HCD)	MS2	18.6911	500	117.695	16246	012920ncs-n-CL164-4-gm09503dmd-ptmEthCD.raw	F1
	0.000164702	32	44		57	FALSE	High	Mascot (A4)	Unambiguous	TLNATGEEIIQQSSK		1	1	P11532	P11532	0	2	0.7018	0	1	1	809.918	1618.83	1618.83	0.18	0.00014	20/354	20	EThcD (ETD With Supplemental HCD)	MS2	5.12663	500	122.353	16852	012920ncs-n-CL164-4-gm09503dmd-ptmEthCD.raw	F1
	5.79434	33	45		13	FALSE	Low	Mascot (A4)	Unambiguous	LLDPEDVDTTYPDK		1	1	P11532	P11532	0	2	0.5385	0	1	1	810.88	1620.75	1620.76	-7.28	-0.0059	7/276	7	EThcD (ETD With Supplemental HCD)	MS2	60.9501	484.185	115.205	15913	012920ncs-n-CL164-4-gm09503dmd-ptmEthCD.raw	F1
	0.00303179	32	44		44	FALSE	High	Mascot (A4)	Unambiguous	TLNATGEEIIQQSSK		1	1	P11532	P11532	0	2	0.75	0	1	1	809.918	1618.83	1618.83	0.1	8e-05	13/354	13	EThcD (ETD With Supplemental HCD)	MS2	13.5841	500	112.133	15480	012920ncs-n-CL164-4-gm09503dmd-ptmEthCD.raw	F1
	1.19932e-05	33	45		69	FALSE	High	Mascot (A4)	Unambiguous	LLDPEDVDTTYPDK		1	1	P11532	P11532	0	2	0.8551	0	1	1	810.885	1620.76	1620.76	-0.5	-0.00041	11/276	11	EThcD (ETD With Supplemental HCD)	MS2	34.1492	18.246	59.922	5363	012920ncs-n-CL164-4-gm09503dmd-ptmEthCD.raw	F1
	0.00109302	33	45		50	FALSE	High	Mascot (A4)	Unambiguous	LLDPEDVDTTYPDK		1	1	P11532	P11532	0	2	0.74	0	1	1	810.885	1620.76	1620.76	-0.28	-0.00022	10/276	10	EThcD (ETD With Supplemental HCD)	MS2	19.6894	52.145	62.0312	5796	012920ncs-n-CL164-4-gm09503dmd-ptmEthCD.raw	F1
	0.000389705	33	45		55	FALSE	High	Mascot (A4)	Unambiguous	LLDPEDVDTTYPDK		1	1	P11532	P11532	0	2	0.7455	0	1	1	810.888	1620.77	1620.76	2.59	0.0021	11/276	11	EThcD (ETD With Supplemental HCD)	MS2	2.41732	0.537	60.6189	5501	012920ncs-n-CL164-4-gm09503dmd-ptmEthCD.raw	F1
	0.0763866	33	45		32	FALSE	Low	Mascot (A4)	Unambiguous	LLDPEDVDTTYPDK		1	1	P11532	P11532	0	2	0.375	0	1	1	810.887	1620.77	1620.76	1.53	0.00124	10/276	10	EThcD (ETD With Supplemental HCD)	MS2	0.428859	0.708	60.7264	5526	012920ncs-n-CL164-4-gm09503dmd-ptmEthCD.raw	F1
	0.000463689	33	45		54	FALSE	High	Mascot (A4)	Unambiguous	LLDPEDVDTTYPDK		1	1	P11532	P11532	0	2	0.7778	0	1	1	810.886	1620.76	1620.76	0.33	0.00026	10/276	10	EThcD (ETD With Supplemental HCD)	MS2	61.3965	223.306	63.4454	6088	012920ncs-n-CL164-4-gm09503dmd-ptmEthCD.raw	F1
	0.000638598	33	45		52	FALSE	High	Mascot (A4)	Unambiguous	LLDPEDVDTTYPDK		1	1	P11532	P11532	0	2	0.7692	0	1	1	810.886	1620.76	1620.76	0.33	0.00026	10/276	10	EThcD (ETD With Supplemental HCD)	MS2	55.761	123.088	64.1736	6234	012920ncs-n-CL164-4-gm09503dmd-ptmEthCD.raw	F1
	0.00315666	33	45		45	FALSE	High	Mascot (A4)	Unambiguous	LLDPEDVDTTYPDK		1	1	P11532	P11532	0	2	0.6889	0	1	1	810.886	1620.76	1620.76	0.33	0.00026	11/276	11	EThcD (ETD With Supplemental HCD)	MS2	33.2249	225.471	66.5316	6714	012920ncs-n-CL164-4-gm09503dmd-ptmEthCD.raw	F1
	0.034612	33	45		35	FALSE	Medium	Mascot (A4)	Unambiguous	LLDPEDVDTTYPDK		1	1	P11532	P11532	0	2	0.7143	0	1	1	810.886	1620.76	1620.76	0.33	0.00026	9/276	9	EThcD (ETD With Supplemental HCD)	MS2	38.184	1896.76	6.785	531	012920ncs-n-CL164-4-gm09503dmd-ptmEthCD.raw	F1
	0.0238027	33	45		37	FALSE	Medium	Mascot (A4)	Unambiguous	LLDPEDVDTTYPDK		1	1	P11532	P11532	0	2	0.6486	0	1	1	810.886	1620.76	1620.76	0.25	0.0002	10/276	10	EThcD (ETD With Supplemental HCD)	MS2	49.9354	363.794	72.8839	8060	012920ncs-n-CL164-4-gm09503dmd-ptmEthCD.raw	F1
	1.15512	33	45		20	FALSE	Low	Mascot (A4)	Unambiguous	LLDPEDVDTTYPDK		1	1	P11532	P11532	0	2	0.3	0	1	1	810.886	1620.76	1620.76	0.25	0.0002	18/276	18	EThcD (ETD With Supplemental HCD)	MS2	41.5429	500	2.667	240	012920ncs-n-CL164-4-gm09503dmd-ptmEthCD.raw	F1
	0.693152	33	45		22	FALSE	Low	Mascot (A4)	Unambiguous	LLDPEDVDTTYPDK		1	1	P11532	P11532	0	2	0.5	0	1	1	810.886	1620.76	1620.76	0.18	0.00014	10/276	10	EThcD (ETD With Supplemental HCD)	MS2	59.7052	896.76	3.6633	328	012920ncs-n-CL164-4-gm09503dmd-ptmEthCD.raw	F1
	0.555685	33	45		23	FALSE	Low	Mascot (A4)	Unambiguous	LLDPEDVDTTYPDK		1	1	P11532	P11532	0	2	0.5652	0	1	1	810.886	1620.76	1620.76	0.1	8e-05	9/276	9	EThcD (ETD With Supplemental HCD)	MS2	31.036	167.246	70.505	7568	012920ncs-n-CL164-4-gm09503dmd-ptmEthCD.raw	F1
	0.0218187	33	45		37	FALSE	Medium	Mascot (A4)	Unambiguous	LLDPEDVDTTYPDK		1	1	P11532	P11532	0	2	0.7027	0	1	1	810.886	1620.76	1620.76	0.02	2e-05	9/276	9	EThcD (ETD With Supplemental HCD)	MS2	35.3607	131.562	65.804	6565	012920ncs-n-CL164-4-gm09503dmd-ptmEthCD.raw	F1
	0.145622	33	45		29	FALSE	Low	Mascot (A4)	Unambiguous	LLDPEDVDTTYPDK		1	1	P11532	P11532	0	3	0.5862	0	1	1	540.926	1620.76	1620.76	-0.02	-1e-05	10/276	10	EThcD (ETD With Supplemental HCD)	MS2	36.739	26.442	59.9349	5366	012920ncs-n-CL164-4-gm09503dmd-ptmEthCD.raw	F1
	0.000286568	33	45		56	FALSE	High	Mascot (A4)	Unambiguous	LLDPEDVDTTYPDK		1	1	P11532	P11532	0	3	0.7679	0	1	1	540.926	1620.76	1620.76	-0.02	-1e-05	10/276	10	EThcD (ETD With Supplemental HCD)	MS2	6.94742	14.316	59.2504	5215	012920ncs-n-CL164-4-gm09503dmd-ptmEthCD.raw	F1
	0.0367475	33	45		35	FALSE	Medium	Mascot (A4)	Unambiguous	LLDPEDVDTTYPDK		1	1	P11532	P11532	0	2	0.6857	0	1	1	810.886	1620.76	1620.76	-0.05	-4e-05	14/276	14	EThcD (ETD With Supplemental HCD)	MS2	32.0053	49.946	62.7154	5938	012920ncs-n-CL164-4-gm09503dmd-ptmEthCD.raw	F1
	0.000210683	33	45		57	FALSE	High	Mascot (A4)	Unambiguous	LLDPEDVDTTYPDK		1	1	P11532	P11532	0	2	0.7544	0	1	1	810.885	1620.76	1620.76	-0.13	-0.0001	11/276	11	EThcD (ETD With Supplemental HCD)	MS2	52.8644	305.433	64.914	6388	012920ncs-n-CL164-4-gm09503dmd-ptmEthCD.raw	F1
	0.034804	33	45		35	FALSE	Medium	Mascot (A4)	Unambiguous	LLDPEDVDTTYPDK		1	1	P11532	P11532	0	2	0.4857	0	1	1	810.885	1620.76	1620.76	-0.13	-0.0001	13/276	13	EThcD (ETD With Supplemental HCD)	MS2	54.1294	114.015	68.1635	7050	012920ncs-n-CL164-4-gm09503dmd-ptmEthCD.raw	F1
	0.0189945	33	45		38	FALSE	Medium	Mascot (A4)	Unambiguous	LLDPEDVDTTYPDK		1	1	P11532	P11532	0	2	0.6842	0	1	1	810.885	1620.76	1620.76	-0.13	-0.0001	12/276	12	EThcD (ETD With Supplemental HCD)	MS2	48.9778	1896.76	6.0341	494	012920ncs-n-CL164-4-gm09503dmd-ptmEthCD.raw	F1
	2.28365	33	45		17	FALSE	Low	Mascot (A4)	Unambiguous	LLDPEDVDTTYPDK		1	1	P11532	P11532	0	2	0.3529	0	1	1	810.885	1620.76	1620.76	-0.13	-0.0001	12/276	12	EThcD (ETD With Supplemental HCD)	MS2	53.5148	589.593	5.2987	451	012920ncs-n-CL164-4-gm09503dmd-ptmEthCD.raw	F1
	0.439166	33	45		24	FALSE	Low	Mascot (A4)	Unambiguous	LLDPEDVDTTYPDK		1	1	P11532	P11532	0	2	0.7917	0	1	1	810.885	1620.76	1620.76	-0.13	-0.0001	6/276	6	EThcD (ETD With Supplemental HCD)	MS2	46.0243	500	4.6121	402	012920ncs-n-CL164-4-gm09503dmd-ptmEthCD.raw	F1
	0.000228365	33	45		57	FALSE	High	Mascot (A4)	Unambiguous	LLDPEDVDTTYPDK		1	1	P11532	P11532	0	3	0.7719	0	1	1	540.926	1620.76	1620.76	-0.13	-7e-05	12/276	12	EThcD (ETD With Supplemental HCD)	MS2	9.78902	30.954	58.5628	5071	012920ncs-n-CL164-4-gm09503dmd-ptmEthCD.raw	F1
	0.229587	33	45		27	FALSE	Low	Mascot (A4)	Unambiguous	LLDPEDVDTTYPDK		1	1	P11532	P11532	0	2	0.6296	0	1	1	810.885	1620.76	1620.76	-0.2	-0.00016	9/276	9	EThcD (ETD With Supplemental HCD)	MS2	60.4545	500	1.9313	175	012920ncs-n-CL164-4-gm09503dmd-ptmEthCD.raw	F1
	1.89968e-07	33	45		87	FALSE	High	Mascot (A4)	Unambiguous	LLDPEDVDTTYPDK		1	1	P11532	P11532	0	3	0.8276	0	1	1	540.926	1620.76	1620.76	-0.25	-0.00013	12/276	12	EThcD (ETD With Supplemental HCD)	MS2	5.25245	31.586	60.6231	5502	012920ncs-n-CL164-4-gm09503dmd-ptmEthCD.raw	F1
	1.51924e-06	33	45		78	FALSE	High	Mascot (A4)	Unambiguous	LLDPEDVDTTYPDK		1	1	P11532	P11532	0	2	0.8205	0	1	1	810.885	1620.76	1620.76	-0.28	-0.00022	12/276	12	EThcD (ETD With Supplemental HCD)	MS2	6.27551	15.444	61.2969	5646	012920ncs-n-CL164-4-gm09503dmd-ptmEthCD.raw	F1
	0.000279394	32	44		55	FALSE	High	Mascot (A4)	Unambiguous	SEAVLQSPEFAIFR		1	1	P11532	P11532	0	2	0.6182	0	1	1	797.417	1593.83	1593.83	0.12	9e-05	8/308	8	EThcD (ETD With Supplemental HCD)	MS2	25.8244	258.361	141.971	18898	012920ncs-n-CL164-4-gm09503dmd-ptmEthCD.raw	F1
	8.47651e-06	32	44		70	FALSE	High	Mascot (A4)	Unambiguous	SEAVLQSPEFAIFR		1	1	P11532	P11532	0	2	0.7714	0	1	1	797.417	1593.83	1593.83	0.12	9e-05	8/308	8	EThcD (ETD With Supplemental HCD)	MS2	12.7516	500	117.542	16227	012920ncs-n-CL164-4-gm09503dmd-ptmEthCD.raw	F1
	3.09897e-07	32	44		84	FALSE	High	Mascot (A4)	Unambiguous	SEAVLQSPEFAIFR		1	1	P11532	P11532	0	2	0.7619	0	1	1	797.417	1593.83	1593.83	0.12	9e-05	10/308	10	EThcD (ETD With Supplemental HCD)	MS2	18.2855	500	124.69	17151	012920ncs-n-CL164-4-gm09503dmd-ptmEthCD.raw	F1
	0.000918791	32	44		49	FALSE	High	Mascot (A4)	Unambiguous	SEAVLQSPEFAIFR		1	1	P11532	P11532	0	2	0.7551	0	1	1	797.417	1593.83	1593.83	0.12	9e-05	8/308	8	EThcD (ETD With Supplemental HCD)	MS2	12.3424	500	127.582	17510	012920ncs-n-CL164-4-gm09503dmd-ptmEthCD.raw	F1
	0.00472299	32	44		42	FALSE	Medium	Mascot (A4)	Unambiguous	SEAVLQSPEFAIFR		1	1	P11532	P11532	0	2	0.5952	0	1	1	797.417	1593.83	1593.83	0.04	3e-05	8/308	8	EThcD (ETD With Supplemental HCD)	MS2	19.9764	500	115.923	16010	012920ncs-n-CL164-4-gm09503dmd-ptmEthCD.raw	F1
	0.000297315	32	44		54	FALSE	High	Mascot (A4)	Unambiguous	SEAVLQSPEFAIFR		1	1	P11532	P11532	0	2	0.7593	0	1	1	797.417	1593.83	1593.83	0.04	3e-05	8/308	8	EThcD (ETD With Supplemental HCD)	MS2	33.5782	376.571	141.3	18813	012920ncs-n-CL164-4-gm09503dmd-ptmEthCD.raw	F1
	0.000995903	32	44		49	FALSE	High	Mascot (A4)	Unambiguous	SEAVLQSPEFAIFR		1	1	P11532	P11532	0	2	0.7755	0	1	1	797.417	1593.83	1593.83	0.04	3e-05	8/308	8	EThcD (ETD With Supplemental HCD)	MS2	15.7069	421.905	142.654	18988	012920ncs-n-CL164-4-gm09503dmd-ptmEthCD.raw	F1
	0.000783821	32	44		50	FALSE	High	Mascot (A4)	Unambiguous	SEAVLQSPEFAIFR		1	1	P11532	P11532	0	2	0.6	0	1	1	797.417	1593.83	1593.83	0.04	3e-05	8/308	8	EThcD (ETD With Supplemental HCD)	MS2	16.3697	500	121.882	16789	012920ncs-n-CL164-4-gm09503dmd-ptmEthCD.raw	F1
	5.73082e-06	32	44		72	FALSE	High	Mascot (A4)	Unambiguous	SEAVLQSPEFAIFR		1	1	P11532	P11532	0	2	0.6806	0	1	1	797.417	1593.83	1593.83	0.04	3e-05	9/308	9	EThcD (ETD With Supplemental HCD)	MS2	11.9919	500	123.276	16971	012920ncs-n-CL164-4-gm09503dmd-ptmEthCD.raw	F1
	0.000794725	32	44		50	FALSE	High	Mascot (A4)	Unambiguous	SEAVLQSPEFAIFR		1	1	P11532	P11532	0	2	0.72	0	1	1	797.417	1593.83	1593.83	0.04	3e-05	14/308	14	EThcD (ETD With Supplemental HCD)	MS2	8.29777	500	126.848	17420	012920ncs-n-CL164-4-gm09503dmd-ptmEthCD.raw	F1
	9.77725e-05	32	44		59	FALSE	High	Mascot (A4)	Unambiguous	SEAVLQSPEFAIFR		1	1	P11532	P11532	0	2	0.8136	0	1	1	797.417	1593.83	1593.83	0.04	3e-05	8/308	8	EThcD (ETD With Supplemental HCD)	MS2	54.9055	156.464	90.9444	11839	012920ncs-n-CL164-4-gm09503dmd-ptmEthCD.raw	F1
	1.00743e-05	32	44		69	FALSE	High	Mascot (A4)	Unambiguous	SEAVLQSPEFAIFR		1	1	P11532	P11532	0	2	0.6957	0	1	1	797.417	1593.83	1593.83	0.12	9e-05	9/308	9	EThcD (ETD With Supplemental HCD)	MS2	14.3237	500	122.559	16879	012920ncs-n-CL164-4-gm09503dmd-ptmEthCD.raw	F1
	9.3803	32	44		9	FALSE	Low	Mascot (A4)	Unambiguous	SEAVLQSPEFAIFR		1	1	P11532	P11532	0	2	0.4444	0	1	1	797.417	1593.83	1593.83	0.04	3e-05	8/308	8	EThcD (ETD With Supplemental HCD)	MS2	27.0848	500	130.285	17835	012920ncs-n-CL164-4-gm09503dmd-ptmEthCD.raw	F1
	9.92649e-06	32	44		69	FALSE	High	Mascot (A4)	Unambiguous	SEAVLQSPEFAIFR		1	1	P11532	P11532	0	2	0.7681	0	1	1	797.417	1593.83	1593.83	-0.04	-3e-05	16/308	16	EThcD (ETD With Supplemental HCD)	MS2	15.9395	362.777	97.9511	13154	012920ncs-n-CL164-4-gm09503dmd-ptmEthCD.raw	F1
	0.0145813	32	44		37	FALSE	Medium	Mascot (A4)	Unambiguous	SEAVLQSPEFAIFR		1	1	P11532	P11532	0	2	0.3784	0	1	1	797.417	1593.83	1593.83	-0.04	-3e-05	8/308	8	EThcD (ETD With Supplemental HCD)	MS2	50.3502	294.41	108.662	14962	012920ncs-n-CL164-4-gm09503dmd-ptmEthCD.raw	F1
	0.0247056	32	44		35	FALSE	Medium	Mascot (A4)	Unambiguous	SEAVLQSPEFAIFR		1	1	P11532	P11532	0	2	0.4857	0	1	1	797.417	1593.83	1593.83	-0.04	-3e-05	5/308	5	EThcD (ETD With Supplemental HCD)	MS2	16.6409	500	115.226	15916	012920ncs-n-CL164-4-gm09503dmd-ptmEthCD.raw	F1
	1.21282e-05	32	44		68	FALSE	High	Mascot (A4)	Unambiguous	SEAVLQSPEFAIFR		1	1	P11532	P11532	0	2	0.7353	0	1	1	797.417	1593.83	1593.83	-0.04	-3e-05	10/308	10	EThcD (ETD With Supplemental HCD)	MS2	10.3016	500	113.076	15616	012920ncs-n-CL164-4-gm09503dmd-ptmEthCD.raw	F1
	0.00104183	32	44		49	FALSE	High	Mascot (A4)	Unambiguous	SEAVLQSPEFAIFR		1	1	P11532	P11532	0	2	0.4898	0	1	1	797.417	1593.83	1593.83	-0.04	-3e-05	9/308	9	EThcD (ETD With Supplemental HCD)	MS2	19.7798	500	116.871	16138	012920ncs-n-CL164-4-gm09503dmd-ptmEthCD.raw	F1
	0.0394272	32	44		33	FALSE	Medium	Mascot (A4)	Unambiguous	SEAVLQSPEFAIFR		1	1	P11532	P11532	0	2	0.2727	0	1	1	797.417	1593.83	1593.83	-0.04	-3e-05	7/308	7	EThcD (ETD With Supplemental HCD)	MS2	30.9937	252.161	104.993	14375	012920ncs-n-CL164-4-gm09503dmd-ptmEthCD.raw	F1
	5.44247e-05	32	44		62	FALSE	High	Mascot (A4)	Unambiguous	SEAVLQSPEFAIFR		1	1	P11532	P11532	0	2	0.8065	0	1	1	797.417	1593.83	1593.83	-0.04	-3e-05	17/308	17	EThcD (ETD With Supplemental HCD)	MS2	3.73513	500	121.157	16695	012920ncs-n-CL164-4-gm09503dmd-ptmEthCD.raw	F1
	0.000234853	32	44		55	FALSE	High	Mascot (A4)	Unambiguous	SEAVLQSPEFAIFR		1	1	P11532	P11532	0	2	0.6727	0	1	1	797.417	1593.83	1593.83	-0.04	-3e-05	8/308	8	EThcD (ETD With Supplemental HCD)	MS2	15.84	322.187	137.492	18402	012920ncs-n-CL164-4-gm09503dmd-ptmEthCD.raw	F1
	0.000805	32	44		50	FALSE	High	Mascot (A4)	Unambiguous	SEAVLQSPEFAIFR		1	1	P11532	P11532	0	2	0.66	0	1	1	797.417	1593.83	1593.83	-0.04	-3e-05	10/308	10	EThcD (ETD With Supplemental HCD)	MS2	36.4791	318.398	110.126	15178	012920ncs-n-CL164-4-gm09503dmd-ptmEthCD.raw	F1
	0.000375661	32	44		53	FALSE	High	Mascot (A4)	Unambiguous	SEAVLQSPEFAIFR		1	1	P11532	P11532	0	2	0.717	0	1	1	797.417	1593.83	1593.83	-0.04	-3e-05	7/308	7	EThcD (ETD With Supplemental HCD)	MS2	16.2222	500	123.961	17056	012920ncs-n-CL164-4-gm09503dmd-ptmEthCD.raw	F1
	0.000790307	32	44		50	FALSE	High	Mascot (A4)	Unambiguous	SEAVLQSPEFAIFR		1	1	P11532	P11532	0	2	0.68	0	1	1	797.417	1593.83	1593.83	-0.04	-3e-05	8/308	8	EThcD (ETD With Supplemental HCD)	MS2	12.7727	500	118.242	16320	012920ncs-n-CL164-4-gm09503dmd-ptmEthCD.raw	F1
	3.12461e-05	32	44		64	FALSE	High	Mascot (A4)	Unambiguous	SEAVLQSPEFAIFR		1	1	P11532	P11532	0	2	0.6875	0	1	1	797.417	1593.83	1593.83	-0.04	-3e-05	20/308	20	EThcD (ETD With Supplemental HCD)	MS2	36.0695	329.62	95.1678	12645	012920ncs-n-CL164-4-gm09503dmd-ptmEthCD.raw	F1
	0.00325344	32	44		44	FALSE	High	Mascot (A4)	Unambiguous	SEAVLQSPEFAIFR		1	1	P11532	P11532	0	2	0.7955	0	1	1	797.417	1593.83	1593.83	0.19	0.00015	9/308	9	EThcD (ETD With Supplemental HCD)	MS2	16.975	647.952	144.772	19217	012920ncs-n-CL164-4-gm09503dmd-ptmEthCD.raw	F1
	0.018733	32	44		36	FALSE	Medium	Mascot (A4)	Unambiguous	SEAVLQSPEFAIFR		1	1	P11532	P11532	0	2	0.7778	0	1	1	797.417	1593.83	1593.83	0.27	0.00021	12/308	12	EThcD (ETD With Supplemental HCD)	MS2	30.5631	346.588	144.066	19145	012920ncs-n-CL164-4-gm09503dmd-ptmEthCD.raw	F1
	0.00483735	32	44		42	FALSE	Medium	Mascot (A4)	Unambiguous	SEAVLQSPEFAIFR		1	1	P11532	P11532	0	2	0.6429	0	1	1	797.417	1593.83	1593.83	0.27	0.00021	9/308	9	EThcD (ETD With Supplemental HCD)	MS2	25.1386	482.683	125.383	17239	012920ncs-n-CL164-4-gm09503dmd-ptmEthCD.raw	F1
	1.2952	32	44		18	FALSE	Low	Mascot (A4)	Unambiguous	SEAVLQSPEFAIFR		1	1	P11532	P11532	0	2	0.3889	0	1	1	797.419	1593.83	1593.83	1.95	0.00156	13/308	13	EThcD (ETD With Supplemental HCD)	MS2	0.404511	2.041	86.0005	10824	012920ncs-n-CL164-4-gm09503dmd-ptmEthCD.raw	F1
	2.06132e-05	32	44		66	FALSE	High	Mascot (A4)	Unambiguous	SEAVLQSPEFAIFR		1	1	P11532	P11532	0	2	0.7727	0	1	1	797.418	1593.83	1593.83	0.73	0.00058	11/308	11	EThcD (ETD With Supplemental HCD)	MS2	0.0894152	0.782	86.1375	10856	012920ncs-n-CL164-4-gm09503dmd-ptmEthCD.raw	F1
	0.000227821	32	44		55	FALSE	High	Mascot (A4)	Unambiguous	SEAVLQSPEFAIFR		1	1	P11532	P11532	0	2	0.6545	0	1	1	797.418	1593.83	1593.83	0.58	0.00046	8/308	8	EThcD (ETD With Supplemental HCD)	MS2	7.58082	325.915	98.684	13289	012920ncs-n-CL164-4-gm09503dmd-ptmEthCD.raw	F1
	0.000109042	32	44		59	FALSE	High	Mascot (A4)	Unambiguous	SEAVLQSPEFAIFR		1	1	P11532	P11532	0	2	0.7119	0	1	1	797.418	1593.83	1593.83	0.5	0.0004	16/308	16	EThcD (ETD With Supplemental HCD)	MS2	24.9857	474.97	113.859	15728	012920ncs-n-CL164-4-gm09503dmd-ptmEthCD.raw	F1
	6.4063e-06	32	44		71	FALSE	High	Mascot (A4)	Unambiguous	SEAVLQSPEFAIFR		1	1	P11532	P11532	0	2	0.662	0	1	1	797.417	1593.83	1593.83	0.35	0.00028	9/308	9	EThcD (ETD With Supplemental HCD)	MS2	8.16431	465.615	99.4309	13424	012920ncs-n-CL164-4-gm09503dmd-ptmEthCD.raw	F1
	0.00777334	32	44		40	FALSE	Medium	Mascot (A4)	Unambiguous	SEAVLQSPEFAIFR		1	1	P11532	P11532	0	2	0.55	0	1	1	797.417	1593.83	1593.83	0.35	0.00028	13/308	13	EThcD (ETD With Supplemental HCD)	MS2	13.373	500	143.325	19066	012920ncs-n-CL164-4-gm09503dmd-ptmEthCD.raw	F1
	0.302418	32	44		24	FALSE	Low	Mascot (A4)	Unambiguous	SEAVLQSPEFAIFR		1	1	P11532	P11532	0	2	0.6667	0	1	1	797.417	1593.83	1593.83	0.35	0.00028	5/308	5	EThcD (ETD With Supplemental HCD)	MS2	21.6097	542.068	130.962	17895	012920ncs-n-CL164-4-gm09503dmd-ptmEthCD.raw	F1
	0.000813968	32	44		50	FALSE	High	Mascot (A4)	Unambiguous	SEAVLQSPEFAIFR		1	1	P11532	P11532	0	2	0.64	0	1	1	797.417	1593.83	1593.83	0.27	0.00021	8/308	8	EThcD (ETD With Supplemental HCD)	MS2	50.4693	183.153	85.4442	10711	012920ncs-n-CL164-4-gm09503dmd-ptmEthCD.raw	F1
	5.34082e-05	32	44		62	FALSE	High	Mascot (A4)	Unambiguous	SEAVLQSPEFAIFR		1	1	P11532	P11532	0	2	0.6129	0	1	1	797.417	1593.83	1593.83	0.27	0.00021	8/308	8	EThcD (ETD With Supplemental HCD)	MS2	33.2101	354.586	100.843	13669	012920ncs-n-CL164-4-gm09503dmd-ptmEthCD.raw	F1
	0.00066928	32	44		51	FALSE	High	Mascot (A4)	Unambiguous	SEAVLQSPEFAIFR		1	1	P11532	P11532	0	2	0.6275	0	1	1	797.417	1593.83	1593.83	0.27	0.00021	16/308	16	EThcD (ETD With Supplemental HCD)	MS2	36.2961	255.694	101.526	13791	012920ncs-n-CL164-4-gm09503dmd-ptmEthCD.raw	F1
	0.0157619	32	44		37	FALSE	Medium	Mascot (A4)	Unambiguous	SEAVLQSPEFAIFR		1	1	P11532	P11532	0	2	0.7568	0	1	1	797.417	1593.83	1593.83	0.27	0.00021	8/308	8	EThcD (ETD With Supplemental HCD)	MS2	49.7001	500	140.564	18730	012920ncs-n-CL164-4-gm09503dmd-ptmEthCD.raw	F1
	0.00470552	32	44		42	FALSE	Medium	Mascot (A4)	Unambiguous	SEAVLQSPEFAIFR		1	1	P11532	P11532	0	2	0.5476	0	1	1	797.417	1593.83	1593.83	0.27	0.00021	16/308	16	EThcD (ETD With Supplemental HCD)	MS2	5.82065	500	119.699	16508	012920ncs-n-CL164-4-gm09503dmd-ptmEthCD.raw	F1
	0.000633297	32	44		51	FALSE	High	Mascot (A4)	Unambiguous	SEAVLQSPEFAIFR		1	1	P11532	P11532	0	2	0.6667	0	1	1	797.417	1593.83	1593.83	0.27	0.00021	7/308	7	EThcD (ETD With Supplemental HCD)	MS2	27.6042	500	120.379	16596	012920ncs-n-CL164-4-gm09503dmd-ptmEthCD.raw	F1
	5.64672e-06	32	44		72	FALSE	High	Mascot (A4)	Unambiguous	SEAVLQSPEFAIFR		1	1	P11532	P11532	0	2	0.7917	0	1	1	797.417	1593.83	1593.83	-0.04	-3e-05	9/308	9	EThcD (ETD With Supplemental HCD)	MS2	31.1796	500	126.143	17334	012920ncs-n-CL164-4-gm09503dmd-ptmEthCD.raw	F1
	0.00128764	32	44		48	FALSE	High	Mascot (A4)	Unambiguous	SEAVLQSPEFAIFR		1	1	P11532	P11532	0	2	0.7917	0	1	1	797.417	1593.83	1593.83	-0.04	-3e-05	11/308	11	EThcD (ETD With Supplemental HCD)	MS2	22.7403	500	1.4037	128	012920ncs-n-CL164-4-gm09503dmd-ptmEthCD.raw	F1
	0.321215	32	44		24	FALSE	Low	Mascot (A4)	Unambiguous	SEAVLQSPEFAIFR		1	1	P11532	P11532	0	2	0.6667	0	1	1	797.417	1593.83	1593.83	-0.04	-3e-05	12/308	12	EThcD (ETD With Supplemental HCD)	MS2	33.4768	500	4.6917	409	012920ncs-n-CL164-4-gm09503dmd-ptmEthCD.raw	F1
	0.00107844	32	44		49	FALSE	High	Mascot (A4)	Unambiguous	SEAVLQSPEFAIFR		1	1	P11532	P11532	0	3	0.6122	0	1	1	531.947	1593.83	1593.83	-0.05	-2e-05	8/308	8	EThcD (ETD With Supplemental HCD)	MS2	21.4693	49.903	85.837	10798	012920ncs-n-CL164-4-gm09503dmd-ptmEthCD.raw	F1
	1.1378e-05	32	44		69	FALSE	High	Mascot (A4)	Unambiguous	SEAVLQSPEFAIFR		1	1	P11532	P11532	0	2	0.6618	0	1	1	797.417	1593.83	1593.83	-0.11	-9e-05	14/308	14	EThcD (ETD With Supplemental HCD)	MS2	16.8436	282.867	96.5276	12890	012920ncs-n-CL164-4-gm09503dmd-ptmEthCD.raw	F1
	0.000859143	32	44		50	FALSE	High	Mascot (A4)	Unambiguous	SEAVLQSPEFAIFR		1	1	P11532	P11532	0	2	0.66	0	1	1	797.417	1593.83	1593.83	-0.11	-9e-05	8/308	8	EThcD (ETD With Supplemental HCD)	MS2	26.9217	500	109.387	15073	012920ncs-n-CL164-4-gm09503dmd-ptmEthCD.raw	F1
	0.0233381	32	44		35	FALSE	Medium	Mascot (A4)	Unambiguous	SEAVLQSPEFAIFR		1	1	P11532	P11532	0	2	0.4286	0	1	1	797.417	1593.83	1593.83	-0.11	-9e-05	8/308	8	EThcD (ETD With Supplemental HCD)	MS2	30.5874	162.699	91.6416	11979	012920ncs-n-CL164-4-gm09503dmd-ptmEthCD.raw	F1
	0.000110425	32	44		59	FALSE	High	Mascot (A4)	Unambiguous	SEAVLQSPEFAIFR		1	1	P11532	P11532	0	2	0.7119	0	1	1	797.417	1593.83	1593.83	-0.11	-9e-05	9/308	9	EThcD (ETD With Supplemental HCD)	MS2	4.54012	500	112.253	15495	012920ncs-n-CL164-4-gm09503dmd-ptmEthCD.raw	F1
	0.000125045	32	44		58	FALSE	High	Mascot (A4)	Unambiguous	SEAVLQSPEFAIFR		1	1	P11532	P11532	0	2	0.4655	0	1	1	797.417	1593.83	1593.83	-0.11	-9e-05	15/308	15	EThcD (ETD With Supplemental HCD)	MS2	0	409.875	111.538	15390	012920ncs-n-CL164-4-gm09503dmd-ptmEthCD.raw	F1
	0.00544585	32	44		42	FALSE	Medium	Mascot (A4)	Unambiguous	SEAVLQSPEFAIFR		1	1	P11532	P11532	0	2	0.5714	0	1	1	797.417	1593.83	1593.83	-0.11	-9e-05	7/308	7	EThcD (ETD With Supplemental HCD)	MS2	29.2968	203.837	104.249	14260	012920ncs-n-CL164-4-gm09503dmd-ptmEthCD.raw	F1
	0.000650228	32	44		51	FALSE	High	Mascot (A4)	Unambiguous	SEAVLQSPEFAIFR		1	1	P11532	P11532	0	2	0.6667	0	1	1	797.417	1593.83	1593.83	-0.11	-9e-05	10/308	10	EThcD (ETD With Supplemental HCD)	MS2	8.02045	75.787	95.8382	12765	012920ncs-n-CL164-4-gm09503dmd-ptmEthCD.raw	F1
	0.00690158	32	44		41	FALSE	Medium	Mascot (A4)	Unambiguous	SEAVLQSPEFAIFR		1	1	P11532	P11532	0	2	0.6829	0	1	1	797.417	1593.83	1593.83	-0.19	-0.00015	8/308	8	EThcD (ETD With Supplemental HCD)	MS2	22.8339	359.449	107.135	14728	012920ncs-n-CL164-4-gm09503dmd-ptmEthCD.raw	F1
	2.39855e-05	32	44		65	FALSE	High	Mascot (A4)	Unambiguous	SEAVLQSPEFAIFR		1	1	P11532	P11532	0	2	0.6308	0	1	1	797.417	1593.83	1593.83	-0.19	-0.00015	12/308	12	EThcD (ETD With Supplemental HCD)	MS2	6.23637	278.213	97.2453	13022	012920ncs-n-CL164-4-gm09503dmd-ptmEthCD.raw	F1
	0.000574048	32	44		51	FALSE	High	Mascot (A4)	Unambiguous	SEAVLQSPEFAIFR		1	1	P11532	P11532	0	2	0.6667	0	1	1	797.417	1593.83	1593.83	-0.19	-0.00015	7/308	7	EThcD (ETD With Supplemental HCD)	MS2	0	500	114.549	15822	012920ncs-n-CL164-4-gm09503dmd-ptmEthCD.raw	F1
	0.000342727	32	44		54	FALSE	High	Mascot (A4)	Unambiguous	SEAVLQSPEFAIFR		1	1	P11532	P11532	0	2	0.7222	0	1	1	797.417	1593.83	1593.83	-0.19	-0.00015	8/308	8	EThcD (ETD With Supplemental HCD)	MS2	8.37884	500	118.942	16410	012920ncs-n-CL164-4-gm09503dmd-ptmEthCD.raw	F1
	0.00205354	32	44		46	FALSE	High	Mascot (A4)	Unambiguous	SEAVLQSPEFAIFR		1	1	P11532	P11532	0	2	0.3696	0	1	1	797.417	1593.83	1593.83	-0.27	-0.00021	13/308	13	EThcD (ETD With Supplemental HCD)	MS2	38.1547	399.252	94.1691	12460	012920ncs-n-CL164-4-gm09503dmd-ptmEthCD.raw	F1
	0.000249749	32	44		55	FALSE	High	Mascot (A4)	Unambiguous	SEAVLQSPEFAIFR		1	1	P11532	P11532	0	2	0.6727	0	1	1	797.417	1593.83	1593.83	-0.27	-0.00021	8/308	8	EThcD (ETD With Supplemental HCD)	MS2	21.5803	324.152	103.416	14119	012920ncs-n-CL164-4-gm09503dmd-ptmEthCD.raw	F1
	5.07578	32	44		12	FALSE	Low	Mascot (A4)	Unambiguous	SEAVLQSPEFAIFR		1	1	P11532	P11532	0	2	0.1667	0	1	1	797.417	1593.83	1593.83	-0.27	-0.00021	10/308	10	EThcD (ETD With Supplemental HCD)	MS2	31.0291	500	128.845	17677	012920ncs-n-CL164-4-gm09503dmd-ptmEthCD.raw	F1
	1.50488	32	44		17	FALSE	Low	Mascot (A4)	Unambiguous	SEAVLQSPEFAIFR		1	1	P11532	P11532	0	2	0.2353	0	1	1	797.417	1593.83	1593.83	-0.27	-0.00021	8/308	8	EThcD (ETD With Supplemental HCD)	MS2	26.938	500	131.854	17978	012920ncs-n-CL164-4-gm09503dmd-ptmEthCD.raw	F1
	0.000308333	32	44		54	FALSE	High	Mascot (A4)	Unambiguous	SEAVLQSPEFAIFR		1	1	P11532	P11532	0	2	0.5926	0	1	1	797.417	1593.83	1593.83	-0.34	-0.00027	8/308	8	EThcD (ETD With Supplemental HCD)	MS2	42.9046	414.348	106.061	14550	012920ncs-n-CL164-4-gm09503dmd-ptmEthCD.raw	F1
	0.000144366	32	44		58	FALSE	High	Mascot (A4)	Unambiguous	SEAVLQSPEFAIFR		1	1	P11532	P11532	0	2	0.7931	0	1	1	797.417	1593.83	1593.83	-0.5	-0.0004	8/308	8	EThcD (ETD With Supplemental HCD)	MS2	22.2619	136.322	88.8661	11431	012920ncs-n-CL164-4-gm09503dmd-ptmEthCD.raw	F1
	0.0265746	32	44		35	FALSE	Medium	Mascot (A4)	Unambiguous	SEAVLQSPEFAIFR		1	1	P11532	P11532	0	2	0.5143	0	1	1	797.417	1593.83	1593.83	-0.5	-0.0004	16/308	16	EThcD (ETD With Supplemental HCD)	MS2	61.8233	61.409	90.2284	11696	012920ncs-n-CL164-4-gm09503dmd-ptmEthCD.raw	F1
	0.000212552	32	44		56	FALSE	High	Mascot (A4)	Unambiguous	SEAVLQSPEFAIFR		1	1	P11532	P11532	0	2	0.6964	0	1	1	797.417	1593.83	1593.83	-0.5	-0.0004	19/308	19	EThcD (ETD With Supplemental HCD)	MS2	14.6677	72.502	87.5095	11148	012920ncs-n-CL164-4-gm09503dmd-ptmEthCD.raw	F1
	1.58659e-06	32	44		77	FALSE	High	Mascot (A4)	Unambiguous	SEAVLQSPEFAIFR		1	1	P11532	P11532	0	2	0.7013	0	1	1	797.417	1593.83	1593.83	-0.57	-0.00046	9/308	9	EThcD (ETD With Supplemental HCD)	MS2	1.29608	25.808	86.819	11000	012920ncs-n-CL164-4-gm09503dmd-ptmEthCD.raw	F1
	0.0105985	32	44		39	FALSE	Medium	Mascot (A4)	Unambiguous	SEAVLQSPEFAIFR		1	1	P11532	P11532	0	2	0.7436	0	1	1	797.417	1593.83	1593.83	-0.73	-0.00058	18/308	18	EThcD (ETD With Supplemental HCD)	MS2	0	500	110.843	15286	012920ncs-n-CL164-4-gm09503dmd-ptmEthCD.raw	F1
	0.000226862	32	44		55	FALSE	High	Mascot (A4)	Unambiguous	SEAVLQSPEFAIFR		1	1	P11532	P11532	0	2	0.7455	0	1	1	797.417	1593.83	1593.83	-0.88	-0.0007	9/308	9	EThcD (ETD With Supplemental HCD)	MS2	51.011	87.606	88.1957	11293	012920ncs-n-CL164-4-gm09503dmd-ptmEthCD.raw	F1
	0.00066465	32	44		51	FALSE	High	Mascot (A4)	Unambiguous	LLEQSIQSAQETEK		1	1	P11532	P11532	0	2	0.7451	0	1	1	802.412	1603.82	1603.82	-0.03	-2e-05	11/316	11	EThcD (ETD With Supplemental HCD)	MS2	0	500	63.4273	6084	012920ncs-n-CL164-4-gm09503dmd-ptmEthCD.raw	F1
	0.00360241	32	44		43	FALSE	Medium	Mascot (A4)	Unambiguous	LLEQSIQSAQETEK		1	1	P11532	P11532	0	2	0.7907	0	1	1	802.412	1603.82	1603.82	-0.03	-2e-05	7/316	7	EThcD (ETD With Supplemental HCD)	MS2	6.87656	943.305	5.6301	470	012920ncs-n-CL164-4-gm09503dmd-ptmEthCD.raw	F1
	0.254444	32	44		25	FALSE	Low	Mascot (A4)	Unambiguous	LLEQSIQSAQETEK		1	1	P11532	P11532	0	2	0.44	0	1	1	802.412	1603.82	1603.82	-0.03	-2e-05	13/316	13	EThcD (ETD With Supplemental HCD)	MS2	0	500	4.1907	371	012920ncs-n-CL164-4-gm09503dmd-ptmEthCD.raw	F1
	0.00473915	32	44		42	FALSE	Medium	Mascot (A4)	Unambiguous	LLEQSIQSAQETEK		1	1	P11532	P11532	0	2	0.6667	0	1	1	802.412	1603.82	1603.82	-0.11	-8e-05	10/316	10	EThcD (ETD With Supplemental HCD)	MS2	40.7494	397.808	109.124	15033	012920ncs-n-CL164-4-gm09503dmd-ptmEthCD.raw	F1
	0.00174864	32	44		46	FALSE	High	Mascot (A4)	Unambiguous	LLEQSIQSAQETEK		1	1	P11532	P11532	0	2	0.6304	0	1	1	802.412	1603.82	1603.82	-0.11	-8e-05	18/316	18	EThcD (ETD With Supplemental HCD)	MS2	14.8402	159.19	67.0277	6808	012920ncs-n-CL164-4-gm09503dmd-ptmEthCD.raw	F1
	0.000754571	32	44		50	FALSE	High	Mascot (A4)	Unambiguous	LLEQSIQSAQETEK		1	1	P11532	P11532	0	2	0.66	0	1	1	802.412	1603.82	1603.82	-0.11	-8e-05	15/316	15	EThcD (ETD With Supplemental HCD)	MS2	13.1148	500	116.576	16101	012920ncs-n-CL164-4-gm09503dmd-ptmEthCD.raw	F1
	0.00111867	32	44		48	FALSE	High	Mascot (A4)	Unambiguous	LLEQSIQSAQETEK		1	1	P11532	P11532	0	2	0.75	0	1	1	802.412	1603.82	1603.82	-0.11	-8e-05	17/316	17	EThcD (ETD With Supplemental HCD)	MS2	20.3937	500	114.712	15845	012920ncs-n-CL164-4-gm09503dmd-ptmEthCD.raw	F1
	7.36646e-06	32	44		70	FALSE	High	Mascot (A4)	Unambiguous	LLEQSIQSAQETEK		1	1	P11532	P11532	0	3	0.6857	0	1	1	535.277	1603.82	1603.82	-0.15	-8e-05	12/316	12	EThcD (ETD With Supplemental HCD)	MS2	45.8871	121.403	53.6253	4062	012920ncs-n-CL164-4-gm09503dmd-ptmEthCD.raw	F1
	2.82006e-05	32	44		64	FALSE	High	Mascot (A4)	Unambiguous	LLEQSIQSAQETEK		1	1	P11532	P11532	0	2	0.7031	0	1	1	802.412	1603.82	1603.82	-0.18	-0.00015	12/316	12	EThcD (ETD With Supplemental HCD)	MS2	10.9711	50.14	54.6487	4281	012920ncs-n-CL164-4-gm09503dmd-ptmEthCD.raw	F1
	7.48615e-06	32	44		70	FALSE	High	Mascot (A4)	Unambiguous	LLEQSIQSAQETEK		1	1	P11532	P11532	0	2	0.6143	0	1	1	802.412	1603.82	1603.82	-0.18	-0.00015	10/316	10	EThcD (ETD With Supplemental HCD)	MS2	19.3552	157.483	58.7808	5116	012920ncs-n-CL164-4-gm09503dmd-ptmEthCD.raw	F1
	0.00959972	32	44		39	FALSE	Medium	Mascot (A4)	Unambiguous	LLEQSIQSAQETEK		1	1	P11532	P11532	0	2	0.7179	0	1	1	802.412	1603.82	1603.82	-0.18	-0.00015	8/316	8	EThcD (ETD With Supplemental HCD)	MS2	19.8434	500	1.2696	117	012920ncs-n-CL164-4-gm09503dmd-ptmEthCD.raw	F1
	0.0203578	32	44		36	FALSE	Medium	Mascot (A4)	Unambiguous	LLEQSIQSAQETEK		1	1	P11532	P11532	0	2	0.75	0	1	1	802.412	1603.82	1603.82	-0.26	-0.00021	19/316	19	EThcD (ETD With Supplemental HCD)	MS2	27.7124	500	111.201	15343	012920ncs-n-CL164-4-gm09503dmd-ptmEthCD.raw	F1
	1.1554e-05	32	44		68	FALSE	High	Mascot (A4)	Unambiguous	LLEQSIQSAQETEK		1	1	P11532	P11532	0	2	0.7059	0	1	1	802.412	1603.82	1603.82	-0.26	-0.00021	10/316	10	EThcD (ETD With Supplemental HCD)	MS2	19.3001	89.752	56.0434	4549	012920ncs-n-CL164-4-gm09503dmd-ptmEthCD.raw	F1
	0.00528118	32	44		42	FALSE	Medium	Mascot (A4)	Unambiguous	LLEQSIQSAQETEK		1	1	P11532	P11532	0	2	0.7381	0	1	1	802.412	1603.82	1603.82	-0.26	-0.00021	14/316	14	EThcD (ETD With Supplemental HCD)	MS2	0	275.054	52.4594	3835	012920ncs-n-CL164-4-gm09503dmd-ptmEthCD.raw	F1
	0.000484193	32	44		52	FALSE	High	Mascot (A4)	Unambiguous	LLEQSIQSAQETEK		1	1	P11532	P11532	0	2	0.7885	0	1	1	802.412	1603.82	1603.82	-0.33	-0.00027	13/316	13	EThcD (ETD With Supplemental HCD)	MS2	54.9653	171.442	59.9398	5367	012920ncs-n-CL164-4-gm09503dmd-ptmEthCD.raw	F1
	2.83151e-06	32	44		75	FALSE	High	Mascot (A4)	Unambiguous	LLEQSIQSAQETEK		1	1	P11532	P11532	0	2	0.6667	0	1	1	802.412	1603.82	1603.82	-0.41	-0.00033	12/316	12	EThcD (ETD With Supplemental HCD)	MS2	0.399394	0.698	53.2897	3996	012920ncs-n-CL164-4-gm09503dmd-ptmEthCD.raw	F1
	2.08331e-06	32	44		76	FALSE	High	Mascot (A4)	Unambiguous	LLEQSIQSAQETEK		1	1	P11532	P11532	0	2	0.5132	0	1	1	802.412	1603.82	1603.82	-0.49	-0.00039	12/316	12	EThcD (ETD With Supplemental HCD)	MS2	7.63851	77.619	55.3421	4413	012920ncs-n-CL164-4-gm09503dmd-ptmEthCD.raw	F1
	1.68948e-06	32	44		77	FALSE	High	Mascot (A4)	Unambiguous	LLEQSIQSAQETEK		1	1	P11532	P11532	0	2	0.7792	0	1	1	802.412	1603.82	1603.82	-0.49	-0.00039	11/316	11	EThcD (ETD With Supplemental HCD)	MS2	2.63418	5.992	53.9671	4137	012920ncs-n-CL164-4-gm09503dmd-ptmEthCD.raw	F1
	0.00355018	32	44		43	FALSE	Medium	Mascot (A4)	Unambiguous	LLEQSIQSAQETEK		1	1	P11532	P11532	0	2	0.6977	0	1	1	802.412	1603.82	1603.82	0.05	4e-05	8/316	8	EThcD (ETD With Supplemental HCD)	MS2	17.2011	896.76	4.9089	428	012920ncs-n-CL164-4-gm09503dmd-ptmEthCD.raw	F1
	0.00119695	32	44		48	FALSE	High	Mascot (A4)	Unambiguous	LLEQSIQSAQETEK		1	1	P11532	P11532	0	3	0.3333	0	1	1	535.277	1603.82	1603.82	0.08	4e-05	11/316	11	EThcD (ETD With Supplemental HCD)	MS2	43.623	118.355	47.4256	2920	012920ncs-n-CL164-4-gm09503dmd-ptmEthCD.raw	F1
	1.08163e-07	32	44		89	FALSE	High	Mascot (A4)	Unambiguous	LLEQSIQSAQETEK		1	1	P11532	P11532	0	2	0.8427	0	1	1	802.412	1603.82	1603.82	0.12	0.0001	11/316	11	EThcD (ETD With Supplemental HCD)	MS2	19.3157	500	61.3933	5664	012920ncs-n-CL164-4-gm09503dmd-ptmEthCD.raw	F1
	1.64882e-07	32	44		87	FALSE	High	Mascot (A4)	Unambiguous	LLEQSIQSAQETEK		1	1	P11532	P11532	0	2	0.8046	0	1	1	802.413	1603.82	1603.82	0.5	0.0004	12/316	12	EThcD (ETD With Supplemental HCD)	MS2	24.7418	356.542	57.3261	4805	012920ncs-n-CL164-4-gm09503dmd-ptmEthCD.raw	F1
	0.0197568	32	44		36	FALSE	Medium	Mascot (A4)	Unambiguous	LLEQSIQSAQETEK		1	1	P11532	P11532	0	2	0.6667	0	1	1	802.413	1603.82	1603.82	0.35	0.00028	10/316	10	EThcD (ETD With Supplemental HCD)	MS2	13.4869	500	2.6822	241	012920ncs-n-CL164-4-gm09503dmd-ptmEthCD.raw	F1
	4.96879e-05	32	44		62	FALSE	High	Mascot (A4)	Unambiguous	LLEQSIQSAQETEK		1	1	P11532	P11532	0	2	0.6452	0	1	1	802.413	1603.82	1603.82	0.27	0.00022	9/316	9	EThcD (ETD With Supplemental HCD)	MS2	0	498.799	58.0442	4957	012920ncs-n-CL164-4-gm09503dmd-ptmEthCD.raw	F1
	0.0667192	32	44		31	FALSE	Low	Mascot (A4)	Unambiguous	LLEQSIQSAQETEK		1	1	P11532	P11532	0	2	0.8065	0	1	1	802.413	1603.82	1603.82	0.27	0.00022	8/316	8	EThcD (ETD With Supplemental HCD)	MS2	0	577.71	3.4569	310	012920ncs-n-CL164-4-gm09503dmd-ptmEthCD.raw	F1
	0.0162649	32	44		37	FALSE	Medium	Mascot (A4)	Unambiguous	LLEQSIQSAQETEK		1	1	P11532	P11532	0	2	0.7027	0	1	1	802.412	1603.82	1603.82	0.2	0.00016	7/316	7	EThcD (ETD With Supplemental HCD)	MS2	0	500	118.88	16402	012920ncs-n-CL164-4-gm09503dmd-ptmEthCD.raw	F1
	0.000654752	32	44		51	FALSE	High	Mascot (A4)	Unambiguous	LLEQSIQSAQETEK		1	1	P11532	P11532	0	2	0.7059	0	1	1	802.412	1603.82	1603.82	0.12	0.0001	14/316	14	EThcD (ETD With Supplemental HCD)	MS2	26.9274	500	114.038	15754	012920ncs-n-CL164-4-gm09503dmd-ptmEthCD.raw	F1
	0.000602285	32	44		51	FALSE	High	Mascot (A4)	Unambiguous	VLQEDLEQEQVR		1	1	P11532	P11532	0	2	0.7255	0	1	1	743.381	1485.75	1485.75	-0.03	-2e-05	11/260	11	EThcD (ETD With Supplemental HCD)	MS2	53.6465	500	125.737	17282	012920ncs-n-CL164-4-gm09503dmd-ptmEthCD.raw	F1
	0.0039701	32	44		43	FALSE	Medium	Mascot (A4)	Unambiguous	VLQEDLEQEQVR		1	1	P11532	P11532	0	2	0.7209	0	1	1	743.381	1485.75	1485.75	-0.03	-2e-05	9/260	9	EThcD (ETD With Supplemental HCD)	MS2	19.7659	413.242	122.698	16897	012920ncs-n-CL164-4-gm09503dmd-ptmEthCD.raw	F1
	0.0125835	32	44		38	FALSE	Medium	Mascot (A4)	Unambiguous	VLQEDLEQEQVR		1	1	P11532	P11532	0	2	0.5789	0	1	1	743.381	1485.75	1485.75	-0.03	-2e-05	10/260	10	EThcD (ETD With Supplemental HCD)	MS2	56.8989	500	126.954	17433	012920ncs-n-CL164-4-gm09503dmd-ptmEthCD.raw	F1
	5.65981e-09	32	44		101	FALSE	High	Mascot (A4)	Unambiguous	VLQEDLEQEQVR		1	1	P11532	P11532	0	2	0.802	0	1	1	743.381	1485.75	1485.75	-0.03	-2e-05	10/260	10	EThcD (ETD With Supplemental HCD)	MS2	13.3034	75.952	55.6607	4472	012920ncs-n-CL164-4-gm09503dmd-ptmEthCD.raw	F1
	0.190459	32	44		26	FALSE	Low	Mascot (A4)	Unambiguous	VLQEDLEQEQVR		1	1	P11532	P11532	0	2	0.5385	0	1	1	743.381	1485.75	1485.75	-0.03	-2e-05	6/260	6	EThcD (ETD With Supplemental HCD)	MS2	40.1549	970.328	5.7759	479	012920ncs-n-CL164-4-gm09503dmd-ptmEthCD.raw	F1
	0.0744392	32	44		30	FALSE	Low	Mascot (A4)	Unambiguous	VLQEDLEQEQVR		1	1	P11532	P11532	0	2	0.4667	0	1	1	743.381	1485.75	1485.75	-0.03	-2e-05	9/260	9	EThcD (ETD With Supplemental HCD)	MS2	48.5021	500	2.2544	205	012920ncs-n-CL164-4-gm09503dmd-ptmEthCD.raw	F1
	0.872573	32	44		20	FALSE	Low	Mascot (A4)	Unambiguous	VLQEDLEQEQVR		1	1	P11532	P11532	0	2	0.25	0	1	1	743.381	1485.75	1485.75	-0.03	-2e-05	6/260	6	EThcD (ETD With Supplemental HCD)	MS2	51.4254	500	3.7097	331	012920ncs-n-CL164-4-gm09503dmd-ptmEthCD.raw	F1
	0.00979043	32	44		39	FALSE	Medium	Mascot (A4)	Unambiguous	VLQEDLEQEQVR		1	1	P11532	P11532	0	2	0.7179	0	1	1	743.381	1485.75	1485.75	-0.03	-2e-05	8/260	8	EThcD (ETD With Supplemental HCD)	MS2	50.4495	500	4.4096	387	012920ncs-n-CL164-4-gm09503dmd-ptmEthCD.raw	F1
	0.00340821	32	44		44	FALSE	Medium	Mascot (A4)	Unambiguous	VLQEDLEQEQVR		1	1	P11532	P11532	0	2	0.5909	0	1	1	743.381	1485.75	1485.75	-0.11	-8e-05	10/260	10	EThcD (ETD With Supplemental HCD)	MS2	7.4893	500	111.951	15456	012920ncs-n-CL164-4-gm09503dmd-ptmEthCD.raw	F1
	2.94799e-06	32	44		74	FALSE	High	Mascot (A4)	Unambiguous	VLQEDLEQEQVR		1	1	P11532	P11532	0	2	0.7568	0	1	1	743.381	1485.75	1485.75	-0.11	-8e-05	18/260	18	EThcD (ETD With Supplemental HCD)	MS2	46.6148	102.4	54.9792	4340	012920ncs-n-CL164-4-gm09503dmd-ptmEthCD.raw	F1
	0.000194324	32	44		56	FALSE	High	Mascot (A4)	Unambiguous	VLQEDLEQEQVR		1	1	P11532	P11532	0	2	0.6964	0	1	1	743.381	1485.75	1485.75	-0.11	-8e-05	10/260	10	EThcD (ETD With Supplemental HCD)	MS2	56.6547	470.574	121.29	16712	012920ncs-n-CL164-4-gm09503dmd-ptmEthCD.raw	F1
	9.99543e-05	32	44		59	FALSE	High	Mascot (A4)	Unambiguous	VLQEDLEQEQVR		1	1	P11532	P11532	0	2	0.661	0	1	1	743.381	1485.75	1485.75	-0.03	-2e-05	10/260	10	EThcD (ETD With Supplemental HCD)	MS2	55.6086	500	119.746	16515	012920ncs-n-CL164-4-gm09503dmd-ptmEthCD.raw	F1
	0.0028218	32	44		44	FALSE	High	Mascot (A4)	Unambiguous	VLQEDLEQEQVR		1	1	P11532	P11532	0	2	0.6136	0	1	1	743.381	1485.75	1485.75	-0.11	-8e-05	10/260	10	EThcD (ETD With Supplemental HCD)	MS2	6.84065	427.754	115.68	15976	012920ncs-n-CL164-4-gm09503dmd-ptmEthCD.raw	F1
	0.00409757	32	44		43	FALSE	Medium	Mascot (A4)	Unambiguous	VLQEDLEQEQVR		1	1	P11532	P11532	0	2	0.6744	0	1	1	743.381	1485.75	1485.75	-0.11	-8e-05	9/260	9	EThcD (ETD With Supplemental HCD)	MS2	53.1229	395.789	114.974	15880	012920ncs-n-CL164-4-gm09503dmd-ptmEthCD.raw	F1
	0.0172396	32	44		37	FALSE	Medium	Mascot (A4)	Unambiguous	VLQEDLEQEQVR		1	1	P11532	P11532	0	2	0.6757	0	1	1	743.381	1485.75	1485.75	-0.11	-8e-05	7/260	7	EThcD (ETD With Supplemental HCD)	MS2	16.5898	436.42	118.868	16401	012920ncs-n-CL164-4-gm09503dmd-ptmEthCD.raw	F1
	3.12987e-06	32	44		74	FALSE	High	Mascot (A4)	Unambiguous	VLQEDLEQEQVR		1	1	P11532	P11532	0	2	0.7162	0	1	1	743.381	1485.75	1485.75	-0.19	-0.00014	10/260	10	EThcD (ETD With Supplemental HCD)	MS2	15.8785	334.412	56.3568	4611	012920ncs-n-CL164-4-gm09503dmd-ptmEthCD.raw	F1
	0.345562	32	44		24	FALSE	Low	Mascot (A4)	Unambiguous	VLQEDLEQEQVR		1	1	P11532	P11532	0	2	0.2917	0	1	1	743.381	1485.75	1485.75	-0.19	-0.00014	9/260	9	EThcD (ETD With Supplemental HCD)	MS2	0	500	110.855	15287	012920ncs-n-CL164-4-gm09503dmd-ptmEthCD.raw	F1
	1.01048e-05	32	44		69	FALSE	High	Mascot (A4)	Unambiguous	VLQEDLEQEQVR		1	1	P11532	P11532	0	2	0.7536	0	1	1	743.381	1485.75	1485.75	-0.19	-0.00014	9/260	9	EThcD (ETD With Supplemental HCD)	MS2	38.1584	106.315	61.481	5683	012920ncs-n-CL164-4-gm09503dmd-ptmEthCD.raw	F1
	0.0190777	32	44		36	FALSE	Medium	Mascot (A4)	Unambiguous	VLQEDLEQEQVR		1	1	P11532	P11532	0	2	0.5278	0	1	1	743.381	1485.75	1485.75	-0.19	-0.00014	9/260	9	EThcD (ETD With Supplemental HCD)	MS2	46.8415	312.408	118.139	16307	012920ncs-n-CL164-4-gm09503dmd-ptmEthCD.raw	F1
	8.10077e-07	32	44		80	FALSE	High	Mascot (A4)	Unambiguous	VLQEDLEQEQVR		1	1	P11532	P11532	0	2	0.65	0	1	1	743.381	1485.75	1485.75	-0.27	-0.0002	10/260	10	EThcD (ETD With Supplemental HCD)	MS2	19.9629	43.885	51.0964	3580	012920ncs-n-CL164-4-gm09503dmd-ptmEthCD.raw	F1
	0.367728	32	44		23	FALSE	Low	Mascot (A4)	Unambiguous	VLQEDLEQEQVR		1	1	P11532	P11532	0	2	0.5652	0	1	1	743.381	1485.75	1485.75	-0.27	-0.0002	15/260	15	EThcD (ETD With Supplemental HCD)	MS2	50.079	254.854	117.365	16205	012920ncs-n-CL164-4-gm09503dmd-ptmEthCD.raw	F1
	1.57952	32	44		17	FALSE	Low	Mascot (A4)	Unambiguous	VLQEDLEQEQVR		1	1	P11532	P11532	0	2	0.5294	0	1	1	743.381	1485.75	1485.75	-0.27	-0.0002	13/260	13	EThcD (ETD With Supplemental HCD)	MS2	0	89.378	86.1978	10869	012920ncs-n-CL164-4-gm09503dmd-ptmEthCD.raw	F1
	0.00481422	32	44		42	FALSE	Medium	Mascot (A4)	Unambiguous	VLQEDLEQEQVR		1	1	P11532	P11532	0	2	0.5714	0	1	1	743.381	1485.75	1485.75	-0.27	-0.0002	11/260	11	EThcD (ETD With Supplemental HCD)	MS2	54.0141	811.627	5.0994	440	012920ncs-n-CL164-4-gm09503dmd-ptmEthCD.raw	F1
	0.139485	32	44		28	FALSE	Low	Mascot (A4)	Unambiguous	VLQEDLEQEQVR		1	1	P11532	P11532	0	2	0.7143	0	1	1	743.381	1485.75	1485.75	-0.27	-0.0002	12/260	12	EThcD (ETD With Supplemental HCD)	MS2	59.5835	587.096	3.0215	272	012920ncs-n-CL164-4-gm09503dmd-ptmEthCD.raw	F1
	0.00358531	32	44		43	FALSE	Medium	Mascot (A4)	Unambiguous	VLQEDLEQEQVR		1	1	P11532	P11532	0	2	0.7907	0	1	1	743.381	1485.75	1485.75	-0.11	-8e-05	11/260	11	EThcD (ETD With Supplemental HCD)	MS2	0	262.263	106.011	14542	012920ncs-n-CL164-4-gm09503dmd-ptmEthCD.raw	F1
	0.0219686	32	44		36	FALSE	Medium	Mascot (A4)	Unambiguous	VLQEDLEQEQVR		1	1	P11532	P11532	0	2	0.7222	0	1	1	743.381	1485.75	1485.75	-0.03	-2e-05	7/260	7	EThcD (ETD With Supplemental HCD)	MS2	8.24934	500	124.149	17081	012920ncs-n-CL164-4-gm09503dmd-ptmEthCD.raw	F1
	0.00162481	32	44		47	FALSE	High	Mascot (A4)	Unambiguous	VLQEDLEQEQVR		1	1	P11532	P11532	0	2	0.4894	0	1	1	743.381	1485.75	1485.75	-0.03	-2e-05	9/260	9	EThcD (ETD With Supplemental HCD)	MS2	17.9344	500	120.562	16619	012920ncs-n-CL164-4-gm09503dmd-ptmEthCD.raw	F1
	0.00102518	32	44		49	FALSE	High	Mascot (A4)	Unambiguous	VLQEDLEQEQVR		1	1	P11532	P11532	0	2	0.6122	0	1	1	743.381	1485.75	1485.75	-0.03	-2e-05	9/260	9	EThcD (ETD With Supplemental HCD)	MS2	16.1858	450.127	116.378	16072	012920ncs-n-CL164-4-gm09503dmd-ptmEthCD.raw	F1
	0.0292248	32	44		35	FALSE	Medium	Mascot (A4)	Unambiguous	EEWPALGDSEILK		1	1	P11532	P11532	0	2	0.3714	0	1	1	743.875	1486.74	1486.74	-0.28	-0.0002	12/258	12	EThcD (ETD With Supplemental HCD)	MS2	13.7872	169.719	82.9526	10203	012920ncs-n-CL164-4-gm09503dmd-ptmEthCD.raw	F1
	0.0209292	32	44		36	FALSE	Medium	Mascot (A4)	Unambiguous	EEWPALGDSEILK		1	1	P11532	P11532	0	2	0.5556	0	1	1	743.875	1486.74	1486.74	-0.28	-0.0002	15/258	15	EThcD (ETD With Supplemental HCD)	MS2	23.238	190.418	102.257	13918	012920ncs-n-CL164-4-gm09503dmd-ptmEthCD.raw	F1
	0.0257179	32	44		35	FALSE	Medium	Mascot (A4)	Unambiguous	EEWPALGDSEILK		1	1	P11532	P11532	0	2	0.5429	0	1	1	743.875	1486.74	1486.74	-0.36	-0.00027	9/258	9	EThcD (ETD With Supplemental HCD)	MS2	28.7153	150.188	91.9919	12048	012920ncs-n-CL164-4-gm09503dmd-ptmEthCD.raw	F1
	0.270543	32	44		25	FALSE	Low	Mascot (A4)	Unambiguous	EEWPALGDSEILK		1	1	P11532	P11532	0	2	0.48	0	1	1	743.875	1486.74	1486.74	-0.36	-0.00027	9/258	9	EThcD (ETD With Supplemental HCD)	MS2	63.6995	249.674	112.713	15565	012920ncs-n-CL164-4-gm09503dmd-ptmEthCD.raw	F1
	0.000329789	32	44		54	FALSE	High	Mascot (A4)	Unambiguous	EEWPALGDSEILK		1	1	P11532	P11532	0	2	0.463	0	1	1	743.875	1486.74	1486.74	-0.36	-0.00027	11/258	11	EThcD (ETD With Supplemental HCD)	MS2	15.0422	16.106	78.3653	9232	012920ncs-n-CL164-4-gm09503dmd-ptmEthCD.raw	F1
	0.016105	32	44		37	FALSE	Medium	Mascot (A4)	Unambiguous	EEWPALGDSEILK		1	1	P11532	P11532	0	2	0.5135	0	1	1	743.875	1486.74	1486.74	-0.44	-0.00033	14/258	14	EThcD (ETD With Supplemental HCD)	MS2	7.72735	122.033	81.4019	9872	012920ncs-n-CL164-4-gm09503dmd-ptmEthCD.raw	F1
	0.000147557	32	44		58	FALSE	High	Mascot (A4)	Unambiguous	EEWPALGDSEILK		1	1	P11532	P11532	0	2	0.4655	0	1	1	743.875	1486.74	1486.74	-0.44	-0.00033	10/258	10	EThcD (ETD With Supplemental HCD)	MS2	16.1791	21.037	79.0516	9372	012920ncs-n-CL164-4-gm09503dmd-ptmEthCD.raw	F1
	7.63951e-08	32	44		90	FALSE	High	Mascot (A4)	Unambiguous	VLQEDLEQEQVR		1	1	P11532	P11532	0	2	0.7556	0	1	1	743.382	1485.76	1485.75	1.78	0.00132	20/260	20	EThcD (ETD With Supplemental HCD)	MS2	2.56664	3.229	51.7717	3708	012920ncs-n-CL164-4-gm09503dmd-ptmEthCD.raw	F1
	1.57794	32	44		17	FALSE	Low	Mascot (A4)	Unambiguous	VLQEDLEQEQVR		1	1	P11532	P11532	0	2	0.4706	0	1	1	743.381	1485.75	1485.75	0.38	0.00028	14/260	14	EThcD (ETD With Supplemental HCD)	MS2	54.651	344.52	142.915	19018	012920ncs-n-CL164-4-gm09503dmd-ptmEthCD.raw	F1
	0.0100317	32	44		39	FALSE	Medium	Mascot (A4)	Unambiguous	VLQEDLEQEQVR		1	1	P11532	P11532	0	2	0.641	0	1	1	743.381	1485.75	1485.75	0.22	0.00016	10/260	10	EThcD (ETD With Supplemental HCD)	MS2	59.0439	456.104	101.259	13745	012920ncs-n-CL164-4-gm09503dmd-ptmEthCD.raw	F1
	0.028469	32	44		34	FALSE	Medium	Mascot (A4)	Unambiguous	VLQEDLEQEQVR		1	1	P11532	P11532	0	2	0.6471	0	1	1	743.381	1485.75	1485.75	0.22	0.00016	13/260	13	EThcD (ETD With Supplemental HCD)	MS2	58.8516	500	137.831	18444	012920ncs-n-CL164-4-gm09503dmd-ptmEthCD.raw	F1
	6.0169	32	44		11	FALSE	Low	Mascot (A4)	Selected	VLQEDLEQEQVR		1	1	P11532	P11532	0	2	0	0	1	1	743.381	1485.75	1485.75	0.14	0.0001	7/260	7	EThcD (ETD With Supplemental HCD)	MS2	54.3606	500	138.625	18535	012920ncs-n-CL164-4-gm09503dmd-ptmEthCD.raw	F1
	0.00160462	32	44		47	FALSE	High	Mascot (A4)	Unambiguous	VLQEDLEQEQVR		1	1	P11532	P11532	0	2	0.5957	0	1	1	743.381	1485.75	1485.75	0.14	0.0001	11/260	11	EThcD (ETD With Supplemental HCD)	MS2	8.43066	500	114.173	15771	012920ncs-n-CL164-4-gm09503dmd-ptmEthCD.raw	F1
	0.00171543	32	44		47	FALSE	High	Mascot (A4)	Unambiguous	VLQEDLEQEQVR		1	1	P11532	P11532	0	2	0.6383	0	1	1	743.381	1485.75	1485.75	0.14	0.0001	7/260	7	EThcD (ETD With Supplemental HCD)	MS2	10.4595	500	124.945	17183	012920ncs-n-CL164-4-gm09503dmd-ptmEthCD.raw	F1
	0.00140079	32	44		47	FALSE	High	Mascot (A4)	Unambiguous	VLQEDLEQEQVR		1	1	P11532	P11532	0	2	0.7872	0	1	1	743.381	1485.75	1485.75	0.14	0.0001	14/260	14	EThcD (ETD With Supplemental HCD)	MS2	17.2676	55.034	57.0494	4753	012920ncs-n-CL164-4-gm09503dmd-ptmEthCD.raw	F1
	0.158261	32	44		27	FALSE	Low	Mascot (A4)	Unambiguous	VLQEDLEQEQVR		1	1	P11532	P11532	0	2	0.4074	0	1	1	743.381	1485.75	1485.75	0.05	4e-05	9/260	9	EThcD (ETD With Supplemental HCD)	MS2	52.3342	335.99	97.4601	13062	012920ncs-n-CL164-4-gm09503dmd-ptmEthCD.raw	F1
	0.00291993	32	44		44	FALSE	High	Mascot (A4)	Unambiguous	VLQEDLEQEQVR		1	1	P11532	P11532	0	2	0.6591	0	1	1	743.381	1485.75	1485.75	0.05	4e-05	10/260	10	EThcD (ETD With Supplemental HCD)	MS2	42.4156	214.271	66.2985	6670	012920ncs-n-CL164-4-gm09503dmd-ptmEthCD.raw	F1
	0.00892017	32	44		39	FALSE	Medium	Mascot (A4)	Unambiguous	VLQEDLEQEQVR		1	1	P11532	P11532	0	2	0.5897	0	1	1	743.381	1485.75	1485.75	0.05	4e-05	10/260	10	EThcD (ETD With Supplemental HCD)	MS2	61.5697	130.276	64.0868	6215	012920ncs-n-CL164-4-gm09503dmd-ptmEthCD.raw	F1
	0.0447067	32	44		32	FALSE	Medium	Mascot (A4)	Unambiguous	VLQEDLEQEQVR		1	1	P11532	P11532	0	2	0.5938	0	1	1	743.381	1485.75	1485.75	0.05	4e-05	9/260	9	EThcD (ETD With Supplemental HCD)	MS2	54.5379	500	0.8126	75	012920ncs-n-CL164-4-gm09503dmd-ptmEthCD.raw	F1
	0.0686077	32	44		31	FALSE	Low	Mascot (A4)	Unambiguous	VLQEDLEQEQVR		1	1	P11532	P11532	0	2	0.6452	0	1	1	743.381	1485.75	1485.75	0.05	4e-05	9/260	9	EThcD (ETD With Supplemental HCD)	MS2	56.0417	485.338	1.5505	142	012920ncs-n-CL164-4-gm09503dmd-ptmEthCD.raw	F1
	0.0193109	32	44		36	FALSE	Medium	Mascot (A4)	Unambiguous	VLQEDLEQEQVR		1	1	P11532	P11532	0	2	0.5556	0	1	1	743.381	1485.75	1485.75	-0.03	-2e-05	9/260	9	EThcD (ETD With Supplemental HCD)	MS2	50.5494	500	112.666	15559	012920ncs-n-CL164-4-gm09503dmd-ptmEthCD.raw	F1
	0.000958963	32	44		49	FALSE	High	Mascot (A4)	Unambiguous	VLQEDLEQEQVR		1	1	P11532	P11532	0	2	0.5714	0	1	1	743.381	1485.75	1485.75	-0.03	-2e-05	11/260	11	EThcD (ETD With Supplemental HCD)	MS2	35.7354	500	121.992	16802	012920ncs-n-CL164-4-gm09503dmd-ptmEthCD.raw	F1
	0.185696	32	44		26	FALSE	Low	Mascot (A4)	Unambiguous	VLQEDLEQEQVR		1	1	P11532	P11532	0	2	0.5	0	1	1	743.381	1485.75	1485.75	-0.03	-2e-05	9/260	9	EThcD (ETD With Supplemental HCD)	MS2	47.1229	266.424	103.491	14132	012920ncs-n-CL164-4-gm09503dmd-ptmEthCD.raw	F1
	6.53093e-08	32	44		91	FALSE	High	Mascot (A4)	Unambiguous	VLQEDLEQEQVR		1	1	P11532	P11532	0	2	0.7473	0	1	1	743.38	1485.75	1485.75	-0.52	-0.00039	10/260	10	EThcD (ETD With Supplemental HCD)	MS2	19.5116	47.909	53.1566	3971	012920ncs-n-CL164-4-gm09503dmd-ptmEthCD.raw	F1
	9.44006e-08	32	44		89	FALSE	High	Mascot (A4)	Unambiguous	VLQEDLEQEQVR		1	1	P11532	P11532	0	2	0.6854	0	1	1	743.38	1485.75	1485.75	-0.52	-0.00039	17/260	17	EThcD (ETD With Supplemental HCD)	MS2	1.69709	20.738	52.465	3837	012920ncs-n-CL164-4-gm09503dmd-ptmEthCD.raw	F1
	0.000131818	32	44		58	FALSE	High	Mascot (A4)	Unambiguous	VLQEDLEQEQVR		1	1	P11532	P11532	0	2	0.6897	0	1	1	743.38	1485.75	1485.75	-0.6	-0.00045	8/260	8	EThcD (ETD With Supplemental HCD)	MS2	18.3206	66.686	57.9181	4933	012920ncs-n-CL164-4-gm09503dmd-ptmEthCD.raw	F1
	8.99445e-07	32	44		79	FALSE	High	Mascot (A4)	Unambiguous	VLQEDLEQEQVR		1	1	P11532	P11532	0	2	0.7342	0	1	1	743.38	1485.75	1485.75	-0.69	-0.00051	10/260	10	EThcD (ETD With Supplemental HCD)	MS2	9.74223	48.994	53.9755	4139	012920ncs-n-CL164-4-gm09503dmd-ptmEthCD.raw	F1
	7.1577e-05	21	33		49	FALSE	High	Mascot (A4)	Unambiguous	LGLLLHDSIQIPR		1	1	P11532	P11532	0	2	0.5918	0	1	1	737.943	1474.88	1474.87	2.68	0.00198	10/242	10	EThcD (ETD With Supplemental HCD)	MS2	43.525	500	95.4924	12707	012920ncs-n-CL164-4-gm09503dmd-ptmEthCD.raw	F1
	1.93486e-05	22	34		57	FALSE	High	Mascot (A4)	Unambiguous	LGLLLHDSIQIPR		1	1	P11532	P11532	0	3	0.5789	0	1	1	492.297	1474.88	1474.87	1.89	0.00093	16/242	16	EThcD (ETD With Supplemental HCD)	MS2	1.82882	1.734	92.9571	12225	012920ncs-n-CL164-4-gm09503dmd-ptmEthCD.raw	F1
	9.47651e-05	22	34		50	FALSE	High	Mascot (A4)	Unambiguous	LGLLLHDSIQIPR		1	1	P11532	P11532	0	3	0.36	0	1	1	492.297	1474.88	1474.87	1.08	0.00053	17/242	17	EThcD (ETD With Supplemental HCD)	MS2	2.14832	1.682	91.5543	11958	012920ncs-n-CL164-4-gm09503dmd-ptmEthCD.raw	F1
	2.95562e-05	22	34		55	FALSE	High	Mascot (A4)	Unambiguous	LGLLLHDSIQIPR		1	1	P11532	P11532	0	3	0.4727	0	1	1	492.297	1474.88	1474.87	1.02	0.0005	17/242	17	EThcD (ETD With Supplemental HCD)	MS2	0.797736	0.527	92.2613	12100	012920ncs-n-CL164-4-gm09503dmd-ptmEthCD.raw	F1
	0.000116051	22	34		49	FALSE	High	Mascot (A4)	Unambiguous	LGLLLHDSIQIPR		1	1	P11532	P11532	0	3	0.4694	0	1	1	492.297	1474.88	1474.87	1.02	0.0005	15/242	15	EThcD (ETD With Supplemental HCD)	MS2	0.679925	1.639	93.6405	12355	012920ncs-n-CL164-4-gm09503dmd-ptmEthCD.raw	F1
	0.296843	22	35		15	FALSE	Low	Mascot (A4)	Unambiguous	LGLLLHDSIQIPR		1	1	P11532	P11532	0	2	0.5333	0	1	1	737.941	1474.87	1474.87	0.53	0.00039	10/242	10	EThcD (ETD With Supplemental HCD)	MS2	34.9666	893.812	144.987	19239	012920ncs-n-CL164-4-gm09503dmd-ptmEthCD.raw	F1
	0.00286106	22	35		35	FALSE	High	Mascot (A4)	Unambiguous	LGLLLHDSIQIPR		1	1	P11532	P11532	0	2	0.8857	0	1	1	737.941	1474.87	1474.87	0.36	0.00027	9/242	9	EThcD (ETD With Supplemental HCD)	MS2	55.7515	606.054	138.44	18517	012920ncs-n-CL164-4-gm09503dmd-ptmEthCD.raw	F1
	0.186865	22	35		17	FALSE	Low	Mascot (A4)	Unambiguous	LGLLLHDSIQIPR		1	1	P11532	P11532	0	2	0.5294	0	1	1	737.941	1474.87	1474.87	0.36	0.00027	6/242	6	EThcD (ETD With Supplemental HCD)	MS2	36.9446	462.274	139.79	18655	012920ncs-n-CL164-4-gm09503dmd-ptmEthCD.raw	F1
	0.0436789	22	35		23	FALSE	Medium	Mascot (A4)	Unambiguous	LGLLLHDSIQIPR		1	1	P11532	P11532	0	2	0.7391	0	1	1	737.941	1474.87	1474.87	0.28	0.00021	10/242	10	EThcD (ETD With Supplemental HCD)	MS2	51.2558	98.902	98.1391	13187	012920ncs-n-CL164-4-gm09503dmd-ptmEthCD.raw	F1
	2.80719e-05	22	35		55	FALSE	High	Mascot (A4)	Unambiguous	LGLLLHDSIQIPR		1	1	P11532	P11532	0	3	0.6	0	1	1	492.296	1474.87	1474.87	0.27	0.00013	13/242	13	EThcD (ETD With Supplemental HCD)	MS2	0	345.824	107.3	14755	012920ncs-n-CL164-4-gm09503dmd-ptmEthCD.raw	F1
	2.74961e-05	22	35		55	FALSE	High	Mascot (A4)	Unambiguous	LGLLLHDSIQIPR		1	1	P11532	P11532	0	3	0.4545	0	1	1	492.296	1474.87	1474.87	0.27	0.00013	15/242	15	EThcD (ETD With Supplemental HCD)	MS2	2.75202	13.381	95.003	12614	012920ncs-n-CL164-4-gm09503dmd-ptmEthCD.raw	F1
	9.0006e-06	22	35		60	FALSE	High	Mascot (A4)	Unambiguous	LGLLLHDSIQIPR		1	1	P11532	P11532	0	3	0.4833	0	1	1	492.296	1474.87	1474.87	0.27	0.00013	10/242	10	EThcD (ETD With Supplemental HCD)	MS2	1.81906	5.128	94.3186	12487	012920ncs-n-CL164-4-gm09503dmd-ptmEthCD.raw	F1
	0.000194538	23	35		47	FALSE	High	Mascot (A4)	Unambiguous	LGLLLHDSIQIPR		1	1	P11532	P11532	0	2	0.6383	0	1	1	737.941	1474.87	1474.87	0.2	0.00015	9/242	9	EThcD (ETD With Supplemental HCD)	MS2	21.3549	354.776	141.996	18900	012920ncs-n-CL164-4-gm09503dmd-ptmEthCD.raw	F1
	0.054076	23	35		23	FALSE	Low	Mascot (A4)	Unambiguous	LGLLLHDSIQIPR		1	1	P11532	P11532	0	2	0.6522	0	1	1	737.941	1474.87	1474.87	0.2	0.00015	8/242	8	EThcD (ETD With Supplemental HCD)	MS2	32.3779	387.659	137.726	18432	012920ncs-n-CL164-4-gm09503dmd-ptmEthCD.raw	F1
	0.245474	23	35		16	FALSE	Low	Mascot (A4)	Unambiguous	LGLLLHDSIQIPR		1	1	P11532	P11532	0	2	0.3125	0	1	1	737.941	1474.87	1474.87	0.2	0.00015	14/242	14	EThcD (ETD With Supplemental HCD)	MS2	41.4812	500	141.318	18814	012920ncs-n-CL164-4-gm09503dmd-ptmEthCD.raw	F1
	0.0138677	23	35		28	FALSE	Medium	Mascot (A4)	Unambiguous	LGLLLHDSIQIPR		1	1	P11532	P11532	0	2	0.7143	0	1	1	737.941	1474.87	1474.87	0.2	0.00015	17/242	17	EThcD (ETD With Supplemental HCD)	MS2	36.1041	500	139.115	18589	012920ncs-n-CL164-4-gm09503dmd-ptmEthCD.raw	F1
	0.00865791	32	44		40	FALSE	Medium	Mascot (A4)	Unambiguous	EEWPALGDSEILK		1	1	P11532	P11532	0	2	0.5	0	1	1	743.875	1486.74	1486.74	-0.19	-0.00014	6/258	6	EThcD (ETD With Supplemental HCD)	MS2	56.6537	283.414	128.037	17567	012920ncs-n-CL164-4-gm09503dmd-ptmEthCD.raw	F1
	1.16595	32	44		18	FALSE	Low	Mascot (A4)	Unambiguous	VLQEDLEQEQVR		1	1	P11532	P11532	0	2	0.1111	0	1	1	743.38	1485.75	1485.75	-1.26	-0.00094	16/260	16	EThcD (ETD With Supplemental HCD)	MS2	78.9927	71.987	49.7618	3340	012920ncs-n-CL164-4-gm09503dmd-ptmEthCD.raw	F1
	0.00246271	32	44		46	FALSE	High	Mascot (A4)	Unambiguous	EEWPALGDSEILK		1	1	P11532	P11532	0	2	0.5652	0	1	1	743.875	1486.74	1486.74	-0.19	-0.00014	11/258	11	EThcD (ETD With Supplemental HCD)	MS2	64.2876	360.156	117.107	16168	012920ncs-n-CL164-4-gm09503dmd-ptmEthCD.raw	F1
	1.23174	32	44		19	FALSE	Low	Mascot (A4)	Unambiguous	EEWPALGDSEILK		1	1	P11532	P11532	0	2	0.2632	0	1	1	743.875	1486.74	1486.74	-0.11	-8e-05	12/258	12	EThcD (ETD With Supplemental HCD)	MS2	66.2409	270.662	140.792	18751	012920ncs-n-CL164-4-gm09503dmd-ptmEthCD.raw	F1
	0.0483201	32	44		33	FALSE	Medium	Mascot (A4)	Unambiguous	EEWPALGDSEILK		1	1	P11532	P11532	0	2	0.2727	0	1	1	743.875	1486.74	1486.74	0.3	0.00022	17/258	17	EThcD (ETD With Supplemental HCD)	MS2	64.2557	219.866	137.621	18419	012920ncs-n-CL164-4-gm09503dmd-ptmEthCD.raw	F1
	3.15594	32	44		15	FALSE	Low	Mascot (A4)	Unambiguous	EEWPALGDSEILK		1	1	P11532	P11532	0	2	0.2667	0	1	1	743.875	1486.74	1486.74	0.3	0.00022	14/258	14	EThcD (ETD With Supplemental HCD)	MS2	64.4688	359.164	114.118	15764	012920ncs-n-CL164-4-gm09503dmd-ptmEthCD.raw	F1
	1.75165e-06	32	44		77	FALSE	High	Mascot (A4)	Unambiguous	EEWPALGDSEILK		1	1	P11532	P11532	0	2	0.6104	0	1	1	743.875	1486.74	1486.74	0.22	0.00016	12/258	12	EThcD (ETD With Supplemental HCD)	MS2	20.3198	30.984	76.98	8940	012920ncs-n-CL164-4-gm09503dmd-ptmEthCD.raw	F1
	0.229323	32	44		26	FALSE	Low	Mascot (A4)	Selected	EEWPALGDSEILK		1	1	P11532	P11532	0	2		0	2	2	743.875	1486.74	1486.74	0.22	0.00016	18/258	18	EThcD (ETD With Supplemental HCD)	MS2	70.2288	733.62	143.769	19116	012920ncs-n-CL164-4-gm09503dmd-ptmEthCD.raw	F1
	0.000404061	32	44		53	FALSE	High	Mascot (A4)	Unambiguous	EEWPALGDSEILK		1	1	P11532	P11532	0	2	0.6038	0	1	1	743.875	1486.74	1486.74	0.22	0.00016	11/258	11	EThcD (ETD With Supplemental HCD)	MS2	63.149	500	125.049	17196	012920ncs-n-CL164-4-gm09503dmd-ptmEthCD.raw	F1
	0.163473	32	44		27	FALSE	Low	Mascot (A4)	Unambiguous	EEWPALGDSEILK		1	1	P11532	P11532	0	2	0.2593	0	1	1	743.875	1486.74	1486.74	0.14	0.0001	11/258	11	EThcD (ETD With Supplemental HCD)	MS2	66.1581	458.095	126.619	17392	012920ncs-n-CL164-4-gm09503dmd-ptmEthCD.raw	F1
	0.016049	32	44		38	FALSE	Medium	Mascot (A4)	Unambiguous	EEWPALGDSEILK		1	1	P11532	P11532	0	2	0.4211	0	1	1	743.875	1486.74	1486.74	0.14	0.0001	10/258	10	EThcD (ETD With Supplemental HCD)	MS2	62.4599	175.189	105.426	14448	012920ncs-n-CL164-4-gm09503dmd-ptmEthCD.raw	F1
	0.287374	32	44		25	FALSE	Low	Mascot (A4)	Unambiguous	EEWPALGDSEILK		1	1	P11532	P11532	0	2	0.32	0	1	1	743.875	1486.74	1486.74	0.14	0.0001	6/258	6	EThcD (ETD With Supplemental HCD)	MS2	69.598	500	129.132	17710	012920ncs-n-CL164-4-gm09503dmd-ptmEthCD.raw	F1
	0.00335682	32	44		44	FALSE	High	Mascot (A4)	Unambiguous	EEWPALGDSEILK		1	1	P11532	P11532	0	2	0.5227	0	1	1	743.875	1486.74	1486.74	0.05	4e-05	10/258	10	EThcD (ETD With Supplemental HCD)	MS2	71.1597	287.473	101.159	13727	012920ncs-n-CL164-4-gm09503dmd-ptmEthCD.raw	F1
	0.019812	32	44		37	FALSE	Medium	Mascot (A4)	Unambiguous	EEWPALGDSEILK		1	1	P11532	P11532	0	2	0.5135	0	1	1	743.875	1486.74	1486.74	0.05	4e-05	12/258	12	EThcD (ETD With Supplemental HCD)	MS2	64.1111	439.899	116.415	16077	012920ncs-n-CL164-4-gm09503dmd-ptmEthCD.raw	F1
	0.00555812	32	44		42	FALSE	Medium	Mascot (A4)	Unambiguous	EEWPALGDSEILK		1	1	P11532	P11532	0	2	0.4048	0	1	1	743.875	1486.74	1486.74	0.05	4e-05	13/258	13	EThcD (ETD With Supplemental HCD)	MS2	54.0271	69.193	80.5418	9686	012920ncs-n-CL164-4-gm09503dmd-ptmEthCD.raw	F1
	0.0901422	32	44		30	FALSE	Low	Mascot (A4)	Unambiguous	EEWPALGDSEILK		1	1	P11532	P11532	0	2	0.4	0	1	1	743.875	1486.74	1486.74	0.05	4e-05	15/258	15	EThcD (ETD With Supplemental HCD)	MS2	64.9122	276.281	104.629	14320	012920ncs-n-CL164-4-gm09503dmd-ptmEthCD.raw	F1
	0.00913962	32	44		40	FALSE	Medium	Mascot (A4)	Unambiguous	EEWPALGDSEILK		1	1	P11532	P11532	0	2	0.45	0	1	1	743.875	1486.74	1486.74	0.05	4e-05	16/258	16	EThcD (ETD With Supplemental HCD)	MS2	65.5734	472.442	125.932	17308	012920ncs-n-CL164-4-gm09503dmd-ptmEthCD.raw	F1
	0.0660584	32	44		31	FALSE	Low	Mascot (A4)	Unambiguous	EEWPALGDSEILK		1	1	P11532	P11532	0	2	0.4839	0	1	1	743.875	1486.74	1486.74	0.05	4e-05	11/258	11	EThcD (ETD With Supplemental HCD)	MS2	61.8175	385.279	124.279	17096	012920ncs-n-CL164-4-gm09503dmd-ptmEthCD.raw	F1
	0.00443535	32	44		43	FALSE	Medium	Mascot (A4)	Unambiguous	EEWPALGDSEILK		1	1	P11532	P11532	0	2	0.4884	0	1	1	743.875	1486.74	1486.74	0.05	4e-05	9/258	9	EThcD (ETD With Supplemental HCD)	MS2	65.4871	439.181	127.311	17475	012920ncs-n-CL164-4-gm09503dmd-ptmEthCD.raw	F1
	0.00597212	32	44		42	FALSE	Medium	Mascot (A4)	Unambiguous	EEWPALGDSEILK		1	1	P11532	P11532	0	2	0.3095	0	1	1	743.875	1486.74	1486.74	-0.03	-2e-05	14/258	14	EThcD (ETD With Supplemental HCD)	MS2	66.5736	471.236	114.9	15870	012920ncs-n-CL164-4-gm09503dmd-ptmEthCD.raw	F1
	0.137445	32	44		28	FALSE	Low	Mascot (A4)	Unambiguous	EEWPALGDSEILK		1	1	P11532	P11532	0	2	0.3929	0	1	1	743.875	1486.74	1486.74	-0.03	-2e-05	14/258	14	EThcD (ETD With Supplemental HCD)	MS2	59.8224	500	138.512	18524	012920ncs-n-CL164-4-gm09503dmd-ptmEthCD.raw	F1
	0.139036	32	44		28	FALSE	Low	Mascot (A4)	Unambiguous	EEWPALGDSEILK		1	1	P11532	P11532	0	2	0.3214	0	1	1	743.875	1486.74	1486.74	-0.03	-2e-05	10/258	10	EThcD (ETD With Supplemental HCD)	MS2	60.2094	154.531	103.761	14178	012920ncs-n-CL164-4-gm09503dmd-ptmEthCD.raw	F1
	0.706526	32	44		21	FALSE	Low	Mascot (A4)	Selected	EEWPALGDSEILK		1	1	P11532	P11532	0	2	0.0476	0	1	1	743.875	1486.74	1486.74	-0.03	-2e-05	12/258	12	EThcD (ETD With Supplemental HCD)	MS2	64.7271	318.74	121.795	16780	012920ncs-n-CL164-4-gm09503dmd-ptmEthCD.raw	F1
	0.05796	32	44		32	FALSE	Low	Mascot (A4)	Unambiguous	EEWPALGDSEILK		1	1	P11532	P11532	0	2	0.3438	0	1	1	743.875	1486.74	1486.74	-0.03	-2e-05	17/258	17	EThcD (ETD With Supplemental HCD)	MS2	65.7954	337.624	115.588	15963	012920ncs-n-CL164-4-gm09503dmd-ptmEthCD.raw	F1
	0.0601351	32	44		32	FALSE	Low	Mascot (A4)	Unambiguous	EEWPALGDSEILK		1	1	P11532	P11532	0	2	0.5	0	1	1	743.875	1486.74	1486.74	-0.03	-2e-05	11/258	11	EThcD (ETD With Supplemental HCD)	MS2	61.6549	118.249	93.7357	12376	012920ncs-n-CL164-4-gm09503dmd-ptmEthCD.raw	F1
	0.414122	32	44		23	FALSE	Low	Mascot (A4)	Unambiguous	EEWPALGDSEILK		1	1	P11532	P11532	0	2	0.3913	0	1	1	743.875	1486.74	1486.74	-0.03	-2e-05	12/258	12	EThcD (ETD With Supplemental HCD)	MS2	59.4083	265.477	117.904	16274	012920ncs-n-CL164-4-gm09503dmd-ptmEthCD.raw	F1
	0.403765	32	44		24	FALSE	Low	Mascot (A4)	Unambiguous	EEWPALGDSEILK		1	1	P11532	P11532	0	2	0.3333	0	1	1	743.875	1486.74	1486.74	-0.03	-2e-05	14/258	14	EThcD (ETD With Supplemental HCD)	MS2	64.2173	286.035	119.549	16489	012920ncs-n-CL164-4-gm09503dmd-ptmEthCD.raw	F1
	0.0285186	32	44		35	FALSE	Medium	Mascot (A4)	Unambiguous	EEWPALGDSEILK		1	1	P11532	P11532	0	2	0.4	0	1	1	743.875	1486.74	1486.74	-0.03	-2e-05	8/258	8	EThcD (ETD With Supplemental HCD)	MS2	64.5351	306.612	122.619	16887	012920ncs-n-CL164-4-gm09503dmd-ptmEthCD.raw	F1
	0.125753	32	44		29	FALSE	Low	Mascot (A4)	Unambiguous	EEWPALGDSEILK		1	1	P11532	P11532	0	2	0.3793	0	1	1	743.875	1486.74	1486.74	-0.11	-8e-05	6/258	6	EThcD (ETD With Supplemental HCD)	MS2	72.8585	149.074	98.5751	13271	012920ncs-n-CL164-4-gm09503dmd-ptmEthCD.raw	F1
	0.222397	32	44		26	FALSE	Low	Mascot (A4)	Unambiguous	EEWPALGDSEILK		1	1	P11532	P11532	0	2	0.3846	0	1	1	743.875	1486.74	1486.74	0.3	0.00022	15/258	15	EThcD (ETD With Supplemental HCD)	MS2	100	391.595	143.125	19042	012920ncs-n-CL164-4-gm09503dmd-ptmEthCD.raw	F1
	0.0025317	32	44		45	FALSE	High	Mascot (A4)	Unambiguous	EEWPALGDSEILK		1	1	P11532	P11532	0	2	0.4667	0	1	1	743.875	1486.74	1486.74	-0.19	-0.00014	11/258	11	EThcD (ETD With Supplemental HCD)	MS2	54.6024	321.18	85.3391	10686	012920ncs-n-CL164-4-gm09503dmd-ptmEthCD.raw	F1
	0.119434	32	44		29	FALSE	Low	Mascot (A4)	Unambiguous	EEWPALGDSEILK		1	1	P11532	P11532	0	2	0.5172	0	1	1	743.875	1486.74	1486.74	0.3	0.00022	13/258	13	EThcD (ETD With Supplemental HCD)	MS2	58.7681	466.337	140.896	18763	012920ncs-n-CL164-4-gm09503dmd-ptmEthCD.raw	F1
	0.0429663	32	44		33	FALSE	Medium	Mascot (A4)	Unambiguous	EEWPALGDSEILK		1	1	P11532	P11532	0	2	0.4242	0	1	1	743.875	1486.74	1486.74	0.3	0.00022	9/258	9	EThcD (ETD With Supplemental HCD)	MS2	57.01	381.284	142.381	18951	012920ncs-n-CL164-4-gm09503dmd-ptmEthCD.raw	F1
	0.0312556	32	44		35	FALSE	Medium	Mascot (A4)	Unambiguous	EEWPALGDSEILK		1	1	P11532	P11532	0	2	0.5429	0	1	1	743.875	1486.74	1486.74	0.55	0.00041	9/258	9	EThcD (ETD With Supplemental HCD)	MS2	60.2293	500	141.667	18857	012920ncs-n-CL164-4-gm09503dmd-ptmEthCD.raw	F1
	2.00876e-05	32	44		67	FALSE	High	Mascot (A4)	Unambiguous	EEWPALGDSEILK		1	1	P11532	P11532	0	2	0.5821	0	1	1	743.875	1486.74	1486.74	0.46	0.00034	12/258	12	EThcD (ETD With Supplemental HCD)	MS2	0.310484	0.962	77.6688	9084	012920ncs-n-CL164-4-gm09503dmd-ptmEthCD.raw	F1
	0.123916	32	44		29	FALSE	Low	Mascot (A4)	Unambiguous	EEWPALGDSEILK		1	1	P11532	P11532	0	2	0.2414	0	1	1	743.875	1486.74	1486.74	0.3	0.00022	15/258	15	EThcD (ETD With Supplemental HCD)	MS2	66.8398	178.077	98.7063	13295	012920ncs-n-CL164-4-gm09503dmd-ptmEthCD.raw	F1
	0.000389116	32	44		53	FALSE	High	Mascot (A4)	Unambiguous	VNGTTVSSPSTSLQR		1	1	P11532	P11532	0	2	0.8491	0	1	1	767.397	1533.79	1533.79	0.12	9e-05	11/342	11	EThcD (ETD With Supplemental HCD)	MS2	0	500	50.1862	3421	012920ncs-n-CL164-4-gm09503dmd-ptmEthCD.raw	F1
	2.10901e-07	32	44		86	FALSE	High	Mascot (A4)	Unambiguous	VNGTTVSSPSTSLQR		1	1	P11532	P11532	0	2	0.8023	0	1	1	767.397	1533.79	1533.79	0.04	3e-05	13/342	13	EThcD (ETD With Supplemental HCD)	MS2	6.42897	134.56	45.0565	2594	012920ncs-n-CL164-4-gm09503dmd-ptmEthCD.raw	F1
	5.34661e-06	32	44		72	FALSE	High	Mascot (A4)	Unambiguous	VNGTTVSSPSTSLQR		1	1	P11532	P11532	0	2	0.875	0	1	1	767.397	1533.79	1533.79	0.04	3e-05	20/342	20	EThcD (ETD With Supplemental HCD)	MS2	0.278725	53.573	43.6787	2416	012920ncs-n-CL164-4-gm09503dmd-ptmEthCD.raw	F1
	2.39375e-07	32	44		85	FALSE	High	Mascot (A4)	Unambiguous	VNGTTVSSPSTSLQR		1	1	P11532	P11532	0	3	0.8706	0	1	1	511.934	1533.79	1533.79	-0.03	-1e-05	13/342	13	EThcD (ETD With Supplemental HCD)	MS2	36.022	236.971	42.2355	2235	012920ncs-n-CL164-4-gm09503dmd-ptmEthCD.raw	F1
	2.67186e-07	32	44		85	FALSE	High	Mascot (A4)	Unambiguous	VNGTTVSSPSTSLQR		1	1	P11532	P11532	0	2	0.8941	0	1	1	767.397	1533.79	1533.79	-0.04	-3e-05	18/342	18	EThcD (ETD With Supplemental HCD)	MS2	0.947296	153.515	47.1061	2872	012920ncs-n-CL164-4-gm09503dmd-ptmEthCD.raw	F1
	0.000246963	32	44		55	FALSE	High	Mascot (A4)	Unambiguous	VNGTTVSSPSTSLQR		1	1	P11532	P11532	0	2	0.8182	0	1	1	767.397	1533.79	1533.79	-0.12	-9e-05	22/342	22	EThcD (ETD With Supplemental HCD)	MS2	20.1652	1047.92	40.8793	2124	012920ncs-n-CL164-4-gm09503dmd-ptmEthCD.raw	F1
	4.57754e-05	32	44		62	FALSE	High	Mascot (A4)	Unambiguous	VNGTTVSSPSTSLQR		1	1	P11532	P11532	0	2	0.8548	0	1	1	767.397	1533.79	1533.79	-0.12	-9e-05	10/342	10	EThcD (ETD With Supplemental HCD)	MS2	5.01863	500	41.6329	2174	012920ncs-n-CL164-4-gm09503dmd-ptmEthCD.raw	F1
	0.00104358	32	44		49	FALSE	High	Mascot (A4)	Unambiguous	VNGTTVSSPSTSLQR		1	1	P11532	P11532	0	3	0.7755	0	1	1	511.934	1533.79	1533.79	-0.2	-0.0001	16/342	16	EThcD (ETD With Supplemental HCD)	MS2	49.832	500	44.2303	2487	012920ncs-n-CL164-4-gm09503dmd-ptmEthCD.raw	F1
	3.68575e-06	32	44		73	FALSE	High	Mascot (A4)	Unambiguous	VNGTTVSSPSTSLQR		1	1	P11532	P11532	0	2	0.8493	0	1	1	767.397	1533.79	1533.79	-0.28	-0.00021	12/342	12	EThcD (ETD With Supplemental HCD)	MS2	0	414.612	45.7497	2684	012920ncs-n-CL164-4-gm09503dmd-ptmEthCD.raw	F1
	2.9277e-06	32	44		74	FALSE	High	Mascot (A4)	Unambiguous	VNGTTVSSPSTSLQR		1	1	P11532	P11532	0	2	0.8514	0	1	1	767.397	1533.79	1533.79	-0.28	-0.00021	17/342	17	EThcD (ETD With Supplemental HCD)	MS2	5.58013	198.134	46.4256	2777	012920ncs-n-CL164-4-gm09503dmd-ptmEthCD.raw	F1
	0.26886	32	44		25	FALSE	Low	Mascot (A4)	Unambiguous	VNGTTVSSPSTSLQR		1	1	P11532	P11532	0	2	0.6	0	1	1	767.397	1533.79	1533.79	-0.28	-0.00021	9/342	9	EThcD (ETD With Supplemental HCD)	MS2	17.0447	79.419	44.6808	2545	012920ncs-n-CL164-4-gm09503dmd-ptmEthCD.raw	F1
	0.0113377	32	44		39	FALSE	Medium	Mascot (A4)	Unambiguous	VNGTTVSSPSTSLQR		1	1	P11532	P11532	0	2	0.8462	0	1	1	767.397	1533.79	1533.79	-0.35	-0.00027	8/342	8	EThcD (ETD With Supplemental HCD)	MS2	30.7462	142.939	55.6449	4468	012920ncs-n-CL164-4-gm09503dmd-ptmEthCD.raw	F1
	2.81428e-07	32	44		85	FALSE	High	Mascot (A4)	Unambiguous	VNGTTVSSPSTSLQR		1	1	P11532	P11532	0	2	0.9059	0	1	1	767.397	1533.79	1533.79	-0.59	-0.00046	18/342	18	EThcD (ETD With Supplemental HCD)	MS2	22.4499	300.294	48.7208	3141	012920ncs-n-CL164-4-gm09503dmd-ptmEthCD.raw	F1
	0.000199441	32	44		56	FALSE	High	Mascot (A4)	Unambiguous	VNGTTVSSPSTSLQR		1	1	P11532	P11532	0	3	0.8393	0	1	1	511.934	1533.79	1533.79	0.15	8e-05	11/342	11	EThcD (ETD With Supplemental HCD)	MS2	8.80399	500	43.1148	2346	012920ncs-n-CL164-4-gm09503dmd-ptmEthCD.raw	F1
	8.18114e-06	32	44		70	FALSE	High	Mascot (A4)	Unambiguous	VNGTTVSSPSTSLQR		1	1	P11532	P11532	0	2	0.8857	0	1	1	767.397	1533.79	1533.79	0.2	0.00016	10/342	10	EThcD (ETD With Supplemental HCD)	MS2	1.36678	421.722	47.8228	2980	012920ncs-n-CL164-4-gm09503dmd-ptmEthCD.raw	F1
	8.81914e-07	32	44		80	FALSE	High	Mascot (A4)	Unambiguous	VNGTTVSSPSTSLQR		1	1	P11532	P11532	0	2	0.8625	0	1	1	767.398	1533.79	1533.79	1	0.00077	10/342	10	EThcD (ETD With Supplemental HCD)	MS2	0.275867	11.233	42.9853	2328	012920ncs-n-CL164-4-gm09503dmd-ptmEthCD.raw	F1
	4.01741e-07	32	44		83	FALSE	High	Mascot (A4)	Unambiguous	VNGTTVSSPSTSLQR		1	1	P11532	P11532	0	2	0.8434	0	1	1	767.399	1533.79	1533.79	2.59	0.00199	20/342	20	EThcD (ETD With Supplemental HCD)	MS2	0.363176	0.894	42.3057	2244	012920ncs-n-CL164-4-gm09503dmd-ptmEthCD.raw	F1
	5.54388e-07	32	44		82	FALSE	High	Mascot (A4)	Unambiguous	VNGTTVSSPSTSLQR		1	1	P11532	P11532	0	2	0.878	0	1	1	767.397	1533.79	1533.79	0.28	0.00022	10/342	10	EThcD (ETD With Supplemental HCD)	MS2	15.1981	85.179	44.3781	2505	012920ncs-n-CL164-4-gm09503dmd-ptmEthCD.raw	F1
	0.000803535	23	35		41	FALSE	High	Mascot (A4)	Unambiguous	LGLLLHDSIQIPR		1	1	P11532	P11532	0	3	0.3659	0	1	1	492.296	1474.87	1474.87	0.15	7e-05	14/242	14	EThcD (ETD With Supplemental HCD)	MS2	13.6316	284.522	138.012	18465	012920ncs-n-CL164-4-gm09503dmd-ptmEthCD.raw	F1
	0.130799	34	46		30	FALSE	Low	Mascot (A4)	Unambiguous	HFNYDICQSCFFSGR		1	1	P11532	P11532	0	2	0.7	0	1	1	912.385	1823.76	1823.76	0.08	8e-05	9/336	9	EThcD (ETD With Supplemental HCD)	MS2	8.56407	500	125.431	17244	012920ncs-n-CL164-4-gm09503dmd-ptmEthCD.raw	F1
	0.0130478	34	46		40	FALSE	Medium	Mascot (A4)	Unambiguous	HFNYDICQSCFFSGR		1	1	P11532	P11532	0	3	0.7	0	1	1	608.592	1823.76	1823.76	0.01	1e-05	8/336	8	EThcD (ETD With Supplemental HCD)	MS2	29.6796	18.546	98.164	13191	012920ncs-n-CL164-4-gm09503dmd-ptmEthCD.raw	F1
	0.8581	34	46		22	FALSE	Low	Mascot (A4)	Unambiguous	HFNYDICQSCFFSGR		1	1	P11532	P11532	0	3	0.6818	0	1	1	608.592	1823.76	1823.76	0.01	1e-05	10/336	10	EThcD (ETD With Supplemental HCD)	MS2	37.5925	151.269	119.865	16530	012920ncs-n-CL164-4-gm09503dmd-ptmEthCD.raw	F1
	0.00710457	34	46		42	FALSE	Medium	Mascot (A4)	Unambiguous	HFNYDICQSCFFSGR		1	1	P11532	P11532	0	3	0.8571	0	1	1	608.592	1823.76	1823.76	0.01	1e-05	10/336	10	EThcD (ETD With Supplemental HCD)	MS2	7.75127	25.712	99.5912	13453	012920ncs-n-CL164-4-gm09503dmd-ptmEthCD.raw	F1
	0.159418	34	46		29	FALSE	Low	Mascot (A4)	Unambiguous	HFNYDICQSCFFSGR		1	1	P11532	P11532	0	3	0.7586	0	1	1	608.592	1823.76	1823.76	0.01	1e-05	13/336	13	EThcD (ETD With Supplemental HCD)	MS2	53.2191	126.014	116.287	16060	012920ncs-n-CL164-4-gm09503dmd-ptmEthCD.raw	F1
	0.0263568	34	46		37	FALSE	Medium	Mascot (A4)	Unambiguous	HFNYDICQSCFFSGR		1	1	P11532	P11532	0	3	0.8649	0	1	1	608.592	1823.76	1823.76	-0.09	-6e-05	11/336	11	EThcD (ETD With Supplemental HCD)	MS2	21.5401	173.894	106.494	14619	012920ncs-n-CL164-4-gm09503dmd-ptmEthCD.raw	F1
	0.0263568	34	46		37	FALSE	Medium	Mascot (A4)	Unambiguous	HFNYDICQSCFFSGR		1	1	P11532	P11532	0	3	0.8108	0	1	1	608.592	1823.76	1823.76	-0.09	-6e-05	12/336	12	EThcD (ETD With Supplemental HCD)	MS2	19.1491	55.409	96.0961	12812	012920ncs-n-CL164-4-gm09503dmd-ptmEthCD.raw	F1
	0.864756	34	46		22	FALSE	Low	Mascot (A4)	Unambiguous	HFNYDICQSCFFSGR		1	1	P11532	P11532	0	3	0.7273	0	1	1	608.592	1823.76	1823.76	-0.09	-6e-05	8/336	8	EThcD (ETD With Supplemental HCD)	MS2	35.5219	322.069	125.35	17235	012920ncs-n-CL164-4-gm09503dmd-ptmEthCD.raw	F1
	0.175345	34	46		28	FALSE	Low	Mascot (A4)	Unambiguous	HFNYDICQSCFFSGR		1	1	P11532	P11532	0	3	0.7857	0	1	1	608.592	1823.76	1823.76	-0.09	-6e-05	10/336	10	EThcD (ETD With Supplemental HCD)	MS2	32.8456	115.318	110.965	15306	012920ncs-n-CL164-4-gm09503dmd-ptmEthCD.raw	F1
	0.0528316	34	46		34	FALSE	Low	Mascot (A4)	Unambiguous	HFNYDICQSCFFSGR		1	1	P11532	P11532	0	3	0.8824	0	1	1	608.592	1823.76	1823.76	-0.09	-6e-05	12/336	12	EThcD (ETD With Supplemental HCD)	MS2	29.9362	120.172	114.124	15766	012920ncs-n-CL164-4-gm09503dmd-ptmEthCD.raw	F1
	1.09621	34	46		20	FALSE	Low	Mascot (A4)	Unambiguous	HFNYDICQSCFFSGR		1	1	P11532	P11532	0	3	0.75	0	1	1	608.592	1823.76	1823.76	-0.09	-6e-05	8/336	8	EThcD (ETD With Supplemental HCD)	MS2	36.895	92.446	109.377	15072	012920ncs-n-CL164-4-gm09503dmd-ptmEthCD.raw	F1
	0.263568	34	46		27	FALSE	Low	Mascot (A4)	Unambiguous	HFNYDICQSCFFSGR		1	1	P11532	P11532	0	3	0.8519	0	1	1	608.592	1823.76	1823.76	-0.09	-6e-05	10/336	10	EThcD (ETD With Supplemental HCD)	MS2	47.8875	106.414	115.496	15952	012920ncs-n-CL164-4-gm09503dmd-ptmEthCD.raw	F1
	0.961376	34	46		21	FALSE	Low	Mascot (A4)	Unambiguous	HFNYDICQSCFFSGR		1	1	P11532	P11532	0	3	0.8571	0	1	1	608.592	1823.76	1823.76	-0.09	-6e-05	10/336	10	EThcD (ETD With Supplemental HCD)	MS2	59.706	141.156	123.282	16972	012920ncs-n-CL164-4-gm09503dmd-ptmEthCD.raw	F1
	0.0134553	34	46		40	FALSE	Medium	Mascot (A4)	Unambiguous	HFNYDICQSCFFSGR		1	1	P11532	P11532	0	3	0.825	0	1	1	608.592	1823.76	1823.76	-0.09	-6e-05	11/336	11	EThcD (ETD With Supplemental HCD)	MS2	28.083	50.723	105.389	14442	012920ncs-n-CL164-4-gm09503dmd-ptmEthCD.raw	F1
	1.72188e-06	34	46		79	FALSE	High	Mascot (A4)	Unambiguous	HFNYDICQSCFFSGR		1	1	P11532	P11532	0	2	0.8077	0	1	1	912.385	1823.76	1823.76	-0.12	-0.00011	12/336	12	EThcD (ETD With Supplemental HCD)	MS2	0	105.606	96.8775	12955	012920ncs-n-CL164-4-gm09503dmd-ptmEthCD.raw	F1
	0.00139638	34	46		49	FALSE	High	Mascot (A4)	Unambiguous	HFNYDICQSCFFSGR		1	1	P11532	P11532	0	2	0.898	0	1	1	912.385	1823.76	1823.76	-0.12	-0.00011	8/336	8	EThcD (ETD With Supplemental HCD)	MS2	0	500	111.405	15372	012920ncs-n-CL164-4-gm09503dmd-ptmEthCD.raw	F1
	0.120653	34	46		30	FALSE	Low	Mascot (A4)	Unambiguous	HFNYDICQSCFFSGR		1	1	P11532	P11532	0	3	0.8	0	1	1	608.592	1823.76	1823.76	-0.19	-0.00012	20/336	20	EThcD (ETD With Supplemental HCD)	MS2	48.8186	315.184	118.368	16336	012920ncs-n-CL164-4-gm09503dmd-ptmEthCD.raw	F1
	0.0603306	34	46		33	FALSE	Low	Mascot (A4)	Unambiguous	HFNYDICQSCFFSGR		1	1	P11532	P11532	0	3	0.8788	0	1	1	608.592	1823.76	1823.76	-0.19	-0.00012	11/336	11	EThcD (ETD With Supplemental HCD)	MS2	37.7713	153.78	108.681	14966	012920ncs-n-CL164-4-gm09503dmd-ptmEthCD.raw	F1
	0.152946	34	46		29	FALSE	Low	Mascot (A4)	Unambiguous	HFNYDICQSCFFSGR		1	1	P11532	P11532	0	3	0.7931	0	1	1	608.592	1823.76	1823.76	-0.19	-0.00012	11/336	11	EThcD (ETD With Supplemental HCD)	MS2	55.4805	322.93	124.166	17082	012920ncs-n-CL164-4-gm09503dmd-ptmEthCD.raw	F1
	0.0048589	34	46		44	FALSE	Medium	Mascot (A4)	Unambiguous	HFNYDICQSCFFSGR		1	1	P11532	P11532	0	3	0.9318	0	1	1	608.592	1823.76	1823.76	-0.19	-0.00012	12/336	12	EThcD (ETD With Supplemental HCD)	MS2	37.5867	81.93	102.495	13962	012920ncs-n-CL164-4-gm09503dmd-ptmEthCD.raw	F1
	0.240734	34	46		27	FALSE	Low	Mascot (A4)	Unambiguous	HFNYDICQSCFFSGR		1	1	P11532	P11532	0	3	0.7407	0	1	1	608.592	1823.76	1823.76	-0.19	-0.00012	8/336	8	EThcD (ETD With Supplemental HCD)	MS2	50.0799	177.288	112.683	15562	012920ncs-n-CL164-4-gm09503dmd-ptmEthCD.raw	F1
	0.420279	34	46		25	FALSE	Low	Mascot (A4)	Unambiguous	HFNYDICQSCFFSGR		1	1	P11532	P11532	0	3	0.8	0	1	1	608.592	1823.76	1823.76	-0.19	-0.00012	10/336	10	EThcD (ETD With Supplemental HCD)	MS2	52.7863	216.764	121.535	16746	012920ncs-n-CL164-4-gm09503dmd-ptmEthCD.raw	F1
	0.000307282	34	46		56	FALSE	High	Mascot (A4)	Unambiguous	HFNYDICQSCFFSGR		1	1	P11532	P11532	0	3	0.8214	0	1	1	608.592	1823.76	1823.76	-0.19	-0.00012	12/336	12	EThcD (ETD With Supplemental HCD)	MS2	20.7729	54.63	101.777	13833	012920ncs-n-CL164-4-gm09503dmd-ptmEthCD.raw	F1
	0.0181777	34	46		38	FALSE	Medium	Mascot (A4)	Unambiguous	HFNYDICQSCFFSGR		1	1	P11532	P11532	0	3	0.7895	0	1	1	608.592	1823.76	1823.76	-0.19	-0.00012	9/336	9	EThcD (ETD With Supplemental HCD)	MS2	26.3962	47.845	101.083	13713	012920ncs-n-CL164-4-gm09503dmd-ptmEthCD.raw	F1
	0.267016	34	46		27	FALSE	Low	Mascot (A4)	Unambiguous	HFNYDICQSCFFSGR		1	1	P11532	P11532	0	3	0.8519	0	1	1	608.592	1823.76	1823.76	-0.19	-0.00012	10/336	10	EThcD (ETD With Supplemental HCD)	MS2	51.5173	140.239	119.07	16426	012920ncs-n-CL164-4-gm09503dmd-ptmEthCD.raw	F1
	0.105569	34	46		31	FALSE	Low	Mascot (A4)	Unambiguous	HFNYDICQSCFFSGR		1	1	P11532	P11532	0	2	0.7742	0	1	1	912.385	1823.76	1823.76	0.15	0.00014	7/336	7	EThcD (ETD With Supplemental HCD)	MS2	9.71281	500	108.317	14911	012920ncs-n-CL164-4-gm09503dmd-ptmEthCD.raw	F1
	3.39264e-07	34	46		86	FALSE	High	Mascot (A4)	Unambiguous	HFNYDICQSCFFSGR		1	1	P11532	P11532	0	2	0.8837	0	1	1	912.385	1823.76	1823.76	0.15	0.00014	12/336	12	EThcD (ETD With Supplemental HCD)	MS2	10.7317	185.838	97.567	13083	012920ncs-n-CL164-4-gm09503dmd-ptmEthCD.raw	F1
	2.56176	34	46		17	FALSE	Low	Mascot (A4)	Unambiguous	HFNYDICQSCFFSGR		1	1	P11532	P11532	0	2	0.4118	0	1	1	912.385	1823.76	1823.76	0.22	0.0002	7/336	7	EThcD (ETD With Supplemental HCD)	MS2	7.86879	227.179	100.373	13590	012920ncs-n-CL164-4-gm09503dmd-ptmEthCD.raw	F1
	6.12012e-08	34	46		94	FALSE	High	Mascot (A4)	Unambiguous	LTEEQcLFSAWLSEK	C6(Trioxidation)	1	1	P11532	P11532	0	2	0.8085	0	1	1	916.425	1831.84	1831.84	0.06	5e-05	12/342	12	EThcD (ETD With Supplemental HCD)	MS2	6.47645	214.268	105.718	14496	012920ncs-n-CL164-4-gm09503dmd-ptmEthCD.raw	F1
	0.00327291	34	46		46	FALSE	Medium	Mascot (A4)	Unambiguous	HFNYDICQSCFFSGR		1	1	P11532	P11532	0	3	0.8478	0	1	1	608.593	1823.76	1823.76	0.71	0.00043	11/336	11	EThcD (ETD With Supplemental HCD)	MS2	5.34007	7.171	97.4658	13064	012920ncs-n-CL164-4-gm09503dmd-ptmEthCD.raw	F1
	4.85564	33	46		14	FALSE	Low	Mascot (A4)	Unambiguous	HFNYDICQSCFFSGR		1	1	P11532	P11532	0	2	0.6429	0	1	1	912.386	1823.76	1823.76	0.62	0.00056	7/336	7	EThcD (ETD With Supplemental HCD)	MS2	0	500	101.815	13839	012920ncs-n-CL164-4-gm09503dmd-ptmEthCD.raw	F1
	0.047353	33	46		34	FALSE	Medium	Mascot (A4)	Unambiguous	HFNYDICQSCFFSGR		1	1	P11532	P11532	0	2	0.7353	0	1	1	912.385	1823.76	1823.76	0.48	0.00044	10/336	10	EThcD (ETD With Supplemental HCD)	MS2	7.43618	396.832	101.122	13720	012920ncs-n-CL164-4-gm09503dmd-ptmEthCD.raw	F1
	0.00545417	34	46		44	FALSE	Medium	Mascot (A4)	Unambiguous	HFNYDICQSCFFSGR		1	1	P11532	P11532	0	3	0.7727	0	1	1	608.593	1823.76	1823.76	0.31	0.00019	9/336	9	EThcD (ETD With Supplemental HCD)	MS2	4.17247	4.827	96.7769	12935	012920ncs-n-CL164-4-gm09503dmd-ptmEthCD.raw	F1
	9.87502e-06	34	46		71	FALSE	High	Mascot (A4)	Unambiguous	HFNYDICQSCFFSGR		1	1	P11532	P11532	0	2	0.8873	0	1	1	912.385	1823.76	1823.76	0.22	0.0002	10/336	10	EThcD (ETD With Supplemental HCD)	MS2	0	391.005	99.6614	13465	012920ncs-n-CL164-4-gm09503dmd-ptmEthCD.raw	F1
	0.284144	34	46		26	FALSE	Low	Mascot (A4)	Unambiguous	HFNYDICQSCFFSGR		1	1	P11532	P11532	0	2	0.8846	0	1	1	912.385	1823.76	1823.76	0.22	0.0002	7/336	7	EThcD (ETD With Supplemental HCD)	MS2	9.49524	500	103.64	14159	012920ncs-n-CL164-4-gm09503dmd-ptmEthCD.raw	F1
	0.0129879	34	46		40	FALSE	Medium	Mascot (A4)	Unambiguous	HFNYDICQSCFFSGR		1	1	P11532	P11532	0	3	0.875	0	1	1	608.593	1823.76	1823.76	0.21	0.00013	7/336	7	EThcD (ETD With Supplemental HCD)	MS2	5.41028	25.668	98.8971	13327	012920ncs-n-CL164-4-gm09503dmd-ptmEthCD.raw	F1
	2.2415	34	46		17	FALSE	Low	Mascot (A4)	Unambiguous	HFNYDICQSCFFSGR		1	1	P11532	P11532	0	3	0.6471	0	1	1	608.592	1823.76	1823.76	-0.19	-0.00012	10/336	10	EThcD (ETD With Supplemental HCD)	MS2	35.7589	129.842	116.968	16151	012920ncs-n-CL164-4-gm09503dmd-ptmEthCD.raw	F1
	0.00600329	34	46		44	FALSE	Medium	Mascot (A4)	Unambiguous	ELETLTTNYQWLCTR		1	1	P11532	P11532	0	2	0.7955	0	1	1	935.954	1870.9	1870.9	-0.03	-3e-05	9/334	9	EThcD (ETD With Supplemental HCD)	MS2	45.485	125.73	88.0016	11254	012920ncs-n-CL164-4-gm09503dmd-ptmEthCD.raw	F1
	0.000960261	34	46		52	FALSE	High	Mascot (A4)	Unambiguous	ELETLTTNYQWLCTR		1	1	P11532	P11532	0	2	0.8846	0	1	1	935.954	1870.9	1870.9	-0.03	-3e-05	12/334	12	EThcD (ETD With Supplemental HCD)	MS2	12.7565	500	124.737	17156	012920ncs-n-CL164-4-gm09503dmd-ptmEthCD.raw	F1
	0.017595	34	46		39	FALSE	Medium	Mascot (A4)	Unambiguous	ELETLTTNYQWLCTR		1	1	P11532	P11532	0	2	0.6667	0	1	1	935.954	1870.9	1870.9	-0.03	-3e-05	14/334	14	EThcD (ETD With Supplemental HCD)	MS2	8.93928	500	125.565	17261	012920ncs-n-CL164-4-gm09503dmd-ptmEthCD.raw	F1
	0.00822312	34	46		42	FALSE	Medium	Mascot (A4)	Unambiguous	ELETLTTNYQWLCTR		1	1	P11532	P11532	0	2	0.7143	0	1	1	935.954	1870.9	1870.9	-0.1	-9e-05	11/334	11	EThcD (ETD With Supplemental HCD)	MS2	17.209	500	141.085	18786	012920ncs-n-CL164-4-gm09503dmd-ptmEthCD.raw	F1
	0.0211367	34	46		38	FALSE	Medium	Mascot (A4)	Unambiguous	ELETLTTNYQWLCTR		1	1	P11532	P11532	0	2	0.8158	0	1	1	935.954	1870.9	1870.9	-0.1	-9e-05	13/334	13	EThcD (ETD With Supplemental HCD)	MS2	21.2118	500	140.283	18702	012920ncs-n-CL164-4-gm09503dmd-ptmEthCD.raw	F1
	0.000288427	34	46		57	FALSE	High	Mascot (A4)	Unambiguous	ELETLTTNYQWLCTR		1	1	P11532	P11532	0	2	0.8772	0	1	1	935.954	1870.9	1870.9	-0.1	-9e-05	11/334	11	EThcD (ETD With Supplemental HCD)	MS2	10.6407	500	123.978	17059	012920ncs-n-CL164-4-gm09503dmd-ptmEthCD.raw	F1
	0.0010281	34	46		51	FALSE	High	Mascot (A4)	Unambiguous	ELETLTTNYQWLCTR		1	1	P11532	P11532	0	2	0.7647	0	1	1	935.954	1870.9	1870.9	-0.1	-9e-05	10/334	10	EThcD (ETD With Supplemental HCD)	MS2	5.34244	500	118.254	16321	012920ncs-n-CL164-4-gm09503dmd-ptmEthCD.raw	F1
	0.00397851	34	46		45	FALSE	Medium	Mascot (A4)	Unambiguous	ELETLTTNYQWLCTR		1	1	P11532	P11532	0	2	0.8	0	1	1	935.954	1870.9	1870.9	-0.16	-0.00015	16/334	16	EThcD (ETD With Supplemental HCD)	MS2	69.0238	309.867	90.2574	11702	012920ncs-n-CL164-4-gm09503dmd-ptmEthCD.raw	F1
	2.47013e-05	34	46		67	FALSE	High	Mascot (A4)	Unambiguous	ELETLTTNYQWLCTR		1	1	P11532	P11532	0	2	0.8806	0	1	1	935.954	1870.9	1870.9	-0.16	-0.00015	10/334	10	EThcD (ETD With Supplemental HCD)	MS2	13.915	500	93.0145	12235	012920ncs-n-CL164-4-gm09503dmd-ptmEthCD.raw	F1
	0.0917742	34	46		32	FALSE	Low	Mascot (A4)	Unambiguous	ELETLTTNYQWLCTR		1	1	P11532	P11532	0	2	0.75	0	1	1	935.954	1870.9	1870.9	-0.16	-0.00015	8/334	8	EThcD (ETD With Supplemental HCD)	MS2	0	500	112.387	15517	012920ncs-n-CL164-4-gm09503dmd-ptmEthCD.raw	F1
	4.20456e-05	34	46		65	FALSE	High	Mascot (A4)	Unambiguous	ELETLTTNYQWLCTR		1	1	P11532	P11532	0	2	0.8154	0	1	1	935.954	1870.9	1870.9	-0.16	-0.00015	11/334	11	EThcD (ETD With Supplemental HCD)	MS2	0	287.709	104.063	14231	012920ncs-n-CL164-4-gm09503dmd-ptmEthCD.raw	F1
	3.06471e-07	34	46		87	FALSE	High	Mascot (A4)	Unambiguous	ELETLTTNYQWLCTR		1	1	P11532	P11532	0	2	0.8621	0	1	1	935.954	1870.9	1870.9	-0.03	-3e-05	12/334	12	EThcD (ETD With Supplemental HCD)	MS2	8.54658	105.911	86.9957	11038	012920ncs-n-CL164-4-gm09503dmd-ptmEthCD.raw	F1
	4.42304e-06	34	46		75	FALSE	High	Mascot (A4)	Unambiguous	ELETLTTNYQWLCTR		1	1	P11532	P11532	0	2	0.84	0	1	1	935.954	1870.9	1870.9	-0.16	-0.00015	10/334	10	EThcD (ETD With Supplemental HCD)	MS2	8.27038	500	114.262	15784	012920ncs-n-CL164-4-gm09503dmd-ptmEthCD.raw	F1
	0.000234272	34	46		58	FALSE	High	Mascot (A4)	Unambiguous	ELETLTTNYQWLCTR		1	1	P11532	P11532	0	2	0.8276	0	1	1	935.954	1870.9	1870.9	-0.16	-0.00015	11/334	11	EThcD (ETD With Supplemental HCD)	MS2	6.17598	500	113.182	15631	012920ncs-n-CL164-4-gm09503dmd-ptmEthCD.raw	F1
	8.81085	34	46		12	FALSE	Low	Mascot (A4)	Unambiguous	ELETLTTNYQWLCTR		1	1	P11532	P11532	0	2	0.5833	0	1	1	935.954	1870.9	1870.9	-0.23	-0.00021	7/334	7	EThcD (ETD With Supplemental HCD)	MS2	15.2298	500	132.373	18026	012920ncs-n-CL164-4-gm09503dmd-ptmEthCD.raw	F1
	6.16907e-09	34	46		103	FALSE	High	Mascot (A4)	Unambiguous	ELETLTTNYQWLCTR		1	1	P11532	P11532	0	2	0.8155	0	1	1	935.954	1870.9	1870.9	-0.29	-0.00027	12/334	12	EThcD (ETD With Supplemental HCD)	MS2	9.53763	352.297	84.1892	10462	012920ncs-n-CL164-4-gm09503dmd-ptmEthCD.raw	F1
	0.000186732	34	46		59	FALSE	High	Mascot (A4)	Unambiguous	ELETLTTNYQWLCTR		1	1	P11532	P11532	0	2	0.7627	0	1	1	935.954	1870.9	1870.9	-0.29	-0.00027	10/334	10	EThcD (ETD With Supplemental HCD)	MS2	48.427	487.653	105.535	14464	012920ncs-n-CL164-4-gm09503dmd-ptmEthCD.raw	F1
	4.77771e-08	34	46		95	FALSE	High	Mascot (A4)	Unambiguous	ELETLTTNYQWLCTR		1	1	P11532	P11532	0	2	0.7895	0	1	1	935.954	1870.9	1870.9	-0.29	-0.00027	12/334	12	EThcD (ETD With Supplemental HCD)	MS2	0	15.013	84.8801	10600	012920ncs-n-CL164-4-gm09503dmd-ptmEthCD.raw	F1
	0.00736237	34	46		43	FALSE	Medium	Mascot (A4)	Unambiguous	ELETLTTNYQWLCTR		1	1	P11532	P11532	0	2	0.7907	0	1	1	935.953	1870.9	1870.9	-0.36	-0.00033	19/334	19	EThcD (ETD With Supplemental HCD)	MS2	23.5638	500	107.708	14816	012920ncs-n-CL164-4-gm09503dmd-ptmEthCD.raw	F1
	0.00238791	34	46		48	FALSE	High	Mascot (A4)	Unambiguous	ELETLTTNYQWLCTR		1	1	P11532	P11532	0	2	0.8125	0	1	1	935.953	1870.9	1870.9	-0.36	-0.00033	8/334	8	EThcD (ETD With Supplemental HCD)	MS2	7.02561	500	103.381	14112	012920ncs-n-CL164-4-gm09503dmd-ptmEthCD.raw	F1
	0.0145217	34	46		40	FALSE	Medium	Mascot (A4)	Unambiguous	ELETLTTNYQWLCTR		1	1	P11532	P11532	0	2	0.75	0	1	1	935.953	1870.9	1870.9	-0.36	-0.00033	8/334	8	EThcD (ETD With Supplemental HCD)	MS2	0	500	106.883	14687	012920ncs-n-CL164-4-gm09503dmd-ptmEthCD.raw	F1
	0.887427	34	46		22	FALSE	Low	Mascot (A4)	Unambiguous	ELETLTTNYQWLCTR		1	1	P11532	P11532	0	2	0.7273	0	1	1	935.953	1870.9	1870.9	-0.42	-0.0004	9/334	9	EThcD (ETD With Supplemental HCD)	MS2	0	1015.52	144.729	19214	012920ncs-n-CL164-4-gm09503dmd-ptmEthCD.raw	F1
	11.5913	34	46		11	FALSE	Low	Mascot (A4)	Unambiguous	ELETLTTNYQWLCTR		1	1	P11532	P11532	0	2	0.5455	0	1	1	935.953	1870.9	1870.9	-0.42	-0.0004	15/334	15	EThcD (ETD With Supplemental HCD)	MS2	39.3439	500	138.674	18540	012920ncs-n-CL164-4-gm09503dmd-ptmEthCD.raw	F1
	1.2107e-05	34	46		71	FALSE	High	Mascot (A4)	Unambiguous	ELETLTTNYQWLCTR		1	1	P11532	P11532	0	2	0.8592	0	1	1	935.953	1870.9	1870.9	-0.55	-0.00052	12/334	12	EThcD (ETD With Supplemental HCD)	MS2	0	78.422	85.5615	10737	012920ncs-n-CL164-4-gm09503dmd-ptmEthCD.raw	F1
	0.00569798	34	46		44	FALSE	Medium	Mascot (A4)	Unambiguous	ELETLTTNYQWLCTR		1	1	P11532	P11532	0	2	0.8409	0	1	1	935.954	1870.9	1870.9	-0.16	-0.00015	9/334	9	EThcD (ETD With Supplemental HCD)	MS2	6.54549	500	119.799	16520	012920ncs-n-CL164-4-gm09503dmd-ptmEthCD.raw	F1
	0.000530139	34	46		54	FALSE	High	Mascot (A4)	Unambiguous	ELETLTTNYQWLCTR		1	1	P11532	P11532	0	2	0.7593	0	1	1	935.954	1870.9	1870.9	-0.03	-3e-05	12/334	12	EThcD (ETD With Supplemental HCD)	MS2	33.799	303.156	91.7713	12006	012920ncs-n-CL164-4-gm09503dmd-ptmEthCD.raw	F1
	0.000165344	34	46		59	FALSE	High	Mascot (A4)	Unambiguous	ELETLTTNYQWLCTR		1	1	P11532	P11532	0	2	0.7288	0	1	1	935.954	1870.9	1870.9	-0.03	-3e-05	16/334	16	EThcD (ETD With Supplemental HCD)	MS2	2.64249	162.37	86.2908	10889	012920ncs-n-CL164-4-gm09503dmd-ptmEthCD.raw	F1
	0.000270638	34	46		57	FALSE	High	Mascot (A4)	Unambiguous	ELETLTTNYQWLCTR		1	1	P11532	P11532	0	2	0.7895	0	1	1	935.954	1870.9	1870.9	-0.03	-3e-05	13/334	13	EThcD (ETD With Supplemental HCD)	MS2	0	500	89.4457	11549	012920ncs-n-CL164-4-gm09503dmd-ptmEthCD.raw	F1
	0.00013607	34	46		60	FALSE	High	Mascot (A4)	Unambiguous	ELETLTTNYQWLCTR		1	1	P11532	P11532	0	2	0.7167	0	1	1	935.954	1870.9	1870.9	0.36	0.00034	11/334	11	EThcD (ETD With Supplemental HCD)	MS2	8.45311	325.615	90.9784	11846	012920ncs-n-CL164-4-gm09503dmd-ptmEthCD.raw	F1
	0.000221699	34	46		58	FALSE	High	Mascot (A4)	Unambiguous	ELETLTTNYQWLCTR		1	1	P11532	P11532	0	2	0.7931	0	1	1	935.954	1870.9	1870.9	0.36	0.00034	13/334	13	EThcD (ETD With Supplemental HCD)	MS2	20.1214	371.707	98.6034	13275	012920ncs-n-CL164-4-gm09503dmd-ptmEthCD.raw	F1
	7.84808e-05	34	46		62	FALSE	High	Mascot (A4)	Unambiguous	ELETLTTNYQWLCTR		1	1	P11532	P11532	0	2	0.8548	0	1	1	935.954	1870.9	1870.9	0.36	0.00034	11/334	11	EThcD (ETD With Supplemental HCD)	MS2	7.59995	500	101.418	13771	012920ncs-n-CL164-4-gm09503dmd-ptmEthCD.raw	F1
	0.0449535	34	46		35	FALSE	Medium	Mascot (A4)	Unambiguous	ELETLTTNYQWLCTR		1	1	P11532	P11532	0	2	0.8571	0	1	1	935.954	1870.9	1870.9	0.36	0.00034	11/334	11	EThcD (ETD With Supplemental HCD)	MS2	24.8225	500	142.175	18923	012920ncs-n-CL164-4-gm09503dmd-ptmEthCD.raw	F1
	0.0206555	34	46		38	FALSE	Medium	Mascot (A4)	Unambiguous	ELETLTTNYQWLCTR		1	1	P11532	P11532	0	2	0.8421	0	1	1	935.954	1870.9	1870.9	0.3	0.00028	10/334	10	EThcD (ETD With Supplemental HCD)	MS2	65.6359	351.143	97.4449	13060	012920ncs-n-CL164-4-gm09503dmd-ptmEthCD.raw	F1
	0.76039	34	46		23	FALSE	Low	Mascot (A4)	Unambiguous	ELETLTTNYQWLCTR		1	1	P11532	P11532	0	2	0.7826	0	1	1	935.954	1870.9	1870.9	0.3	0.00028	8/334	8	EThcD (ETD With Supplemental HCD)	MS2	7.96722	500	143.616	19097	012920ncs-n-CL164-4-gm09503dmd-ptmEthCD.raw	F1
	2.12573e-05	34	46		68	FALSE	High	Mascot (A4)	Unambiguous	ELETLTTNYQWLCTR		1	1	P11532	P11532	0	2	0.8235	0	1	1	935.954	1870.9	1870.9	0.23	0.00022	11/334	11	EThcD (ETD With Supplemental HCD)	MS2	25.3098	500	94.8209	12584	012920ncs-n-CL164-4-gm09503dmd-ptmEthCD.raw	F1
	0.0120763	34	46		41	FALSE	Medium	Mascot (A4)	Unambiguous	ELETLTTNYQWLCTR		1	1	P11532	P11532	0	2	0.6585	0	1	1	935.954	1870.9	1870.9	0.16	0.00015	9/334	9	EThcD (ETD With Supplemental HCD)	MS2	0	500	106.2	14573	012920ncs-n-CL164-4-gm09503dmd-ptmEthCD.raw	F1
	2.06983e-05	34	46		68	FALSE	High	Mascot (A4)	Unambiguous	ELETLTTNYQWLCTR		1	1	P11532	P11532	0	2	0.7647	0	1	1	935.954	1870.9	1870.9	0.16	0.00015	9/334	9	EThcD (ETD With Supplemental HCD)	MS2	0	500	104.842	14351	012920ncs-n-CL164-4-gm09503dmd-ptmEthCD.raw	F1
	0.000518721	34	46		54	FALSE	High	Mascot (A4)	Unambiguous	ELETLTTNYQWLCTR		1	1	P11532	P11532	0	2	0.7593	0	1	1	935.954	1870.9	1870.9	0.16	0.00015	15/334	15	EThcD (ETD With Supplemental HCD)	MS2	0	500	115.107	15898	012920ncs-n-CL164-4-gm09503dmd-ptmEthCD.raw	F1
	6.77119e-05	34	46		63	FALSE	High	Mascot (A4)	Unambiguous	ELETLTTNYQWLCTR		1	1	P11532	P11532	0	2	0.8095	0	1	1	935.954	1870.9	1870.9	0.1	9e-05	10/334	10	EThcD (ETD With Supplemental HCD)	MS2	24.2375	390.798	88.7505	11409	012920ncs-n-CL164-4-gm09503dmd-ptmEthCD.raw	F1
	0.065564	34	46		33	FALSE	Low	Mascot (A4)	Unambiguous	ELETLTTNYQWLCTR		1	1	P11532	P11532	0	2	0.6667	0	1	1	935.954	1870.9	1870.9	0.1	9e-05	13/334	13	EThcD (ETD With Supplemental HCD)	MS2	13.1047	315.628	100.722	13649	012920ncs-n-CL164-4-gm09503dmd-ptmEthCD.raw	F1
	9.09212e-06	34	46		72	FALSE	High	Mascot (A4)	Unambiguous	ELETLTTNYQWLCTR		1	1	P11532	P11532	0	2	0.8472	0	1	1	935.954	1870.9	1870.9	0.1	9e-05	11/334	11	EThcD (ETD With Supplemental HCD)	MS2	36.3764	500	108.448	14930	012920ncs-n-CL164-4-gm09503dmd-ptmEthCD.raw	F1
	5.26824e-05	34	46		64	FALSE	High	Mascot (A4)	Unambiguous	ELETLTTNYQWLCTR		1	1	P11532	P11532	0	2	0.8125	0	1	1	935.954	1870.9	1870.9	0.1	9e-05	15/334	15	EThcD (ETD With Supplemental HCD)	MS2	6.80774	500	109.181	15042	012920ncs-n-CL164-4-gm09503dmd-ptmEthCD.raw	F1
	0.0742446	34	46		33	FALSE	Low	Mascot (A4)	Unambiguous	ELETLTTNYQWLCTR		1	1	P11532	P11532	0	2	0.697	0	1	1	935.954	1870.9	1870.9	0.1	9e-05	9/334	9	EThcD (ETD With Supplemental HCD)	MS2	0	500	116.105	16035	012920ncs-n-CL164-4-gm09503dmd-ptmEthCD.raw	F1
	0.00134482	34	46		50	FALSE	High	Mascot (A4)	Unambiguous	ELETLTTNYQWLCTR		1	1	P11532	P11532	0	2	0.7	0	1	1	935.954	1870.9	1870.9	0.1	9e-05	17/334	17	EThcD (ETD With Supplemental HCD)	MS2	13.7571	500	117.482	16220	012920ncs-n-CL164-4-gm09503dmd-ptmEthCD.raw	F1
	0.000301762	34	46		57	FALSE	High	Mascot (A4)	Unambiguous	ELETLTTNYQWLCTR		1	1	P11532	P11532	0	2	0.8596	0	1	1	935.954	1870.9	1870.9	0.1	9e-05	10/334	10	EThcD (ETD With Supplemental HCD)	MS2	5.15786	500	119.065	16424	012920ncs-n-CL164-4-gm09503dmd-ptmEthCD.raw	F1
	2.51574e-05	34	46		67	FALSE	High	Mascot (A4)	Unambiguous	ELETLTTNYQWLCTR		1	1	P11532	P11532	0	2	0.8806	0	1	1	935.954	1870.9	1870.9	0.1	9e-05	11/334	11	EThcD (ETD With Supplemental HCD)	MS2	10.806	500	121.957	16798	012920ncs-n-CL164-4-gm09503dmd-ptmEthCD.raw	F1
	0.00017485	34	46		59	FALSE	High	Mascot (A4)	Unambiguous	ELETLTTNYQWLCTR		1	1	P11532	P11532	0	2	0.7119	0	1	1	935.954	1870.9	1870.9	0.1	9e-05	11/334	11	EThcD (ETD With Supplemental HCD)	MS2	4.85606	500	122.63	16888	012920ncs-n-CL164-4-gm09503dmd-ptmEthCD.raw	F1
	0.00016229	34	46		59	FALSE	High	Mascot (A4)	Unambiguous	ELETLTTNYQWLCTR		1	1	P11532	P11532	0	2	0.8644	0	1	1	935.954	1870.9	1870.9	0.03	3e-05	10/334	10	EThcD (ETD With Supplemental HCD)	MS2	16.0979	500	120.525	16614	012920ncs-n-CL164-4-gm09503dmd-ptmEthCD.raw	F1
	9.42525e-05	34	46		62	FALSE	High	Mascot (A4)	Unambiguous	ELETLTTNYQWLCTR		1	1	P11532	P11532	0	2	0.8065	0	1	1	935.954	1870.9	1870.9	0.03	3e-05	10/334	10	EThcD (ETD With Supplemental HCD)	MS2	0	500	111.346	15363	012920ncs-n-CL164-4-gm09503dmd-ptmEthCD.raw	F1
	0.0986945	34	46		31	FALSE	Low	Mascot (A4)	Unambiguous	ELETLTTNYQWLCTR		1	1	P11532	P11532	0	2	0.4839	0	1	1	935.954	1870.9	1870.9	0.03	3e-05	12/334	12	EThcD (ETD With Supplemental HCD)	MS2	11.9379	500	137.843	18445	012920ncs-n-CL164-4-gm09503dmd-ptmEthCD.raw	F1
	0.0456345	34	46		35	FALSE	Medium	Mascot (A4)	Unambiguous	ELETLTTNYQWLCTR		1	1	P11532	P11532	0	2	0.6857	0	1	1	935.954	1870.9	1870.9	0.03	3e-05	12/334	12	EThcD (ETD With Supplemental HCD)	MS2	14.5258	500	126.608	17391	012920ncs-n-CL164-4-gm09503dmd-ptmEthCD.raw	F1
	0.000189799	34	46		59	FALSE	High	Mascot (A4)	Unambiguous	ELETLTTNYQWLCTR		1	1	P11532	P11532	0	2	0.8814	0	1	1	935.954	1870.9	1870.9	0.03	3e-05	11/334	11	EThcD (ETD With Supplemental HCD)	MS2	25.7772	500	127.322	17476	012920ncs-n-CL164-4-gm09503dmd-ptmEthCD.raw	F1
	0.00449048	34	46		45	FALSE	Medium	Mascot (A4)	Unambiguous	ELETLTTNYQWLCTR		1	1	P11532	P11532	0	2	0.7111	0	1	1	935.954	1870.9	1870.9	0.03	3e-05	10/334	10	EThcD (ETD With Supplemental HCD)	MS2	9.9972	500	116.798	16129	012920ncs-n-CL164-4-gm09503dmd-ptmEthCD.raw	F1
	7.92855e-07	34	46		82	FALSE	High	Mascot (A4)	Unambiguous	ELETLTTNYQWLCTR		1	1	P11532	P11532	0	2	0.7927	0	1	1	935.953	1870.9	1870.9	-0.62	-0.00058	14/334	14	EThcD (ETD With Supplemental HCD)	MS2	0	182.016	95.8821	12772	012920ncs-n-CL164-4-gm09503dmd-ptmEthCD.raw	F1
	0.000237949	34	46		58	FALSE	High	Mascot (A4)	Unambiguous	ELETLTTNYQWLCTR		1	1	P11532	P11532	0	2	0.8448	0	1	1	935.954	1870.9	1870.9	0.43	0.0004	10/334	10	EThcD (ETD With Supplemental HCD)	MS2	0	500	123.299	16975	012920ncs-n-CL164-4-gm09503dmd-ptmEthCD.raw	F1
	0.234174	34	46		27	FALSE	Low	Mascot (A4)	Unambiguous	HFNYDICQSCFFSGR		1	1	P11532	P11532	0	3	0.8889	0	1	1	608.592	1823.76	1823.76	-0.19	-0.00012	10/336	10	EThcD (ETD With Supplemental HCD)	MS2	53.2187	137.019	117.672	16244	012920ncs-n-CL164-4-gm09503dmd-ptmEthCD.raw	F1
	0.230429	34	46		27	FALSE	Low	Mascot (A4)	Unambiguous	HFNYDICQSCFFSGR		1	1	P11532	P11532	0	3	0.8519	0	1	1	608.592	1823.76	1823.76	-0.19	-0.00012	9/336	9	EThcD (ETD With Supplemental HCD)	MS2	25.7752	76.715	107.894	14845	012920ncs-n-CL164-4-gm09503dmd-ptmEthCD.raw	F1
	0.0190171	33	46		38	FALSE	Medium	Mascot (A4)	Unambiguous	LTEEQCLFSAWLSEK		1	1	P11532	P11532	0	2	0.8684	0	1	1	892.432	1783.86	1783.86	-0.07	-7e-05	10/342	10	EThcD (ETD With Supplemental HCD)	MS2	11.178	500	141.079	18784	012920ncs-n-CL164-4-gm09503dmd-ptmEthCD.raw	F1
	3.78568e-07	33	46		85	FALSE	High	Mascot (A4)	Unambiguous	LTEEQCLFSAWLSEK		1	1	P11532	P11532	0	2	0.8118	0	1	1	892.432	1783.86	1783.86	-0.07	-7e-05	11/342	11	EThcD (ETD With Supplemental HCD)	MS2	6.97782	500	112.645	15558	012920ncs-n-CL164-4-gm09503dmd-ptmEthCD.raw	F1
	2.33961e-07	33	46		87	FALSE	High	Mascot (A4)	Unambiguous	LTEEQCLFSAWLSEK		1	1	P11532	P11532	0	2	0.7931	0	1	1	892.432	1783.86	1783.86	-0.07	-7e-05	11/342	11	EThcD (ETD With Supplemental HCD)	MS2	3.03324	500	118.222	16319	012920ncs-n-CL164-4-gm09503dmd-ptmEthCD.raw	F1
	3.76829e-10	33	46		115	FALSE	High	Mascot (A4)	Unambiguous	LTEEQCLFSAWLSEK		1	1	P11532	P11532	0	2	0.8348	0	1	1	892.432	1783.86	1783.86	-0.07	-7e-05	12/342	12	EThcD (ETD With Supplemental HCD)	MS2	2.9836	500	120.335	16591	012920ncs-n-CL164-4-gm09503dmd-ptmEthCD.raw	F1
	9.18483e-07	34	46		81	FALSE	High	Mascot (A4)	Unambiguous	LTEEQCLFSAWLSEK		1	1	P11532	P11532	0	2	0.7037	0	1	1	892.432	1783.86	1783.86	-0.14	-0.00013	10/342	10	EThcD (ETD With Supplemental HCD)	MS2	1.56582	298.84	104.981	14373	012920ncs-n-CL164-4-gm09503dmd-ptmEthCD.raw	F1
	7.19567e-05	34	46		62	FALSE	High	Mascot (A4)	Unambiguous	LTEEQCLFSAWLSEK		1	1	P11532	P11532	0	2	0.8065	0	1	1	892.432	1783.86	1783.86	-0.14	-0.00013	13/342	13	EThcD (ETD With Supplemental HCD)	MS2	3.73042	138.021	102.431	13951	012920ncs-n-CL164-4-gm09503dmd-ptmEthCD.raw	F1
	2.64894e-05	34	46		67	FALSE	High	Mascot (A4)	Unambiguous	LTEEQCLFSAWLSEK		1	1	P11532	P11532	0	2	0.7612	0	1	1	892.432	1783.86	1783.86	-0.14	-0.00013	11/342	11	EThcD (ETD With Supplemental HCD)	MS2	0	500	111.291	15356	012920ncs-n-CL164-4-gm09503dmd-ptmEthCD.raw	F1
	1.89265e-07	34	46		88	FALSE	High	Mascot (A4)	Unambiguous	LTEEQCLFSAWLSEK		1	1	P11532	P11532	0	2	0.7273	0	1	1	892.432	1783.86	1783.86	-0.14	-0.00013	11/342	11	EThcD (ETD With Supplemental HCD)	MS2	0.265263	17.392	98.9586	13340	012920ncs-n-CL164-4-gm09503dmd-ptmEthCD.raw	F1
	1.36795e-07	34	46		90	FALSE	High	Mascot (A4)	Unambiguous	LTEEQCLFSAWLSEK		1	1	P11532	P11532	0	2	0.7889	0	1	1	892.432	1783.86	1783.86	-0.14	-0.00013	10/342	10	EThcD (ETD With Supplemental HCD)	MS2	4.30448	260.9	105.651	14485	012920ncs-n-CL164-4-gm09503dmd-ptmEthCD.raw	F1
	2.1334e-07	34	46		88	FALSE	High	Mascot (A4)	Unambiguous	LTEEQCLFSAWLSEK		1	1	P11532	P11532	0	2	0.8182	0	1	1	892.432	1783.86	1783.86	-0.14	-0.00013	11/342	11	EThcD (ETD With Supplemental HCD)	MS2	0	500	115.448	15945	012920ncs-n-CL164-4-gm09503dmd-ptmEthCD.raw	F1
	4.75413e-06	34	46		74	FALSE	High	Mascot (A4)	Unambiguous	LTEEQCLFSAWLSEK		1	1	P11532	P11532	0	2	0.7973	0	1	1	892.432	1783.86	1783.86	-0.14	-0.00013	13/342	13	EThcD (ETD With Supplemental HCD)	MS2	0	500	118.922	16409	012920ncs-n-CL164-4-gm09503dmd-ptmEthCD.raw	F1
	5.0127e-05	34	46		64	FALSE	High	Mascot (A4)	Unambiguous	LTEEQCLFSAWLSEK		1	1	P11532	P11532	0	3	0.75	0	1	1	595.29	1783.86	1783.86	-0.15	-9e-05	13/342	13	EThcD (ETD With Supplemental HCD)	MS2	4.49706	85.909	100.29	13575	012920ncs-n-CL164-4-gm09503dmd-ptmEthCD.raw	F1
	2.16045e-08	34	46		98	FALSE	High	Mascot (A4)	Unambiguous	LTEEQCLFSAWLSEK		1	1	P11532	P11532	0	2	0.8265	0	1	1	892.432	1783.86	1783.86	-0.28	-0.00025	12/342	12	EThcD (ETD With Supplemental HCD)	MS2	12.4744	500	110.583	15252	012920ncs-n-CL164-4-gm09503dmd-ptmEthCD.raw	F1
	1.0803e-07	34	46		91	FALSE	High	Mascot (A4)	Unambiguous	LTEEQCLFSAWLSEK		1	1	P11532	P11532	0	2	0.7473	0	1	1	892.432	1783.86	1783.86	-0.28	-0.00025	11/342	11	EThcD (ETD With Supplemental HCD)	MS2	0	500	111.968	15459	012920ncs-n-CL164-4-gm09503dmd-ptmEthCD.raw	F1
	1.16291	34	46		20	FALSE	Low	Mascot (A4)	Unambiguous	LTEEQCLFSAWLSEK		1	1	P11532	P11532	0	2	0.7	0	1	1	892.432	1783.86	1783.86	-0.28	-0.00025	8/342	8	EThcD (ETD With Supplemental HCD)	MS2	14.9153	500	137.914	18453	012920ncs-n-CL164-4-gm09503dmd-ptmEthCD.raw	F1
	3.08748e-09	34	46		106	FALSE	High	Mascot (A4)	Unambiguous	LTEEQCLFSAWLSEK		1	1	P11532	P11532	0	2	0.7736	0	1	1	892.432	1783.86	1783.86	-0.35	-0.00031	12/342	12	EThcD (ETD With Supplemental HCD)	MS2	1.92957	500	96.1857	12831	012920ncs-n-CL164-4-gm09503dmd-ptmEthCD.raw	F1
	3.2554e-06	34	46		76	FALSE	High	Mascot (A4)	Unambiguous	LTEEQCLFSAWLSEK		1	1	P11532	P11532	0	2	0.8289	0	1	1	892.432	1783.86	1783.86	-0.35	-0.00031	10/342	10	EThcD (ETD With Supplemental HCD)	MS2	0	342.243	107.078	14720	012920ncs-n-CL164-4-gm09503dmd-ptmEthCD.raw	F1
	1.23767e-05	34	46		70	FALSE	High	Mascot (A4)	Unambiguous	LTEEQCLFSAWLSEK		1	1	P11532	P11532	0	3	0.7429	0	1	1	595.29	1783.86	1783.86	-0.35	-0.00021	12/342	12	EThcD (ETD With Supplemental HCD)	MS2	7.94301	61.523	99.4045	13421	012920ncs-n-CL164-4-gm09503dmd-ptmEthCD.raw	F1
	0.00178486	34	46		48	FALSE	High	Mascot (A4)	Unambiguous	LTEEQCLFSAWLSEK		1	1	P11532	P11532	0	3	0.7708	0	1	1	595.29	1783.86	1783.86	-0.35	-0.00021	12/342	12	EThcD (ETD With Supplemental HCD)	MS2	11.7686	71.157	101.042	13705	012920ncs-n-CL164-4-gm09503dmd-ptmEthCD.raw	F1
	0.00898479	34	46		41	FALSE	Medium	Mascot (A4)	Unambiguous	LTEEQCLFSAWLSEK		1	1	P11532	P11532	0	3	0.6341	0	1	1	595.29	1783.86	1783.86	-0.56	-0.00033	12/342	12	EThcD (ETD With Supplemental HCD)	MS2	21.994	96.789	102.182	13903	012920ncs-n-CL164-4-gm09503dmd-ptmEthCD.raw	F1
	0.000271312	34	46		57	FALSE	High	Mascot (A4)	Unambiguous	LTEEQCLFSAWLSEK		1	1	P11532	P11532	0	3	0.7368	0	1	1	595.29	1783.86	1783.86	-0.66	-0.00039	13/342	13	EThcD (ETD With Supplemental HCD)	MS2	26.0063	100.958	97.3316	13041	012920ncs-n-CL164-4-gm09503dmd-ptmEthCD.raw	F1
	2.81932e-10	33	46		116	FALSE	High	Mascot (A4)	Unambiguous	LTEEQCLFSAWLSEK		1	1	P11532	P11532	0	2	0.9052	0	1	1	892.432	1783.86	1783.86	-0.07	-7e-05	13/342	13	EThcD (ETD With Supplemental HCD)	MS2	2.94287	500	108.478	14935	012920ncs-n-CL164-4-gm09503dmd-ptmEthCD.raw	F1
	0.0171608	34	46		39	FALSE	Medium	Mascot (A4)	Unambiguous	HFNYDICQSCFFSGR		1	1	P11532	P11532	0	3	0.8974	0	1	1	608.592	1823.76	1823.76	-0.19	-0.00012	11/336	11	EThcD (ETD With Supplemental HCD)	MS2	34.1343	54.503	103.935	14207	012920ncs-n-CL164-4-gm09503dmd-ptmEthCD.raw	F1
	2.91546e-05	33	46		66	FALSE	High	Mascot (A4)	Unambiguous	LTEEQCLFSAWLSEK		1	1	P11532	P11532	0	2	0.803	0	1	1	892.432	1783.86	1783.86	-0.01	0	11/342	11	EThcD (ETD With Supplemental HCD)	MS2	2.66034	439.452	96.8952	12957	012920ncs-n-CL164-4-gm09503dmd-ptmEthCD.raw	F1
	3.87889e-05	33	46		65	FALSE	High	Mascot (A4)	Unambiguous	LTEEQCLFSAWLSEK		1	1	P11532	P11532	0	2	0.8462	0	1	1	892.432	1783.86	1783.86	-0.01	0	11/342	11	EThcD (ETD With Supplemental HCD)	MS2	0	500	121.089	16688	012920ncs-n-CL164-4-gm09503dmd-ptmEthCD.raw	F1
	0.151874	32	44		28	FALSE	Low	Mascot (A4)	Unambiguous	IFNQWLTEAEQFLR		1	1	P11532	P11532	0	2	0.6071	0	1	1	897.963	1794.92	1794.92	0.71	0.00064	10/298	10	EThcD (ETD With Supplemental HCD)	MS2	8.86046	500	139.435	18619	012920ncs-n-CL164-4-gm09503dmd-ptmEthCD.raw	F1
	9.83957e-06	32	44		70	FALSE	High	Mascot (A4)	Unambiguous	IFNQWLTEAEQFLR		1	1	P11532	P11532	0	2	0.7857	0	1	1	897.963	1794.92	1794.92	0.51	0.00046	10/298	10	EThcD (ETD With Supplemental HCD)	MS2	0.0940928	10.804	120.087	16558	012920ncs-n-CL164-4-gm09503dmd-ptmEthCD.raw	F1
	0.00563926	32	44		42	FALSE	Medium	Mascot (A4)	Unambiguous	IFNQWLTEAEQFLR		1	1	P11532	P11532	0	2	0.8095	0	1	1	897.963	1794.92	1794.92	0.44	0.0004	9/298	9	EThcD (ETD With Supplemental HCD)	MS2	8.68227	500	140.148	18686	012920ncs-n-CL164-4-gm09503dmd-ptmEthCD.raw	F1
	0.161718	32	44		27	FALSE	Low	Mascot (A4)	Unambiguous	IFNQWLTEAEQFLR		1	1	P11532	P11532	0	2	0.7037	0	1	1	897.963	1794.92	1794.92	0.37	0.00034	9/298	9	EThcD (ETD With Supplemental HCD)	MS2	0	500	3.7247	332	012920ncs-n-CL164-4-gm09503dmd-ptmEthCD.raw	F1
	0.0238367	32	44		36	FALSE	Medium	Mascot (A4)	Unambiguous	IFNQWLTEAEQFLR		1	1	P11532	P11532	0	2	0.8056	0	1	1	897.963	1794.92	1794.92	0.31	0.00027	14/298	14	EThcD (ETD With Supplemental HCD)	MS2	6.79366	474.426	140.815	18754	012920ncs-n-CL164-4-gm09503dmd-ptmEthCD.raw	F1
	2.35638e-06	32	44		76	FALSE	High	Mascot (A4)	Unambiguous	IFNQWLTEAEQFLR		1	1	P11532	P11532	0	2	0.7895	0	1	1	897.963	1794.92	1794.92	0.31	0.00027	13/298	13	EThcD (ETD With Supplemental HCD)	MS2	0	500	138.76	18551	012920ncs-n-CL164-4-gm09503dmd-ptmEthCD.raw	F1
	0.00534523	32	44		42	FALSE	Medium	Mascot (A4)	Unambiguous	IFNQWLTEAEQFLR		1	1	P11532	P11532	0	2	0.6667	0	1	1	897.963	1794.92	1794.92	0.24	0.00021	16/298	16	EThcD (ETD With Supplemental HCD)	MS2	0	500	123.933	17052	012920ncs-n-CL164-4-gm09503dmd-ptmEthCD.raw	F1
	0.0997147	32	44		29	FALSE	Low	Mascot (A4)	Unambiguous	IFNQWLTEAEQFLR		1	1	P11532	P11532	0	2	0.6552	0	1	1	897.962	1794.92	1794.92	0.17	0.00015	15/298	15	EThcD (ETD With Supplemental HCD)	MS2	100	500	143.675	19105	012920ncs-n-CL164-4-gm09503dmd-ptmEthCD.raw	F1
	0.0500909	32	44		32	FALSE	Medium	Mascot (A4)	Unambiguous	IFNQWLTEAEQFLR		1	1	P11532	P11532	0	2	0.5625	0	1	1	897.962	1794.92	1794.92	0.17	0.00015	9/298	9	EThcD (ETD With Supplemental HCD)	MS2	0	500	2.245	203	012920ncs-n-CL164-4-gm09503dmd-ptmEthCD.raw	F1
	1.01888e-06	32	44		79	FALSE	High	Mascot (A4)	Unambiguous	IFNQWLTEAEQFLR		1	1	P11532	P11532	0	2	0.9114	0	1	1	897.962	1794.92	1794.92	0.1	9e-05	19/298	19	EThcD (ETD With Supplemental HCD)	MS2	16.4576	500	142.205	18927	012920ncs-n-CL164-4-gm09503dmd-ptmEthCD.raw	F1
	0.103305	32	44		29	FALSE	Low	Mascot (A4)	Unambiguous	IFNQWLTEAEQFLR		1	1	P11532	P11532	0	2	0.5517	0	1	1	897.962	1794.92	1794.92	0.1	9e-05	8/298	8	EThcD (ETD With Supplemental HCD)	MS2	7.33763	500	144.389	19178	012920ncs-n-CL164-4-gm09503dmd-ptmEthCD.raw	F1
	0.113833	32	44		29	FALSE	Low	Mascot (A4)	Unambiguous	IFNQWLTEAEQFLR		1	1	P11532	P11532	0	2	0.7241	0	1	1	897.963	1794.92	1794.92	0.92	0.00082	12/298	12	EThcD (ETD With Supplemental HCD)	MS2	0	500	142.95	19022	012920ncs-n-CL164-4-gm09503dmd-ptmEthCD.raw	F1
	0.000867204	32	44		50	FALSE	High	Mascot (A4)	Unambiguous	IFNQWLTEAEQFLR		1	1	P11532	P11532	0	2	0.72	0	1	1	897.962	1794.92	1794.92	0.1	9e-05	19/298	19	EThcD (ETD With Supplemental HCD)	MS2	8.6233	500	0.6085	56	012920ncs-n-CL164-4-gm09503dmd-ptmEthCD.raw	F1
	6.02314e-06	32	44		72	FALSE	High	Mascot (A4)	Unambiguous	IFNQWLTEAEQFLR		1	1	P11532	P11532	0	2	0.7917	0	1	1	897.962	1794.92	1794.92	0.03	3e-05	10/298	10	EThcD (ETD With Supplemental HCD)	MS2	4.04987	496.543	121.453	16734	012920ncs-n-CL164-4-gm09503dmd-ptmEthCD.raw	F1
	0.0506784	32	44		32	FALSE	Medium	Mascot (A4)	Unambiguous	IFNQWLTEAEQFLR		1	1	P11532	P11532	0	2	0.75	0	1	1	897.962	1794.92	1794.92	0.03	3e-05	10/298	10	EThcD (ETD With Supplemental HCD)	MS2	0	275.224	141.506	18837	012920ncs-n-CL164-4-gm09503dmd-ptmEthCD.raw	F1
	4.66029e-05	32	44		63	FALSE	High	Mascot (A4)	Unambiguous	IFNQWLTEAEQFLR		1	1	P11532	P11532	0	2	0.7302	0	1	1	897.962	1794.92	1794.92	-0.03	-3e-05	12/298	12	EThcD (ETD With Supplemental HCD)	MS2	4.67263	500	127.917	17552	012920ncs-n-CL164-4-gm09503dmd-ptmEthCD.raw	F1
	0.014602	32	44		38	FALSE	Medium	Mascot (A4)	Unambiguous	IFNQWLTEAEQFLR		1	1	P11532	P11532	0	2	0.6842	0	1	1	897.962	1794.92	1794.92	-0.03	-3e-05	9/298	9	EThcD (ETD With Supplemental HCD)	MS2	2.98882	336.6	138.054	18472	012920ncs-n-CL164-4-gm09503dmd-ptmEthCD.raw	F1
	0.00509815	32	44		42	FALSE	Medium	Mascot (A4)	Unambiguous	IFNQWLTEAEQFLR		1	1	P11532	P11532	0	2	0.6667	0	1	1	897.962	1794.92	1794.92	-0.03	-3e-05	11/298	11	EThcD (ETD With Supplemental HCD)	MS2	0	500	122.858	16917	012920ncs-n-CL164-4-gm09503dmd-ptmEthCD.raw	F1
	0.871792	32	44		20	FALSE	Low	Mascot (A4)	Unambiguous	IFNQWLTEAEQFLR		1	1	P11532	P11532	0	2	0.55	0	1	1	897.962	1794.92	1794.92	-0.03	-3e-05	13/298	13	EThcD (ETD With Supplemental HCD)	MS2	0	500	127.177	17459	012920ncs-n-CL164-4-gm09503dmd-ptmEthCD.raw	F1
	0.000947137	32	44		50	FALSE	High	Mascot (A4)	Unambiguous	IFNQWLTEAEQFLR		1	1	P11532	P11532	0	2	0.62	0	1	1	897.962	1794.92	1794.92	-0.03	-3e-05	11/298	11	EThcD (ETD With Supplemental HCD)	MS2	0	500	1.3024	120	012920ncs-n-CL164-4-gm09503dmd-ptmEthCD.raw	F1
	0.757553	32	44		21	FALSE	Low	Mascot (A4)	Unambiguous	IFNQWLTEAEQFLR		1	1	P11532	P11532	0	2	0.4286	0	1	1	897.962	1794.92	1794.92	-0.03	-3e-05	14/298	14	EThcD (ETD With Supplemental HCD)	MS2	14.1042	500	4.4329	388	012920ncs-n-CL164-4-gm09503dmd-ptmEthCD.raw	F1
	5.27731e-08	32	44		92	FALSE	High	Mascot (A4)	Unambiguous	IFNQWLTEAEQFLR		1	1	P11532	P11532	0	2	0.8696	0	1	1	897.962	1794.92	1794.92	-0.1	-9e-05	12/298	12	EThcD (ETD With Supplemental HCD)	MS2	5.96597	500	119.422	16471	012920ncs-n-CL164-4-gm09503dmd-ptmEthCD.raw	F1
	6.81417e-07	32	44		81	FALSE	High	Mascot (A4)	Unambiguous	IFNQWLTEAEQFLR		1	1	P11532	P11532	0	2	0.8519	0	1	1	897.962	1794.92	1794.92	-0.1	-9e-05	16/298	16	EThcD (ETD With Supplemental HCD)	MS2	3.52499	500	122.167	16825	012920ncs-n-CL164-4-gm09503dmd-ptmEthCD.raw	F1
	0.160108	32	44		27	FALSE	Low	Mascot (A4)	Unambiguous	IFNQWLTEAEQFLR		1	1	P11532	P11532	0	2	0.7407	0	1	1	897.962	1794.92	1794.92	-0.1	-9e-05	8/298	8	EThcD (ETD With Supplemental HCD)	MS2	14.508	500	124.632	17143	012920ncs-n-CL164-4-gm09503dmd-ptmEthCD.raw	F1
	0.000481751	32	44		53	FALSE	High	Mascot (A4)	Unambiguous	IFNQWLTEAEQFLR		1	1	P11532	P11532	0	2	0.6226	0	1	1	897.962	1794.92	1794.92	0.03	3e-05	17/298	17	EThcD (ETD With Supplemental HCD)	MS2	3.7669	258.611	137.364	18385	012920ncs-n-CL164-4-gm09503dmd-ptmEthCD.raw	F1
	0.366892	34	46		25	FALSE	Low	Mascot (A4)	Unambiguous	HFNYDICQSCFFSGR		1	1	P11532	P11532	0	3	0.68	0	1	1	608.592	1823.76	1823.76	-0.19	-0.00012	10/336	10	EThcD (ETD With Supplemental HCD)	MS2	56.0709	163.41	127.423	17490	012920ncs-n-CL164-4-gm09503dmd-ptmEthCD.raw	F1
	1.30178	34	46		20	FALSE	Low	Mascot (A4)	Unambiguous	HFNYDICQSCFFSGR		1	1	P11532	P11532	0	3	0.45	0	1	1	608.592	1823.76	1823.76	-0.19	-0.00012	15/336	15	EThcD (ETD With Supplemental HCD)	MS2	32.5305	103.07	113.443	15667	012920ncs-n-CL164-4-gm09503dmd-ptmEthCD.raw	F1
	0.224666	34	46		27	FALSE	Low	Mascot (A4)	Unambiguous	HFNYDICQSCFFSGR		1	1	P11532	P11532	0	3	0.7407	0	1	1	608.592	1823.76	1823.76	-0.19	-0.00012	10/336	10	EThcD (ETD With Supplemental HCD)	MS2	35.9376	23.263	100.356	13587	012920ncs-n-CL164-4-gm09503dmd-ptmEthCD.raw	F1
	0.0757771	34	46		32	FALSE	Low	Mascot (A4)	Unambiguous	HFNYDICQSCFFSGR		1	1	P11532	P11532	0	3	0.8438	0	1	1	608.592	1823.76	1823.76	-0.19	-0.00012	10/336	10	EThcD (ETD With Supplemental HCD)	MS2	35.7049	42.563	104.705	14330	012920ncs-n-CL164-4-gm09503dmd-ptmEthCD.raw	F1
	3.31298e-05	33	46		66	FALSE	High	Mascot (A4)	Unambiguous	HFNYDICQSCFFSGR		1	1	P11532	P11532	0	2	0.8485	0	1	1	912.385	1823.76	1823.76	-0.25	-0.00023	13/336	13	EThcD (ETD With Supplemental HCD)	MS2	6.8408	439.999	98.9696	13341	012920ncs-n-CL164-4-gm09503dmd-ptmEthCD.raw	F1
	0.159353	34	46		29	FALSE	Low	Mascot (A4)	Unambiguous	HFNYDICQSCFFSGR		1	1	P11532	P11532	0	3	0.7241	0	1	1	608.592	1823.76	1823.76	-0.29	-0.00018	8/336	8	EThcD (ETD With Supplemental HCD)	MS2	55.0356	194.97	122.292	16843	012920ncs-n-CL164-4-gm09503dmd-ptmEthCD.raw	F1
	0.0489057	34	46		34	FALSE	Low	Mascot (A4)	Unambiguous	HFNYDICQSCFFSGR		1	1	P11532	P11532	0	3	0.8235	0	1	1	608.592	1823.76	1823.76	-0.29	-0.00018	20/336	20	EThcD (ETD With Supplemental HCD)	MS2	21.2785	70.924	103.259	14092	012920ncs-n-CL164-4-gm09503dmd-ptmEthCD.raw	F1
	0.151482	34	46		29	FALSE	Low	Mascot (A4)	Unambiguous	HFNYDICQSCFFSGR		1	1	P11532	P11532	0	3	0.8276	0	1	1	608.592	1823.76	1823.76	-0.29	-0.00018	11/336	11	EThcD (ETD With Supplemental HCD)	MS2	55.2967	107.213	111.992	15461	012920ncs-n-CL164-4-gm09503dmd-ptmEthCD.raw	F1
	5.03918	34	46		14	FALSE	Low	Mascot (A4)	Unambiguous	HFNYDICQSCFFSGR		1	1	P11532	P11532	0	3	0.3571	0	1	1	608.592	1823.76	1823.76	-0.29	-0.00018	9/336	9	EThcD (ETD With Supplemental HCD)	MS2	39.7836	116.051	120.551	16618	012920ncs-n-CL164-4-gm09503dmd-ptmEthCD.raw	F1
	0.527018	34	46		24	FALSE	Low	Mascot (A4)	Unambiguous	HFNYDICQSCFFSGR		1	1	P11532	P11532	0	2	0.875	0	1	1	912.385	1823.76	1823.76	-0.32	-0.00029	10/336	10	EThcD (ETD With Supplemental HCD)	MS2	64.8631	299.225	106.777	14668	012920ncs-n-CL164-4-gm09503dmd-ptmEthCD.raw	F1
	0.0989051	33	46		31	FALSE	Low	Mascot (A4)	Unambiguous	HFNYDICQSCFFSGR		1	1	P11532	P11532	0	2	0.8387	0	1	1	912.385	1823.76	1823.76	-0.39	-0.00035	11/336	11	EThcD (ETD With Supplemental HCD)	MS2	7.23706	233.598	96.2046	12833	012920ncs-n-CL164-4-gm09503dmd-ptmEthCD.raw	F1
	0.0011674	33	46		50	FALSE	High	Mascot (A4)	Unambiguous	HFNYDICQSCFFSGR		1	1	P11532	P11532	0	2	0.88	0	1	1	912.385	1823.76	1823.76	-0.39	-0.00035	9/336	9	EThcD (ETD With Supplemental HCD)	MS2	11.9362	467.369	102.613	13983	012920ncs-n-CL164-4-gm09503dmd-ptmEthCD.raw	F1
	0.331298	33	46		26	FALSE	Low	Mascot (A4)	Unambiguous	HFNYDICQSCFFSGR		1	1	P11532	P11532	0	3	0.8077	0	1	1	608.592	1823.76	1823.76	-0.39	-0.00024	10/336	10	EThcD (ETD With Supplemental HCD)	MS2	0	88.427	107.199	14738	012920ncs-n-CL164-4-gm09503dmd-ptmEthCD.raw	F1
	1.25089	33	46		20	FALSE	Low	Mascot (A4)	Unambiguous	HFNYDICQSCFFSGR		1	1	P11532	P11532	0	3	0.7	0	1	1	608.592	1823.76	1823.76	-0.39	-0.00024	5/336	5	EThcD (ETD With Supplemental HCD)	MS2	24.2778	102.235	110.067	15170	012920ncs-n-CL164-4-gm09503dmd-ptmEthCD.raw	F1
	0.197797	33	46		28	FALSE	Low	Mascot (A4)	Unambiguous	HFNYDICQSCFFSGR		1	1	P11532	P11532	0	3	0.8214	0	1	1	608.592	1823.76	1823.76	-0.39	-0.00024	8/336	8	EThcD (ETD With Supplemental HCD)	MS2	49.6487	114.348	114.801	15858	012920ncs-n-CL164-4-gm09503dmd-ptmEthCD.raw	F1
	0.00820359	34	46		42	FALSE	Medium	Mascot (A4)	Unambiguous	HFNYDICQSCFFSGR		1	1	P11532	P11532	0	2	0.9048	0	1	1	912.385	1823.76	1823.76	-0.59	-0.00053	13/336	13	EThcD (ETD With Supplemental HCD)	MS2	21.3111	115.777	98.2734	13211	012920ncs-n-CL164-4-gm09503dmd-ptmEthCD.raw	F1
	0.00156902	33	45		48	FALSE	High	Mascot (A4)	Unambiguous	mLWWEEVEDCYER	M1(Oxidation)	1	1	P11532	P11532	0	2	0.7708	0	1	1	902.371	1803.74	1803.74	-0.14	-0.00013	8/246	8	EThcD (ETD With Supplemental HCD)	MS2	0	431.887	96.2298	12838	012920ncs-n-CL164-4-gm09503dmd-ptmEthCD.raw	F1
	0.000377062	32	44		54	FALSE	High	Mascot (A4)	Unambiguous	IFNQWLTEAEQFLR		1	1	P11532	P11532	0	2	0.7037	0	1	1	897.962	1794.92	1794.92	-0.17	-0.00015	8/298	8	EThcD (ETD With Supplemental HCD)	MS2	1.52078	126.666	120.775	16648	012920ncs-n-CL164-4-gm09503dmd-ptmEthCD.raw	F1
	0.104812	32	44		29	FALSE	Low	Mascot (A4)	Unambiguous	IFNQWLTEAEQFLR		1	1	P11532	P11532	0	2	0.7241	0	1	1	897.962	1794.92	1794.92	-0.17	-0.00015	8/298	8	EThcD (ETD With Supplemental HCD)	MS2	0	500	2.9428	265	012920ncs-n-CL164-4-gm09503dmd-ptmEthCD.raw	F1
	0.395988	33	46		25	FALSE	Low	Mascot (A4)	Unambiguous	LTEEQCLFSAWLSEK		1	1	P11532	P11532	0	2	0.64	0	1	1	892.432	1783.86	1783.86	0.27	0.00024	6/342	6	EThcD (ETD With Supplemental HCD)	MS2	21.7806	637.858	130.353	17843	012920ncs-n-CL164-4-gm09503dmd-ptmEthCD.raw	F1
	5.01768e-09	33	46		104	FALSE	High	Mascot (A4)	Unambiguous	LTEEQCLFSAWLSEK		1	1	P11532	P11532	0	2	0.8365	0	1	1	892.432	1783.86	1783.86	0.2	0.00018	13/342	13	EThcD (ETD With Supplemental HCD)	MS2	0	500	95.5304	12712	012920ncs-n-CL164-4-gm09503dmd-ptmEthCD.raw	F1
	1.85568e-05	33	46		68	FALSE	High	Mascot (A4)	Unambiguous	LTEEQCLFSAWLSEK		1	1	P11532	P11532	0	2	0.7206	0	1	1	892.432	1783.86	1783.86	0.2	0.00018	11/342	11	EThcD (ETD With Supplemental HCD)	MS2	0	500	113.328	15653	012920ncs-n-CL164-4-gm09503dmd-ptmEthCD.raw	F1
	2.33616e-06	33	46		77	FALSE	High	Mascot (A4)	Unambiguous	LTEEQCLFSAWLSEK		1	1	P11532	P11532	0	2	0.6883	0	1	1	892.432	1783.86	1783.86	0.2	0.00018	11/342	11	EThcD (ETD With Supplemental HCD)	MS2	6.11277	500	121.786	16779	012920ncs-n-CL164-4-gm09503dmd-ptmEthCD.raw	F1
	0.0025793	33	46		47	FALSE	High	Mascot (A4)	Unambiguous	LTEEQCLFSAWLSEK		1	1	P11532	P11532	0	2	0.7872	0	1	1	892.432	1783.86	1783.86	0.2	0.00018	8/342	8	EThcD (ETD With Supplemental HCD)	MS2	9.82305	500	139.651	18643	012920ncs-n-CL164-4-gm09503dmd-ptmEthCD.raw	F1
	1.0802e-06	33	46		81	FALSE	High	Mascot (A4)	Unambiguous	LTEEQCLFSAWLSEK		1	1	P11532	P11532	0	3	0.775	0	1	1	595.291	1783.86	1783.86	0.16	9e-05	12/342	12	EThcD (ETD With Supplemental HCD)	MS2	2.45824	14.102	98.7242	13299	012920ncs-n-CL164-4-gm09503dmd-ptmEthCD.raw	F1
	1.48863e-09	33	46		109	FALSE	High	Mascot (A4)	Unambiguous	LTEEQCLFSAWLSEK		1	1	P11532	P11532	0	2	0.7798	0	1	1	892.432	1783.86	1783.86	0.13	0.00012	12/342	12	EThcD (ETD With Supplemental HCD)	MS2	4.15806	298.919	101.735	13825	012920ncs-n-CL164-4-gm09503dmd-ptmEthCD.raw	F1
	1.6974e-06	33	46		79	FALSE	High	Mascot (A4)	Unambiguous	LTEEQCLFSAWLSEK		1	1	P11532	P11532	0	2	0.8354	0	1	1	892.432	1783.86	1783.86	0.13	0.00012	11/342	11	EThcD (ETD With Supplemental HCD)	MS2	0	455.705	107.79	14828	012920ncs-n-CL164-4-gm09503dmd-ptmEthCD.raw	F1
	6.97887e-05	33	46		62	FALSE	High	Mascot (A4)	Unambiguous	LTEEQCLFSAWLSEK		1	1	P11532	P11532	0	2	0.7419	0	1	1	892.432	1783.86	1783.86	0.13	0.00012	9/342	9	EThcD (ETD With Supplemental HCD)	MS2	0	500	126.642	17395	012920ncs-n-CL164-4-gm09503dmd-ptmEthCD.raw	F1
	0.000999506	33	46		51	FALSE	High	Mascot (A4)	Unambiguous	LTEEQCLFSAWLSEK		1	1	P11532	P11532	0	2	0.7647	0	1	1	892.432	1783.86	1783.86	0.13	0.00012	10/342	10	EThcD (ETD With Supplemental HCD)	MS2	0	500	125.96	17312	012920ncs-n-CL164-4-gm09503dmd-ptmEthCD.raw	F1
	0.000408307	33	46		55	FALSE	High	Mascot (A4)	Unambiguous	LTEEQCLFSAWLSEK		1	1	P11532	P11532	0	2	0.7455	0	1	1	892.432	1783.86	1783.86	0.06	6e-05	11/342	11	EThcD (ETD With Supplemental HCD)	MS2	9.87283	545.343	141.764	18869	012920ncs-n-CL164-4-gm09503dmd-ptmEthCD.raw	F1
	0.00120778	33	46		50	FALSE	High	Mascot (A4)	Unambiguous	LTEEQCLFSAWLSEK		1	1	P11532	P11532	0	2	0.76	0	1	1	892.432	1783.86	1783.86	0.06	6e-05	10/342	10	EThcD (ETD With Supplemental HCD)	MS2	11.1833	762.6	143.846	19123	012920ncs-n-CL164-4-gm09503dmd-ptmEthCD.raw	F1
	6.08117e-07	33	46		83	FALSE	High	Mascot (A4)	Unambiguous	LTEEQCLFSAWLSEK		1	1	P11532	P11532	0	2	0.747	0	1	1	892.432	1783.86	1783.86	0.06	6e-05	11/342	11	EThcD (ETD With Supplemental HCD)	MS2	4.24291	417.29	109.17	15041	012920ncs-n-CL164-4-gm09503dmd-ptmEthCD.raw	F1
	0.0034913	33	46		45	FALSE	Medium	Mascot (A4)	Unambiguous	LTEEQCLFSAWLSEK		1	1	P11532	P11532	0	2	0.5556	0	1	1	892.432	1783.86	1783.86	0.06	6e-05	10/342	10	EThcD (ETD With Supplemental HCD)	MS2	2.35442	500	124.58	17137	012920ncs-n-CL164-4-gm09503dmd-ptmEthCD.raw	F1
	5.80747e-08	33	46		93	FALSE	High	Mascot (A4)	Unambiguous	LTEEQCLFSAWLSEK		1	1	P11532	P11532	0	2	0.8817	0	1	1	892.432	1783.86	1783.86	0.06	6e-05	11/342	11	EThcD (ETD With Supplemental HCD)	MS2	0	500	122.501	16872	012920ncs-n-CL164-4-gm09503dmd-ptmEthCD.raw	F1
	2.1183e-05	33	46		68	FALSE	High	Mascot (A4)	Unambiguous	LTEEQCLFSAWLSEK		1	1	P11532	P11532	0	2	0.7206	0	1	1	892.432	1783.86	1783.86	0.06	6e-05	10/342	10	EThcD (ETD With Supplemental HCD)	MS2	0	500	123.182	16958	012920ncs-n-CL164-4-gm09503dmd-ptmEthCD.raw	F1
	1.66336e-06	33	46		79	FALSE	High	Mascot (A4)	Unambiguous	LTEEQCLFSAWLSEK		1	1	P11532	P11532	0	2	0.8228	0	1	1	892.432	1783.86	1783.86	0.06	6e-05	10/342	10	EThcD (ETD With Supplemental HCD)	MS2	0	50.63	100.351	13586	012920ncs-n-CL164-4-gm09503dmd-ptmEthCD.raw	F1
	3.01861e-05	33	46		66	FALSE	High	Mascot (A4)	Unambiguous	LTEEQCLFSAWLSEK		1	1	P11532	P11532	0	3	0.7424	0	1	1	595.291	1783.86	1783.86	0.06	3e-05	13/342	13	EThcD (ETD With Supplemental HCD)	MS2	1.89513	10.727	98.0218	13169	012920ncs-n-CL164-4-gm09503dmd-ptmEthCD.raw	F1
	5.4539e-08	33	46		93	FALSE	High	Mascot (A4)	Unambiguous	LTEEQCLFSAWLSEK		1	1	P11532	P11532	0	2	0.8602	0	1	1	892.432	1783.86	1783.86	-0.01	0	11/342	11	EThcD (ETD With Supplemental HCD)	MS2	0	335.316	106.383	14603	012920ncs-n-CL164-4-gm09503dmd-ptmEthCD.raw	F1
	0.306695	33	46		26	FALSE	Low	Mascot (A4)	Unambiguous	LTEEQCLFSAWLSEK		1	1	P11532	P11532	0	2	0.6538	0	1	1	892.432	1783.86	1783.86	-0.01	0	12/342	12	EThcD (ETD With Supplemental HCD)	MS2	0	500	128.857	17678	012920ncs-n-CL164-4-gm09503dmd-ptmEthCD.raw	F1
	6.6177e-07	33	46		83	FALSE	High	Mascot (A4)	Unambiguous	LTEEQCLFSAWLSEK		1	1	P11532	P11532	0	2	0.747	0	1	1	892.432	1783.86	1783.86	-0.01	0	11/342	11	EThcD (ETD With Supplemental HCD)	MS2	0	500	116.859	16137	012920ncs-n-CL164-4-gm09503dmd-ptmEthCD.raw	F1
	0.000144114	33	46		59	FALSE	High	Mascot (A4)	Unambiguous	LTEEQCLFSAWLSEK		1	1	P11532	P11532	0	2	0.7627	0	1	1	892.432	1783.86	1783.86	-0.01	0	10/342	10	EThcD (ETD With Supplemental HCD)	MS2	2.29701	392.891	114.743	15849	012920ncs-n-CL164-4-gm09503dmd-ptmEthCD.raw	F1
	1.62445e-06	33	46		79	FALSE	High	Mascot (A4)	Unambiguous	LTEEQCLFSAWLSEK		1	1	P11532	P11532	0	2	0.8354	0	1	1	892.432	1783.86	1783.86	-0.01	0	12/342	12	EThcD (ETD With Supplemental HCD)	MS2	0	500	116.162	16043	012920ncs-n-CL164-4-gm09503dmd-ptmEthCD.raw	F1
	2.15629e-07	33	46		87	FALSE	High	Mascot (A4)	Unambiguous	LTEEQCLFSAWLSEK		1	1	P11532	P11532	0	2	0.8506	0	1	1	892.432	1783.86	1783.86	-0.01	0	11/342	11	EThcD (ETD With Supplemental HCD)	MS2	0	500	117.536	16225	012920ncs-n-CL164-4-gm09503dmd-ptmEthCD.raw	F1
	3.65348e-06	33	46		75	FALSE	High	Mascot (A4)	Unambiguous	LTEEQCLFSAWLSEK		1	1	P11532	P11532	0	2	0.8133	0	1	1	892.432	1783.86	1783.86	-0.01	0	12/342	12	EThcD (ETD With Supplemental HCD)	MS2	7.27171	500	127.458	17494	012920ncs-n-CL164-4-gm09503dmd-ptmEthCD.raw	F1
	5.63225e-08	33	46		93	FALSE	High	Mascot (A4)	Unambiguous	LTEEQCLFSAWLSEK		1	1	P11532	P11532	0	2	0.8172	0	1	1	892.432	1783.86	1783.86	0.27	0.00024	11/342	11	EThcD (ETD With Supplemental HCD)	MS2	0.370406	39.211	99.6508	13464	012920ncs-n-CL164-4-gm09503dmd-ptmEthCD.raw	F1
	2.13652e-07	33	46		88	FALSE	High	Mascot (A4)	Unambiguous	LTEEQCLFSAWLSEK		1	1	P11532	P11532	0	2	0.8068	0	1	1	892.432	1783.86	1783.86	-0.01	0	12/342	12	EThcD (ETD With Supplemental HCD)	MS2	9.63465	500	123.885	17047	012920ncs-n-CL164-4-gm09503dmd-ptmEthCD.raw	F1
	6.10494e-09	33	46		103	FALSE	High	Mascot (A4)	Unambiguous	LTEEQCLFSAWLSEK		1	1	P11532	P11532	0	2	0.8544	0	1	1	892.432	1783.86	1783.86	0.27	0.00024	12/342	12	EThcD (ETD With Supplemental HCD)	MS2	12.2128	500	97.5868	13085	012920ncs-n-CL164-4-gm09503dmd-ptmEthCD.raw	F1
	5.97628e-06	34	46		73	FALSE	High	Mascot (A4)	Unambiguous	LTEEQCLFSAWLSEK		1	1	P11532	P11532	0	2	0.7671	0	1	1	892.433	1783.86	1783.86	0.34	0.0003	9/342	9	EThcD (ETD With Supplemental HCD)	MS2	0	500	119.629	16499	012920ncs-n-CL164-4-gm09503dmd-ptmEthCD.raw	F1
	0.175468	34	46		28	FALSE	Low	Mascot (A4)	Unambiguous	MLWWEEVEDCYER		1	1	P11532	P11532	0	2	0.6071	0	1	1	894.374	1787.74	1787.74	0.16	0.00014	7/246	7	EThcD (ETD With Supplemental HCD)	MS2	42.4536	500	109.741	15126	012920ncs-n-CL164-4-gm09503dmd-ptmEthCD.raw	F1
	0.000145294	34	46		59	FALSE	High	Mascot (A4)	Unambiguous	MLWWEEVEDCYER		1	1	P11532	P11532	0	2	0.6102	0	1	1	894.374	1787.74	1787.74	0.02	2e-05	14/246	14	EThcD (ETD With Supplemental HCD)	MS2	16.7744	294.763	105.071	14388	012920ncs-n-CL164-4-gm09503dmd-ptmEthCD.raw	F1
	0.010839	34	46		41	FALSE	Medium	Mascot (A4)	Unambiguous	MLWWEEVEDCYER		1	1	P11532	P11532	0	2	0.7073	0	1	1	894.374	1787.74	1787.74	-0.25	-0.00023	8/246	8	EThcD (ETD With Supplemental HCD)	MS2	40.5677	248.964	103.662	14163	012920ncs-n-CL164-4-gm09503dmd-ptmEthCD.raw	F1
	0.00449769	34	46		44	FALSE	Medium	Mascot (A4)	Unambiguous	MLWWEEVEDCYER		1	1	P11532	P11532	0	2	0.6818	0	1	1	894.374	1787.74	1787.74	-0.25	-0.00023	8/246	8	EThcD (ETD With Supplemental HCD)	MS2	39.2176	484.902	108.354	14917	012920ncs-n-CL164-4-gm09503dmd-ptmEthCD.raw	F1
	0.000321358	34	46		56	FALSE	High	Mascot (A4)	Unambiguous	MLWWEEVEDCYER		1	1	P11532	P11532	0	2	0.6071	0	1	1	894.374	1787.74	1787.74	-0.25	-0.00023	8/246	8	EThcD (ETD With Supplemental HCD)	MS2	4.47227	42.776	104.356	14277	012920ncs-n-CL164-4-gm09503dmd-ptmEthCD.raw	F1
	0.0756277	34	46		32	FALSE	Low	Mascot (A4)	Unambiguous	MLWWEEVEDCYER		1	1	P11532	P11532	0	2	0.6875	0	1	1	894.374	1787.74	1787.74	-0.32	-0.00029	7/246	7	EThcD (ETD With Supplemental HCD)	MS2	35.3516	431.858	105.841	14514	012920ncs-n-CL164-4-gm09503dmd-ptmEthCD.raw	F1
	0.211781	34	46		28	FALSE	Low	Mascot (A4)	Unambiguous	MLWWEEVEDCYER		1	1	P11532	P11532	0	2	0.6071	0	1	1	894.373	1787.74	1787.74	-0.39	-0.00035	6/246	6	EThcD (ETD With Supplemental HCD)	MS2	16.9702	239.27	107.574	14794	012920ncs-n-CL164-4-gm09503dmd-ptmEthCD.raw	F1
	5.02631e-09	34	46		104	FALSE	High	Mascot (A4)	Unambiguous	LTEEQCLFSAWLSEK		1	1	P11532	P11532	0	2	0.7788	0	1	1	892.434	1783.86	1783.86	1.98	0.00177	13/342	13	EThcD (ETD With Supplemental HCD)	MS2	3.2314	278.346	103.12	14068	012920ncs-n-CL164-4-gm09503dmd-ptmEthCD.raw	F1
	0.355109	33	46		25	FALSE	Low	Mascot (A4)	Unambiguous	LTEEQCLFSAWLSEK		1	1	P11532	P11532	0	2	0.84	0	1	1	892.433	1783.86	1783.86	1.02	0.00091	6/342	6	EThcD (ETD With Supplemental HCD)	MS2	14.1775	1090.71	131.746	17969	012920ncs-n-CL164-4-gm09503dmd-ptmEthCD.raw	F1
	0.00199265	34	46		48	FALSE	High	Mascot (A4)	Unambiguous	LTEEQCLFSAWLSEK		1	1	P11532	P11532	0	2	0.6875	0	1	1	892.433	1783.86	1783.86	0.75	0.00067	8/342	8	EThcD (ETD With Supplemental HCD)	MS2	0	1049.89	133.157	18094	012920ncs-n-CL164-4-gm09503dmd-ptmEthCD.raw	F1
	7.71824e-09	34	46		102	FALSE	High	Mascot (A4)	Unambiguous	LTEEQCLFSAWLSEK		1	1	P11532	P11532	0	2	0.7549	0	1	1	892.433	1783.86	1783.86	0.68	0.00061	13/342	13	EThcD (ETD With Supplemental HCD)	MS2	0.981434	4.368	98.268	13210	012920ncs-n-CL164-4-gm09503dmd-ptmEthCD.raw	F1
	1.09526	34	46		21	FALSE	Low	Mascot (A4)	Unambiguous	LTEEQCLFSAWLSEK		1	1	P11532	P11532	0	2	0.5714	0	1	1	892.433	1783.86	1783.86	0.68	0.00061	7/342	7	EThcD (ETD With Supplemental HCD)	MS2	36.6436	1063.61	131.041	17902	012920ncs-n-CL164-4-gm09503dmd-ptmEthCD.raw	F1
	2.45149	34	46		17	FALSE	Low	Mascot (A4)	Unambiguous	LTEEQCLFSAWLSEK		1	1	P11532	P11532	0	2	0.6471	0	1	1	892.433	1783.86	1783.86	0.61	0.00054	6/342	6	EThcD (ETD With Supplemental HCD)	MS2	0	609.686	134.068	18163	012920ncs-n-CL164-4-gm09503dmd-ptmEthCD.raw	F1
	3.19726	34	46		16	FALSE	Low	Mascot (A4)	Unambiguous	LTEEQCLFSAWLSEK		1	1	P11532	P11532	0	2	0.5	0	1	1	892.433	1783.86	1783.86	0.47	0.00042	9/342	9	EThcD (ETD With Supplemental HCD)	MS2	9.04208	1027	140.362	18711	012920ncs-n-CL164-4-gm09503dmd-ptmEthCD.raw	F1
	4.02511	34	46		15	FALSE	Low	Mascot (A4)	Unambiguous	LTEEQCLFSAWLSEK		1	1	P11532	P11532	0	2	0.4	0	1	1	892.433	1783.86	1783.86	0.47	0.00042	5/342	5	EThcD (ETD With Supplemental HCD)	MS2	18.3117	552.825	132.463	18035	012920ncs-n-CL164-4-gm09503dmd-ptmEthCD.raw	F1
	3.46283e-06	34	46		76	FALSE	High	Mascot (A4)	Unambiguous	LTEEQCLFSAWLSEK		1	1	P11532	P11532	0	2	0.8947	0	1	1	892.433	1783.86	1783.86	0.41	0.00036	10/342	10	EThcD (ETD With Supplemental HCD)	MS2	13.0426	853.588	144.58	19200	012920ncs-n-CL164-4-gm09503dmd-ptmEthCD.raw	F1
	0.000118422	34	46		60	FALSE	High	Mascot (A4)	Unambiguous	LTEEQCLFSAWLSEK		1	1	P11532	P11532	0	2	0.85	0	1	1	892.433	1783.86	1783.86	0.41	0.00036	9/342	9	EThcD (ETD With Supplemental HCD)	MS2	0	500	129.662	17769	012920ncs-n-CL164-4-gm09503dmd-ptmEthCD.raw	F1
	8.17393e-06	34	46		72	FALSE	High	Mascot (A4)	Unambiguous	LTEEQCLFSAWLSEK		1	1	P11532	P11532	0	2	0.7222	0	1	1	892.433	1783.86	1783.86	0.34	0.0003	11/342	11	EThcD (ETD With Supplemental HCD)	MS2	0.780349	76.702	101.036	13704	012920ncs-n-CL164-4-gm09503dmd-ptmEthCD.raw	F1
	1.1154e-09	34	46		111	FALSE	High	Mascot (A4)	Unambiguous	LTEEQCLFSAWLSEK		1	1	P11532	P11532	0	2	0.9091	0	1	1	892.433	1783.86	1783.86	0.34	0.0003	13/342	13	EThcD (ETD With Supplemental HCD)	MS2	4.90834	436.187	109.862	15143	012920ncs-n-CL164-4-gm09503dmd-ptmEthCD.raw	F1
	0.0171171	34	46		39	FALSE	Medium	Mascot (A4)	Unambiguous	LTEEQCLFSAWLSEK		1	1	P11532	P11532	0	2	0.8205	0	1	1	892.433	1783.86	1783.86	0.34	0.0003	9/342	9	EThcD (ETD With Supplemental HCD)	MS2	0	500	142.446	18959	012920ncs-n-CL164-4-gm09503dmd-ptmEthCD.raw	F1
	5.20512e-08	34	46		94	FALSE	High	Mascot (A4)	Unambiguous	LTEEQCLFSAWLSEK		1	1	P11532	P11532	0	2	0.8085	0	1	1	892.433	1783.86	1783.86	0.34	0.0003	10/342	10	EThcD (ETD With Supplemental HCD)	MS2	3.35517	500	114.052	15757	012920ncs-n-CL164-4-gm09503dmd-ptmEthCD.raw	F1
	0.310049	34	46		26	FALSE	Low	Mascot (A4)	Unambiguous	LTEEQCLFSAWLSEK		1	1	P11532	P11532	0	2	0.6154	0	1	1	892.433	1783.86	1783.86	0.34	0.0003	13/342	13	EThcD (ETD With Supplemental HCD)	MS2	9.3353	579.92	143.131	19044	012920ncs-n-CL164-4-gm09503dmd-ptmEthCD.raw	F1
	4.27987	34	46		15	FALSE	Low	Mascot (A4)	Unambiguous	LTEEQCLFSAWLSEK		1	1	P11532	P11532	0	2	0.5333	0	1	1	892.433	1783.86	1783.86	0.34	0.0003	5/342	5	EThcD (ETD With Supplemental HCD)	MS2	13.2439	538.674	138.941	18572	012920ncs-n-CL164-4-gm09503dmd-ptmEthCD.raw	F1
	6.83016e-05	34	46		63	FALSE	High	Mascot (A4)	Unambiguous	LTEEQCLFSAWLSEK		1	1	P11532	P11532	0	2	0.7778	0	1	1	892.433	1783.86	1783.86	0.34	0.0003	12/342	12	EThcD (ETD With Supplemental HCD)	MS2	0	485.579	125.288	17227	012920ncs-n-CL164-4-gm09503dmd-ptmEthCD.raw	F1
	0.00184282	34	46		49	FALSE	High	Mascot (A4)	Unambiguous	ELETLTTNYQWLCTR		1	1	P11532	P11532	0	2	0.6939	0	1	1	935.954	1870.9	1870.9	0.43	0.0004	10/334	10	EThcD (ETD With Supplemental HCD)	MS2	10.1008	500	110.294	15204	012920ncs-n-CL164-4-gm09503dmd-ptmEthCD.raw	F1
	5.93585e-06	34	46		74	FALSE	High	Mascot (A4)	Unambiguous	ELETLTTNYQWLCTR		1	1	P11532	P11532	0	2	0.8243	0	1	1	935.954	1870.9	1870.9	0.43	0.0004	11/334	11	EThcD (ETD With Supplemental HCD)	MS2	5.1317	460.646	99.3887	13417	012920ncs-n-CL164-4-gm09503dmd-ptmEthCD.raw	F1
	0.008202	34	46		42	FALSE	Medium	Mascot (A4)	Unambiguous	ELETLTTNYQWLCTR		1	1	P11532	P11532	0	2	0.8095	0	1	1	935.954	1870.9	1870.9	0.49	0.00046	10/334	10	EThcD (ETD With Supplemental HCD)	MS2	31.2312	500	93.7427	12378	012920ncs-n-CL164-4-gm09503dmd-ptmEthCD.raw	F1
	0.0518891	35	47		35	FALSE	Medium	Mascot (A4)	Unambiguous	ELNTQWDHmCQQVYAR	M9(Oxidation)	1	1	P11532	P11532	0	3	0.5714	0	1	1	679.967	2037.89	2037.89	-1.33	-0.0009	15/364	15	EThcD (ETD With Supplemental HCD)	MS2	31.22	39.928	63.3264	6064	012920ncs-n-CL164-4-gm09503dmd-ptmEthCD.raw	F1
	2.53099	30	42		14	FALSE	Low	Mascot (A4)	Unambiguous	AWTELTDWLSLLDQVIK		1	1	P11532	P11532	0	2	0.7857	0	1	1	1016.04	2031.08	2031.08	0.98	0.001	7/348	7	EThcD (ETD With Supplemental HCD)	MS2	18.5379	1267.86	138.577	18532	012920ncs-n-CL164-4-gm09503dmd-ptmEthCD.raw	F1
	6.04165	30	42		10	FALSE	Low	Mascot (A4)	Unambiguous	AWTELTDWLSLLDQVIK		1	1	P11532	P11532	0	2	0.5	0	1	1	1016.04	2031.08	2031.08	0.86	0.00087	5/348	5	EThcD (ETD With Supplemental HCD)	MS2	17.8293	770.334	140.635	18736	012920ncs-n-CL164-4-gm09503dmd-ptmEthCD.raw	F1
	0.0083704	30	42		38	FALSE	Medium	Mascot (A4)	Unambiguous	AWTELTDWLSLLDQVIK		1	1	P11532	P11532	0	2	0.8684	0	1	1	1016.04	2031.08	2031.08	-0.46	-0.00047	14/348	14	EThcD (ETD With Supplemental HCD)	MS2	20.3615	76.268	128.218	17595	012920ncs-n-CL164-4-gm09503dmd-ptmEthCD.raw	F1
	0.241661	33	45		27	FALSE	Low	Mascot (A4)	Unambiguous	LSIPQLSVTDYEIMEQR		1	1	P11532	P11532	0	3	0.3704	0	1	1	674.679	2022.02	2022.02	0.81	0.00055	12/392	12	EThcD (ETD With Supplemental HCD)	MS2	2.40931	4.522	87.3292	11109	012920ncs-n-CL164-4-gm09503dmd-ptmEthCD.raw	F1
	0.0788447	33	45		31	FALSE	Low	Mascot (A4)	Unambiguous	LSIPQLSVTDYEIMEQR		1	1	P11532	P11532	0	2	0.7419	0	1	1	1011.51	2022.02	2022.02	0.58	0.00058	20/392	20	EThcD (ETD With Supplemental HCD)	MS2	11.1632	767.338	140.251	18698	012920ncs-n-CL164-4-gm09503dmd-ptmEthCD.raw	F1
	0.221703	33	45		27	FALSE	Low	Mascot (A4)	Unambiguous	LSIPQLSVTDYEIMEQR		1	1	P11532	P11532	0	2	0.4815	0	1	1	1011.51	2022.02	2022.02	0.52	0.00052	14/392	14	EThcD (ETD With Supplemental HCD)	MS2	0	500	141.633	18852	012920ncs-n-CL164-4-gm09503dmd-ptmEthCD.raw	F1
	0.0862526	33	45		31	FALSE	Low	Mascot (A4)	Unambiguous	LSIPQLSVTDYEIMEQR		1	1	P11532	P11532	0	2	0.8065	0	1	1	1011.51	2022.02	2022.02	0.52	0.00052	21/392	21	EThcD (ETD With Supplemental HCD)	MS2	40.8554	500	97.5234	13073	012920ncs-n-CL164-4-gm09503dmd-ptmEthCD.raw	F1
	0.00394251	33	45		44	FALSE	Medium	Mascot (A4)	Unambiguous	LSIPQLSVTDYEIMEQR		1	1	P11532	P11532	0	2	0.6136	0	1	1	1011.51	2022.02	2022.02	0.46	0.00046	17/392	17	EThcD (ETD With Supplemental HCD)	MS2	17.5952	392.05	91.5022	11948	012920ncs-n-CL164-4-gm09503dmd-ptmEthCD.raw	F1
	0.0197516	33	45		37	FALSE	Medium	Mascot (A4)	Unambiguous	LSIPQLSVTDYEIMEQR		1	1	P11532	P11532	0	2	0.7568	0	1	1	1011.51	2022.02	2022.02	0.4	0.0004	20/392	20	EThcD (ETD With Supplemental HCD)	MS2	33.2017	257.076	86.5629	10948	012920ncs-n-CL164-4-gm09503dmd-ptmEthCD.raw	F1
	0.20435	35	47		29	FALSE	Low	Mascot (A4)	Unambiguous	ELNTQWDHmCQQVYAR	M9(Oxidation)	1	1	P11532	P11532	0	3	0.5862	0	1	1	679.968	2037.89	2037.89	-0.79	-0.00053	23/364	23	EThcD (ETD With Supplemental HCD)	MS2	9.11424	31.283	75.2959	8573	012920ncs-n-CL164-4-gm09503dmd-ptmEthCD.raw	F1
	4.89331e-06	33	45		74	FALSE	High	Mascot (A4)	Unambiguous	LSIPQLSVTDYEIMEQR		1	1	P11532	P11532	0	2	0.8108	0	1	1	1011.51	2022.02	2022.02	0.4	0.0004	11/392	11	EThcD (ETD With Supplemental HCD)	MS2	0.539002	5.899	87.2266	11088	012920ncs-n-CL164-4-gm09503dmd-ptmEthCD.raw	F1
	0.499075	33	45		23	FALSE	Low	Mascot (A4)	Unambiguous	LSIPQLSVTDYEIMEQR		1	1	P11532	P11532	0	2	0.5217	0	1	1	1011.51	2022.02	2022.02	0.28	0.00028	19/392	19	EThcD (ETD With Supplemental HCD)	MS2	8.86126	812.145	139.569	18633	012920ncs-n-CL164-4-gm09503dmd-ptmEthCD.raw	F1
	3.12727	33	45		15	FALSE	Low	Mascot (A4)	Unambiguous	LSIPQLSVTDYEIMEQR		1	1	P11532	P11532	0	2	0.5333	0	1	1	1011.51	2022.02	2022.02	0.28	0.00028	5/392	5	EThcD (ETD With Supplemental HCD)	MS2	16.8845	500	143.115	19041	012920ncs-n-CL164-4-gm09503dmd-ptmEthCD.raw	F1
	1.58412	33	45		18	FALSE	Low	Mascot (A4)	Unambiguous	LSIPQLSVTDYEIMEQR		1	1	P11532	P11532	0	2	0.5	0	1	1	1011.51	2022.02	2022.02	0.22	0.00022	8/392	8	EThcD (ETD With Supplemental HCD)	MS2	0	500	138.877	18564	012920ncs-n-CL164-4-gm09503dmd-ptmEthCD.raw	F1
	0.0894926	33	45		31	FALSE	Low	Mascot (A4)	Unambiguous	LSIPQLSVTDYEIMEQR		1	1	P11532	P11532	0	2	0.8065	0	1	1	1011.51	2022.02	2022.02	0.22	0.00022	16/392	16	EThcD (ETD With Supplemental HCD)	MS2	0	500	143.787	19118	012920ncs-n-CL164-4-gm09503dmd-ptmEthCD.raw	F1
	5.62832e-05	33	45		63	FALSE	High	Mascot (A4)	Unambiguous	LSIPQLSVTDYEIMEQR		1	1	P11532	P11532	0	2	0.746	0	1	1	1011.51	2022.02	2022.02	0.16	0.00016	20/392	20	EThcD (ETD With Supplemental HCD)	MS2	14.6972	151.816	89.3352	11530	012920ncs-n-CL164-4-gm09503dmd-ptmEthCD.raw	F1
	11.127	33	45		10	FALSE	Low	Mascot (A4)	Unambiguous	LSIPQLSVTDYEIMEQR		1	1	P11532	P11532	0	2	0.2	0	1	1	1011.51	2022.02	2022.02	0.16	0.00016	6/392	6	EThcD (ETD With Supplemental HCD)	MS2	30.5083	500	137.505	18405	012920ncs-n-CL164-4-gm09503dmd-ptmEthCD.raw	F1
	0.129831	33	45		29	FALSE	Low	Mascot (A4)	Unambiguous	LSIPQLSVTDYEIMEQR		1	1	P11532	P11532	0	2	0.6897	0	1	1	1011.51	2022.02	2022.02	0.16	0.00016	15/392	15	EThcD (ETD With Supplemental HCD)	MS2	12.1798	500	142.334	18945	012920ncs-n-CL164-4-gm09503dmd-ptmEthCD.raw	F1
	2.47388e-05	33	45		66	FALSE	High	Mascot (A4)	Unambiguous	LSIPQLSVTDYEIMEQR		1	1	P11532	P11532	0	2	0.7879	0	1	1	1011.51	2022.02	2022.02	0.16	0.00016	18/392	18	EThcD (ETD With Supplemental HCD)	MS2	1.42572	1.432	87.6054	11169	012920ncs-n-CL164-4-gm09503dmd-ptmEthCD.raw	F1
	0.0103843	33	45		40	FALSE	Medium	Mascot (A4)	Unambiguous	LSIPQLSVTDYEIMEQR		1	1	P11532	P11532	0	2	0.75	0	1	1	1011.51	2022.02	2022.02	0.1	0.0001	6/392	6	EThcD (ETD With Supplemental HCD)	MS2	20.1227	500	0.8594	79	012920ncs-n-CL164-4-gm09503dmd-ptmEthCD.raw	F1
	9.34068e-05	33	45		61	FALSE	High	Mascot (A4)	Unambiguous	LSIPQLSVTDYEIMEQR		1	1	P11532	P11532	0	2	0.8689	0	1	1	1011.51	2022.02	2022.02	0.03	4e-05	13/392	13	EThcD (ETD With Supplemental HCD)	MS2	25.2874	283.284	90.8028	11809	012920ncs-n-CL164-4-gm09503dmd-ptmEthCD.raw	F1
	0.457694	33	45		24	FALSE	Low	Mascot (A4)	Unambiguous	LSIPQLSVTDYEIMEQR		1	1	P11532	P11532	0	2	0.3333	0	1	1	1011.51	2022.02	2022.02	-0.09	-9e-05	10/392	10	EThcD (ETD With Supplemental HCD)	MS2	12.689	500	140.936	18768	012920ncs-n-CL164-4-gm09503dmd-ptmEthCD.raw	F1
	0.162406	33	45		28	FALSE	Low	Mascot (A4)	Unambiguous	LSIPQLSVTDYEIMEQR		1	1	P11532	P11532	0	2	0.7143	0	1	1	1011.51	2022.02	2022.02	0.4	0.0004	14/392	14	EThcD (ETD With Supplemental HCD)	MS2	0	593.398	144.49	19190	012920ncs-n-CL164-4-gm09503dmd-ptmEthCD.raw	F1
	0.00341329	35	47		47	FALSE	High	Mascot (A4)	Unambiguous	ELNTQWDHmCQQVYAR	M9(Oxidation)	1	1	P11532	P11532	0	3	0.7872	0	1	1	679.968	2037.89	2037.89	-0.61	-0.00041	18/364	18	EThcD (ETD With Supplemental HCD)	MS2	23.7697	29.647	62.5871	5909	012920ncs-n-CL164-4-gm09503dmd-ptmEthCD.raw	F1
	0.00103824	35	47		52	FALSE	High	Mascot (A4)	Unambiguous	ELNTQWDHmCQQVYAR	M9(Oxidation)	1	1	P11532	P11532	0	2	0.7692	0	1	1	1019.45	2037.89	2037.89	-0.36	-0.00037	12/364	12	EThcD (ETD With Supplemental HCD)	MS2	0	500	74.5751	8421	012920ncs-n-CL164-4-gm09503dmd-ptmEthCD.raw	F1
	0.0021969	35	47		49	FALSE	High	Mascot (A4)	Unambiguous	ELNTQWDHmCQQVYAR	M9(Oxidation)	1	1	P11532	P11532	0	3	0.7347	0	1	1	679.968	2037.89	2037.89	-0.34	-0.00023	12/364	12	EThcD (ETD With Supplemental HCD)	MS2	2.47602	16.843	74.603	8428	012920ncs-n-CL164-4-gm09503dmd-ptmEthCD.raw	F1
	2.35546e-05	33	45		67	FALSE	High	Mascot (A4)	Unambiguous	LSIPQLSVTDYEImEQR	M14(Oxidation)	1	1	P11532	P11532	0	2	0.8209	0	1	1	1019.51	2038.02	2038.02	0.79	0.00081	12/392	12	EThcD (ETD With Supplemental HCD)	MS2	0	500	86.575	10949	012920ncs-n-CL164-4-gm09503dmd-ptmEthCD.raw	F1
	0.00239445	33	45		47	FALSE	High	Mascot (A4)	Unambiguous	LSIPQLSVTDYEImEQR	M14(Oxidation)	1	1	P11532	P11532	0	2	0.7447	0	1	1	1019.51	2038.02	2038.02	0.73	0.00075	13/392	13	EThcD (ETD With Supplemental HCD)	MS2	0	289.696	82.7214	10153	012920ncs-n-CL164-4-gm09503dmd-ptmEthCD.raw	F1
	0.017745	33	45		38	FALSE	Medium	Mascot (A4)	Unambiguous	LSIPQLSVTDYEImEQR	M14(Oxidation)	1	1	P11532	P11532	0	2	0.7632	0	1	1	1019.51	2038.02	2038.02	0.43	0.00044	14/392	14	EThcD (ETD With Supplemental HCD)	MS2	47.3674	88.667	79.0976	9381	012920ncs-n-CL164-4-gm09503dmd-ptmEthCD.raw	F1
	2.55723e-05	33	45		67	FALSE	High	Mascot (A4)	Unambiguous	LSIPQLSVTDYEImEQR	M14(Oxidation)	1	1	P11532	P11532	0	2	0.8209	0	1	1	1019.51	2038.02	2038.02	-0.05	-5e-05	13/392	13	EThcD (ETD With Supplemental HCD)	MS2	13.3306	500	83.6248	10349	012920ncs-n-CL164-4-gm09503dmd-ptmEthCD.raw	F1
	0.0181794	33	45		38	FALSE	Medium	Mascot (A4)	Unambiguous	LSIPQLSVTDYEImEQR	M14(Oxidation)	1	1	P11532	P11532	0	2	0.4211	0	1	1	1019.51	2038.02	2038.02	-0.11	-0.00011	19/392	19	EThcD (ETD With Supplemental HCD)	MS2	4.54727	500	87.2496	11091	012920ncs-n-CL164-4-gm09503dmd-ptmEthCD.raw	F1
	0.0201641	33	45		38	FALSE	Medium	Mascot (A4)	Unambiguous	LSIPQLSVTDYEImEQR	M14(Oxidation)	1	1	P11532	P11532	0	2	0.8421	0	1	1	1019.51	2038.02	2038.02	-0.11	-0.00011	15/392	15	EThcD (ETD With Supplemental HCD)	MS2	8.03405	431.241	81.3559	9863	012920ncs-n-CL164-4-gm09503dmd-ptmEthCD.raw	F1
	0.00134631	33	45		49	FALSE	High	Mascot (A4)	Unambiguous	LSIPQLSVTDYEImEQR	M14(Oxidation)	1	1	P11532	P11532	0	2	0.6122	0	1	1	1019.51	2038.02	2038.02	-0.23	-0.00023	12/392	12	EThcD (ETD With Supplemental HCD)	MS2	0	500	80.5309	9683	012920ncs-n-CL164-4-gm09503dmd-ptmEthCD.raw	F1
	7.89012e-05	33	45		62	FALSE	High	Mascot (A4)	Unambiguous	LSIPQLSVTDYEImEQR	M14(Oxidation)	1	1	P11532	P11532	0	2	0.8548	0	1	1	1019.51	2038.02	2038.02	-0.29	-0.00029	20/392	20	EThcD (ETD With Supplemental HCD)	MS2	0	268.112	79.7741	9525	012920ncs-n-CL164-4-gm09503dmd-ptmEthCD.raw	F1
	7.42521e-05	33	45		62	FALSE	High	Mascot (A4)	Unambiguous	LSIPQLSVTDYEImEQR	M14(Oxidation)	1	1	P11532	P11532	0	2	0.7903	0	1	1	1019.51	2038.02	2038.02	-0.35	-0.00035	12/392	12	EThcD (ETD With Supplemental HCD)	MS2	0	441.95	85.8526	10800	012920ncs-n-CL164-4-gm09503dmd-ptmEthCD.raw	F1
	0.004553	33	45		44	FALSE	Medium	Mascot (A4)	Unambiguous	LSIPQLSVTDYEImEQR	M14(Oxidation)	1	1	P11532	P11532	0	2	0.75	0	1	1	1019.51	2038.02	2038.02	-0.47	-0.00047	14/392	14	EThcD (ETD With Supplemental HCD)	MS2	0	495.517	82.0306	10012	012920ncs-n-CL164-4-gm09503dmd-ptmEthCD.raw	F1
	0.00293967	33	45		46	FALSE	High	Mascot (A4)	Unambiguous	LSIPQLSVTDYEImEQR	M14(Oxidation)	1	1	P11532	P11532	0	2	0.6957	0	1	1	1019.51	2038.02	2038.02	-0.47	-0.00047	11/392	11	EThcD (ETD With Supplemental HCD)	MS2	0	356.406	84.3945	10503	012920ncs-n-CL164-4-gm09503dmd-ptmEthCD.raw	F1
	3.59996e-05	33	45		65	FALSE	High	Mascot (A4)	Unambiguous	LSIPQLSVTDYEImEQR	M14(Oxidation)	1	1	P11532	P11532	0	2	0.8462	0	1	1	1019.51	2038.02	2038.02	-0.47	-0.00047	11/392	11	EThcD (ETD With Supplemental HCD)	MS2	0	288.717	85.0905	10637	012920ncs-n-CL164-4-gm09503dmd-ptmEthCD.raw	F1
	0.011803	35	47		42	FALSE	Medium	Mascot (A4)	Unambiguous	ELNTQWDHmCQQVYAR	M9(Oxidation)	1	1	P11532	P11532	0	3	0.7381	0	1	1	679.969	2037.89	2037.89	0.47	0.00032	11/364	11	EThcD (ETD With Supplemental HCD)	MS2	39.053	68.27	64.1146	6221	012920ncs-n-CL164-4-gm09503dmd-ptmEthCD.raw	F1
	0.0454077	35	47		36	FALSE	Medium	Mascot (A4)	Unambiguous	ELNTQWDHmCQQVYAR	M9(Oxidation)	1	1	P11532	P11532	0	2	0.75	0	1	1	1019.45	2037.89	2037.89	-0.18	-0.00019	8/364	8	EThcD (ETD With Supplemental HCD)	MS2	10.2053	269.498	62.8011	5957	012920ncs-n-CL164-4-gm09503dmd-ptmEthCD.raw	F1
	0.100687	35	47		32	FALSE	Low	Mascot (A4)	Unambiguous	ELNTQWDHmCQQVYAR	M9(Oxidation)	1	1	P11532	P11532	0	2	0.6562	0	1	1	1019.45	2037.89	2037.89	-0.24	-0.00025	10/364	10	EThcD (ETD With Supplemental HCD)	MS2	17.1169	500	75.3771	8591	012920ncs-n-CL164-4-gm09503dmd-ptmEthCD.raw	F1
	0.000375063	33	45		55	FALSE	High	Mascot (A4)	Unambiguous	LSIPQLSVTDYEIMEQR		1	1	P11532	P11532	0	2	0.7091	0	1	1	1011.51	2022.02	2022.02	-0.15	-0.00015	14/392	14	EThcD (ETD With Supplemental HCD)	MS2	7.47251	142.004	95.2522	12658	012920ncs-n-CL164-4-gm09503dmd-ptmEthCD.raw	F1
	0.00122994	33	45		50	FALSE	High	Mascot (A4)	Unambiguous	LSIPQLSVTDYEIMEQR		1	1	P11532	P11532	0	2	0.76	0	1	1	1011.51	2022.02	2022.02	-0.21	-0.00021	17/392	17	EThcD (ETD With Supplemental HCD)	MS2	30.4189	368.944	93.2242	12276	012920ncs-n-CL164-4-gm09503dmd-ptmEthCD.raw	F1
	4.72177	33	45		14	FALSE	Low	Mascot (A4)	Unambiguous	LSIPQLSVTDYEIMEQR		1	1	P11532	P11532	0	2	0.2143	0	1	1	1011.51	2022.02	2022.02	-0.27	-0.00027	14/392	14	EThcD (ETD With Supplemental HCD)	MS2	32.3244	500	96.8404	12946	012920ncs-n-CL164-4-gm09503dmd-ptmEthCD.raw	F1
	6.52994e-06	33	45		72	FALSE	High	Mascot (A4)	Unambiguous	LSIPQLSVTDYEIMEQR		1	1	P11532	P11532	0	2	0.8333	0	1	1	1011.51	2022.02	2022.02	-0.33	-0.00033	13/392	13	EThcD (ETD With Supplemental HCD)	MS2	0.73163	8.037	87.9191	11237	012920ncs-n-CL164-4-gm09503dmd-ptmEthCD.raw	F1
	0.163968	35	47		31	FALSE	Low	Mascot (A4)	Unambiguous	ELNTQWDHMCQQVYAR		1	1	P11532	P11532	0	3	0.6129	0	1	1	674.637	2021.9	2021.9	-0.02	-1e-05	20/364	20	EThcD (ETD With Supplemental HCD)	MS2	47.9232	17.091	78.7624	9311	012920ncs-n-CL164-4-gm09503dmd-ptmEthCD.raw	F1
	0.903147	35	47		23	FALSE	Low	Mascot (A4)	Unambiguous	ELNTQWDHMCQQVYAR		1	1	P11532	P11532	0	3	0.5652	0	1	1	674.637	2021.9	2021.9	-0.02	-1e-05	14/364	14	EThcD (ETD With Supplemental HCD)	MS2	13.2859	138.436	120.118	16562	012920ncs-n-CL164-4-gm09503dmd-ptmEthCD.raw	F1
	0.581779	35	47		25	FALSE	Low	Mascot (A4)	Unambiguous	ELNTQWDHMCQQVYAR		1	1	P11532	P11532	0	3	0.56	0	1	1	674.637	2021.9	2021.9	-0.02	-1e-05	13/364	13	EThcD (ETD With Supplemental HCD)	MS2	10.4404	125.825	116.522	16095	012920ncs-n-CL164-4-gm09503dmd-ptmEthCD.raw	F1
	2.94957	35	47		18	FALSE	Low	Mascot (A4)	Unambiguous	ELNTQWDHMCQQVYAR		1	1	P11532	P11532	0	3	0.3333	0	1	1	674.637	2021.9	2021.9	-0.02	-1e-05	13/364	13	EThcD (ETD With Supplemental HCD)	MS2	19.0475	500	1.5423	140	012920ncs-n-CL164-4-gm09503dmd-ptmEthCD.raw	F1
	1.8525	35	47		20	FALSE	Low	Mascot (A4)	Unambiguous	ELNTQWDHMCQQVYAR		1	1	P11532	P11532	0	3	0.35	0	1	1	674.637	2021.9	2021.9	-0.02	-1e-05	13/364	13	EThcD (ETD With Supplemental HCD)	MS2	15.7984	500	2.3093	209	012920ncs-n-CL164-4-gm09503dmd-ptmEthCD.raw	F1
	0.0101568	35	47		43	FALSE	Medium	Mascot (A4)	Unambiguous	ELNTQWDHMCQQVYAR		1	1	P11532	P11532	0	2	0.814	0	1	1	1011.45	2021.9	2021.9	-0.04	-4e-05	10/364	10	EThcD (ETD With Supplemental HCD)	MS2	17.2354	500	80.493	9676	012920ncs-n-CL164-4-gm09503dmd-ptmEthCD.raw	F1
	0.118494	35	47		32	FALSE	Low	Mascot (A4)	Unambiguous	ELNTQWDHMCQQVYAR		1	1	P11532	P11532	0	3	0.5625	0	1	1	674.637	2021.9	2021.9	-0.11	-7e-05	17/364	17	EThcD (ETD With Supplemental HCD)	MS2	4.60693	317.202	106.653	14647	012920ncs-n-CL164-4-gm09503dmd-ptmEthCD.raw	F1
	0.835016	35	47		23	FALSE	Low	Mascot (A4)	Unambiguous	ELNTQWDHMCQQVYAR		1	1	P11532	P11532	0	3	0.3913	0	1	1	674.637	2021.9	2021.9	-0.11	-7e-05	10/364	10	EThcD (ETD With Supplemental HCD)	MS2	15.8587	90.961	94.5715	12537	012920ncs-n-CL164-4-gm09503dmd-ptmEthCD.raw	F1
	0.0437215	35	47		36	FALSE	Medium	Mascot (A4)	Unambiguous	ELNTQWDHMCQQVYAR		1	1	P11532	P11532	0	3	0.75	0	1	1	674.637	2021.9	2021.9	-0.11	-7e-05	18/364	18	EThcD (ETD With Supplemental HCD)	MS2	13.0414	258.877	118.654	16373	012920ncs-n-CL164-4-gm09503dmd-ptmEthCD.raw	F1
	0.0279058	35	47		38	FALSE	Medium	Mascot (A4)	Unambiguous	ELNTQWDHMCQQVYAR		1	1	P11532	P11532	0	3	0.6579	0	1	1	674.637	2021.9	2021.9	-0.11	-7e-05	18/364	18	EThcD (ETD With Supplemental HCD)	MS2	0	189.944	105.983	14537	012920ncs-n-CL164-4-gm09503dmd-ptmEthCD.raw	F1
	0.0293559	35	47		38	FALSE	Medium	Mascot (A4)	Unambiguous	ELNTQWDHMCQQVYAR		1	1	P11532	P11532	0	3	0.6579	0	1	1	674.637	2021.9	2021.9	-0.11	-7e-05	16/364	16	EThcD (ETD With Supplemental HCD)	MS2	16.5363	316.272	124.335	17104	012920ncs-n-CL164-4-gm09503dmd-ptmEthCD.raw	F1
	0.135736	35	47		31	FALSE	Low	Mascot (A4)	Unambiguous	ELNTQWDHMCQQVYAR		1	1	P11532	P11532	0	3	0.6774	0	1	1	674.637	2021.9	2021.9	-0.11	-7e-05	11/364	11	EThcD (ETD With Supplemental HCD)	MS2	22.668	236.379	125.085	17201	012920ncs-n-CL164-4-gm09503dmd-ptmEthCD.raw	F1
	0.287538	35	47		28	FALSE	Low	Mascot (A4)	Unambiguous	ELNTQWDHMCQQVYAR		1	1	P11532	P11532	0	3	0.7143	0	1	1	674.637	2021.9	2021.9	-0.11	-7e-05	14/364	14	EThcD (ETD With Supplemental HCD)	MS2	12.6091	251.502	121.52	16744	012920ncs-n-CL164-4-gm09503dmd-ptmEthCD.raw	F1
	0.251591	35	47		29	FALSE	Low	Mascot (A4)	Unambiguous	ELNTQWDHMCQQVYAR		1	1	P11532	P11532	0	3	0.6552	0	1	1	674.637	2021.9	2021.9	-0.11	-7e-05	16/364	16	EThcD (ETD With Supplemental HCD)	MS2	16.6149	106.731	99.4747	13433	012920ncs-n-CL164-4-gm09503dmd-ptmEthCD.raw	F1
	1.5513	35	47		21	FALSE	Low	Mascot (A4)	Unambiguous	ELNTQWDHMCQQVYAR		1	1	P11532	P11532	0	3	0.5238	0	1	1	674.637	2021.9	2021.9	-0.11	-7e-05	17/364	17	EThcD (ETD With Supplemental HCD)	MS2	22.6501	38.935	84.3597	10496	012920ncs-n-CL164-4-gm09503dmd-ptmEthCD.raw	F1
	0.185223	35	47		30	FALSE	Low	Mascot (A4)	Unambiguous	ELNTQWDHMCQQVYAR		1	1	P11532	P11532	0	3	0.5667	0	1	1	674.637	2021.9	2021.9	-0.11	-7e-05	11/364	11	EThcD (ETD With Supplemental HCD)	MS2	19.2197	500	0.8454	78	012920ncs-n-CL164-4-gm09503dmd-ptmEthCD.raw	F1
	0.17446	35	47		30	FALSE	Low	Mascot (A4)	Unambiguous	ELNTQWDHMCQQVYAR		1	1	P11532	P11532	0	3	0.7	0	1	1	674.637	2021.9	2021.9	-0.11	-7e-05	8/364	8	EThcD (ETD With Supplemental HCD)	MS2	27.367	64.567	97.9978	13165	012920ncs-n-CL164-4-gm09503dmd-ptmEthCD.raw	F1
	0.616162	35	47		25	FALSE	Low	Mascot (A4)	Unambiguous	ELNTQWDHMCQQVYAR		1	1	P11532	P11532	0	3	0.48	0	1	1	674.637	2021.9	2021.9	-0.11	-7e-05	17/364	17	EThcD (ETD With Supplemental HCD)	MS2	14.9147	218.682	122.227	16834	012920ncs-n-CL164-4-gm09503dmd-ptmEthCD.raw	F1
	0.0685007	35	47		34	FALSE	Low	Mascot (A4)	Unambiguous	ELNTQWDHMCQQVYAR		1	1	P11532	P11532	0	3	0.6765	0	1	1	674.637	2021.9	2021.9	-0.11	-7e-05	17/364	17	EThcD (ETD With Supplemental HCD)	MS2	12.5371	170.435	117.918	16277	012920ncs-n-CL164-4-gm09503dmd-ptmEthCD.raw	F1
	0.0808528	35	47		34	FALSE	Low	Mascot (A4)	Unambiguous	ELNTQWDHMCQQVYAR		1	1	P11532	P11532	0	3	0.5294	0	1	1	674.637	2021.9	2021.9	-0.11	-7e-05	14/364	14	EThcD (ETD With Supplemental HCD)	MS2	14.2055	159.907	114.44	15806	012920ncs-n-CL164-4-gm09503dmd-ptmEthCD.raw	F1
	0.303875	35	47		28	FALSE	Low	Mascot (A4)	Unambiguous	ELNTQWDHMCQQVYAR		1	1	P11532	P11532	0	3	0.6071	0	1	1	674.637	2021.9	2021.9	-0.11	-7e-05	17/364	17	EThcD (ETD With Supplemental HCD)	MS2	6.60927	109.336	110.96	15305	012920ncs-n-CL164-4-gm09503dmd-ptmEthCD.raw	F1
	0.0433206	35	47		36	FALSE	Medium	Mascot (A4)	Unambiguous	ELNTQWDHMCQQVYAR		1	1	P11532	P11532	0	3	0.6667	0	1	1	674.637	2021.9	2021.9	-0.11	-7e-05	18/364	18	EThcD (ETD With Supplemental HCD)	MS2	14.9703	138.979	115.14	15904	012920ncs-n-CL164-4-gm09503dmd-ptmEthCD.raw	F1
	0.00941228	35	47		43	FALSE	Medium	Mascot (A4)	Unambiguous	ELNTQWDHMCQQVYAR		1	1	P11532	P11532	0	3	0.7674	0	1	1	674.637	2021.9	2021.9	-0.2	-0.00013	12/364	12	EThcD (ETD With Supplemental HCD)	MS2	35.2276	134.965	96.5092	12885	012920ncs-n-CL164-4-gm09503dmd-ptmEthCD.raw	F1
	0.0835016	35	47		33	FALSE	Low	Mascot (A4)	Unambiguous	ELNTQWDHMCQQVYAR		1	1	P11532	P11532	0	3	0.4242	0	1	1	674.637	2021.9	2021.9	-0.2	-0.00013	11/364	11	EThcD (ETD With Supplemental HCD)	MS2	8.83388	183.811	108.79	14984	012920ncs-n-CL164-4-gm09503dmd-ptmEthCD.raw	F1
	0.621863	35	47		25	FALSE	Low	Mascot (A4)	Unambiguous	ELNTQWDHMCQQVYAR		1	1	P11532	P11532	0	3	0.6	0	1	1	674.637	2021.9	2021.9	-0.2	-0.00013	13/364	13	EThcD (ETD With Supplemental HCD)	MS2	15.0258	313.846	126.472	17374	012920ncs-n-CL164-4-gm09503dmd-ptmEthCD.raw	F1
	0.663374	35	47		24	FALSE	Low	Mascot (A4)	Unambiguous	ELNTQWDHMCQQVYAR		1	1	P11532	P11532	0	3	0.6667	0	1	1	674.637	2021.9	2021.9	-0.02	-1e-05	17/364	17	EThcD (ETD With Supplemental HCD)	MS2	15.386	183.677	120.842	16655	012920ncs-n-CL164-4-gm09503dmd-ptmEthCD.raw	F1
	0.00236893	35	48		49	FALSE	High	Mascot (A4)	Unambiguous	ELNTQWDHMcQQVYAR	C10(Trioxidation)	1	1	P11532	P11532	0	2	0.7755	0	1	1	1035.44	2069.88	2069.88	0.61	0.00063	15/364	15	EThcD (ETD With Supplemental HCD)	MS2	0	500	64.1302	6223	012920ncs-n-CL164-4-gm09503dmd-ptmEthCD.raw	F1
	0.039697	35	47		37	FALSE	Medium	Mascot (A4)	Unambiguous	ELNTQWDHMCQQVYAR		1	1	P11532	P11532	0	3	0.6757	0	1	1	674.637	2021.9	2021.9	-0.02	-1e-05	16/364	16	EThcD (ETD With Supplemental HCD)	MS2	18.2558	98.451	101.013	13699	012920ncs-n-CL164-4-gm09503dmd-ptmEthCD.raw	F1
	0.116616	35	47		32	FALSE	Low	Mascot (A4)	Unambiguous	ELNTQWDHMCQQVYAR		1	1	P11532	P11532	0	3	0.625	0	1	1	674.637	2021.9	2021.9	-0.02	-1e-05	18/364	18	EThcD (ETD With Supplemental HCD)	MS2	17.9689	138.496	101.712	13820	012920ncs-n-CL164-4-gm09503dmd-ptmEthCD.raw	F1
	0.127088	33	45		29	FALSE	Low	Mascot (A4)	Unambiguous	LSIPQLSVTDYEIMEQR		1	1	P11532	P11532	0	2	0.6207	0	1	1	1011.51	2022.02	2022.02	-0.39	-0.00039	17/392	17	EThcD (ETD With Supplemental HCD)	MS2	8.55493	500	2.5099	227	012920ncs-n-CL164-4-gm09503dmd-ptmEthCD.raw	F1
	2.14341e-06	33	45		77	FALSE	High	Mascot (A4)	Unambiguous	LSIPQLSVTDYEIMEQR		1	1	P11532	P11532	0	2	0.8831	0	1	1	1011.51	2022.02	2022.02	-0.45	-0.00045	14/392	14	EThcD (ETD With Supplemental HCD)	MS2	12.4021	64.757	88.6445	11390	012920ncs-n-CL164-4-gm09503dmd-ptmEthCD.raw	F1
	0.0545662	33	45		33	FALSE	Medium	Mascot (A4)	Unambiguous	LSIPQLSVTDYEIMEQR		1	1	P11532	P11532	0	2	0.6667	0	1	1	1011.51	2022.02	2022.02	-0.51	-0.00051	17/392	17	EThcD (ETD With Supplemental HCD)	MS2	43.9416	134.572	90.0676	11666	012920ncs-n-CL164-4-gm09503dmd-ptmEthCD.raw	F1
	0.00023075	33	45		57	FALSE	High	Mascot (A4)	Unambiguous	LSIPQLSVTDYEIMEQR		1	1	P11532	P11532	0	2	0.8947	0	1	1	1011.51	2022.02	2022.02	-1.23	-0.00125	13/392	13	EThcD (ETD With Supplemental HCD)	MS2	0	630.946	92.3799	12117	012920ncs-n-CL164-4-gm09503dmd-ptmEthCD.raw	F1
	0.383548	35	47		27	FALSE	Low	Mascot (A4)	Unambiguous	ELNTQWDHMCQQVYAR		1	1	P11532	P11532	0	3	0.6667	0	1	1	674.638	2021.9	2021.9	2.34	0.00157	16/364	16	EThcD (ETD With Supplemental HCD)	MS2	0.293065	0.588	75.1853	8548	012920ncs-n-CL164-4-gm09503dmd-ptmEthCD.raw	F1
	0.184375	35	47		30	FALSE	Low	Mascot (A4)	Unambiguous	ELNTQWDHMCQQVYAR		1	1	P11532	P11532	0	3	0.6333	0	1	1	674.638	2021.9	2021.9	1.7	0.00115	20/364	20	EThcD (ETD With Supplemental HCD)	MS2	13.9907	500	103.143	14070	012920ncs-n-CL164-4-gm09503dmd-ptmEthCD.raw	F1
	0.116269	35	47		32	FALSE	Low	Mascot (A4)	Unambiguous	ELNTQWDHMCQQVYAR		1	1	P11532	P11532	0	3	0.7188	0	1	1	674.638	2021.9	2021.9	1.61	0.00109	16/364	16	EThcD (ETD With Supplemental HCD)	MS2	0.584524	2.439	75.8704	8699	012920ncs-n-CL164-4-gm09503dmd-ptmEthCD.raw	F1
	0.0807302	35	47		34	FALSE	Low	Mascot (A4)	Unambiguous	ELNTQWDHMCQQVYAR		1	1	P11532	P11532	0	3	0.7059	0	1	1	674.637	2021.9	2021.9	0.53	0.00035	15/364	15	EThcD (ETD With Supplemental HCD)	MS2	49.785	33.49	80.8974	9762	012920ncs-n-CL164-4-gm09503dmd-ptmEthCD.raw	F1
	0.700689	35	47		24	FALSE	Low	Mascot (A4)	Unambiguous	ELNTQWDHMCQQVYAR		1	1	P11532	P11532	0	2	0.7083	0	1	1	1011.45	2021.9	2021.9	0.32	0.00032	11/364	11	EThcD (ETD With Supplemental HCD)	MS2	20.0676	155.901	77.2366	8994	012920ncs-n-CL164-4-gm09503dmd-ptmEthCD.raw	F1
	0.0611516	35	47		35	FALSE	Low	Mascot (A4)	Unambiguous	ELNTQWDHMCQQVYAR		1	1	P11532	P11532	0	2	0.6571	0	1	1	1011.45	2021.9	2021.9	0.2	0.0002	19/364	19	EThcD (ETD With Supplemental HCD)	MS2	17.6863	331.34	78.6738	9295	012920ncs-n-CL164-4-gm09503dmd-ptmEthCD.raw	F1
	0.317899	35	47		28	FALSE	Low	Mascot (A4)	Unambiguous	ELNTQWDHMCQQVYAR		1	1	P11532	P11532	0	3	0.5	0	1	1	674.637	2021.9	2021.9	0.16	0.00011	17/364	17	EThcD (ETD With Supplemental HCD)	MS2	1.6888	5.514	74.4957	8404	012920ncs-n-CL164-4-gm09503dmd-ptmEthCD.raw	F1
	0.0628477	35	47		35	FALSE	Low	Mascot (A4)	Unambiguous	ELNTQWDHMCQQVYAR		1	1	P11532	P11532	0	3	0.6857	0	1	1	674.637	2021.9	2021.9	0.16	0.00011	21/364	21	EThcD (ETD With Supplemental HCD)	MS2	17.9908	237.134	113.755	15713	012920ncs-n-CL164-4-gm09503dmd-ptmEthCD.raw	F1
	4.91235	35	47		16	FALSE	Low	Mascot (A4)	Unambiguous	ELNTQWDHMCQQVYAR		1	1	P11532	P11532	0	3	0.3125	0	1	1	674.637	2021.9	2021.9	0.16	0.00011	9/364	9	EThcD (ETD With Supplemental HCD)	MS2	22.0883	500	0.1551	14	012920ncs-n-CL164-4-gm09503dmd-ptmEthCD.raw	F1
	0.0231361	35	47		39	FALSE	Medium	Mascot (A4)	Unambiguous	ELNTQWDHMCQQVYAR		1	1	P11532	P11532	0	3	0.6154	0	1	1	674.637	2021.9	2021.9	0.16	0.00011	10/364	10	EThcD (ETD With Supplemental HCD)	MS2	25.7932	38.955	82.3492	10073	012920ncs-n-CL164-4-gm09503dmd-ptmEthCD.raw	F1
	0.0136217	35	47		41	FALSE	Medium	Mascot (A4)	Unambiguous	ELNTQWDHMCQQVYAR		1	1	P11532	P11532	0	3	0.6341	0	1	1	674.637	2021.9	2021.9	0.07	5e-05	14/364	14	EThcD (ETD With Supplemental HCD)	MS2	15.5705	418.856	127.844	17543	012920ncs-n-CL164-4-gm09503dmd-ptmEthCD.raw	F1
	0.570469	35	47		25	FALSE	Low	Mascot (A4)	Unambiguous	ELNTQWDHMCQQVYAR		1	1	P11532	P11532	0	3	0.56	0	1	1	674.637	2021.9	2021.9	0.07	5e-05	14/364	14	EThcD (ETD With Supplemental HCD)	MS2	17.2988	382.269	127.149	17457	012920ncs-n-CL164-4-gm09503dmd-ptmEthCD.raw	F1
	0.0609862	35	47		35	FALSE	Low	Mascot (A4)	Unambiguous	ELNTQWDHMCQQVYAR		1	1	P11532	P11532	0	3	0.6571	0	1	1	674.637	2021.9	2021.9	0.07	5e-05	15/364	15	EThcD (ETD With Supplemental HCD)	MS2	15.3492	173.457	112.331	15507	012920ncs-n-CL164-4-gm09503dmd-ptmEthCD.raw	F1
	0.0676444	35	47		34	FALSE	Low	Mascot (A4)	Unambiguous	ELNTQWDHMCQQVYAR		1	1	P11532	P11532	0	3	0.5588	0	1	1	674.637	2021.9	2021.9	0.07	5e-05	18/364	18	EThcD (ETD With Supplemental HCD)	MS2	15.6555	147.653	115.817	15996	012920ncs-n-CL164-4-gm09503dmd-ptmEthCD.raw	F1
	0.338245	35	47		27	FALSE	Low	Mascot (A4)	Unambiguous	ELNTQWDHMCQQVYAR		1	1	P11532	P11532	0	3	0.4444	0	1	1	674.637	2021.9	2021.9	0.07	5e-05	10/364	10	EThcD (ETD With Supplemental HCD)	MS2	22.332	87.236	105.22	14414	012920ncs-n-CL164-4-gm09503dmd-ptmEthCD.raw	F1
	6.14503e-05	35	47		65	FALSE	High	Mascot (A4)	Unambiguous	ELNTQWDHMCQQVYAR		1	1	P11532	P11532	0	2	0.7846	0	1	1	1011.45	2021.9	2021.9	0.02	2e-05	12/364	12	EThcD (ETD With Supplemental HCD)	MS2	0	14.642	75.1539	8542	012920ncs-n-CL164-4-gm09503dmd-ptmEthCD.raw	F1
	0.000238519	35	47		59	FALSE	High	Mascot (A4)	Unambiguous	ELNTQWDHMCQQVYAR		1	1	P11532	P11532	0	2	0.8475	0	1	1	1011.45	2021.9	2021.9	0.02	2e-05	13/364	13	EThcD (ETD With Supplemental HCD)	MS2	2.72071	53.215	75.8372	8691	012920ncs-n-CL164-4-gm09503dmd-ptmEthCD.raw	F1
	0.370474	35	47		27	FALSE	Low	Mascot (A4)	Unambiguous	ELNTQWDHMCQQVYAR		1	1	P11532	P11532	0	3	0.6667	0	1	1	674.637	2021.9	2021.9	-0.02	-1e-05	18/364	18	EThcD (ETD With Supplemental HCD)	MS2	24.5182	283.488	100.242	13565	012920ncs-n-CL164-4-gm09503dmd-ptmEthCD.raw	F1
	0.0306731	35	47		38	FALSE	Medium	Mascot (A4)	Unambiguous	ELNTQWDHMCQQVYAR		1	1	P11532	P11532	0	3	0.7105	0	1	1	674.637	2021.9	2021.9	-0.02	-1e-05	14/364	14	EThcD (ETD With Supplemental HCD)	MS2	16.4486	300.744	104.547	14308	012920ncs-n-CL164-4-gm09503dmd-ptmEthCD.raw	F1
	0.169339	35	47		30	FALSE	Low	Mascot (A4)	Unambiguous	ELNTQWDHMCQQVYAR		1	1	P11532	P11532	0	3	0.6667	0	1	1	674.637	2021.9	2021.9	-0.02	-1e-05	18/364	18	EThcD (ETD With Supplemental HCD)	MS2	24.2511	120.17	97.308	13036	012920ncs-n-CL164-4-gm09503dmd-ptmEthCD.raw	F1
	1.34511	35	47		21	FALSE	Low	Mascot (A4)	Unambiguous	ELNTQWDHMCQQVYAR		1	1	P11532	P11532	0	3	0.5714	0	1	1	674.637	2021.9	2021.9	-0.02	-1e-05	17/364	17	EThcD (ETD With Supplemental HCD)	MS2	15.5778	194.203	110.172	15186	012920ncs-n-CL164-4-gm09503dmd-ptmEthCD.raw	F1
	0.0293601	35	47		38	FALSE	Medium	Mascot (A4)	Unambiguous	ELNTQWDHMCQQVYAR		1	1	P11532	P11532	0	3	0.6053	0	1	1	674.637	2021.9	2021.9	-0.02	-1e-05	21/364	21	EThcD (ETD With Supplemental HCD)	MS2	9.00863	30.231	80.1658	9606	012920ncs-n-CL164-4-gm09503dmd-ptmEthCD.raw	F1
	0.145444	35	47		31	FALSE	Low	Mascot (A4)	Unambiguous	ELNTQWDHMCQQVYAR		1	1	P11532	P11532	0	3	0.4516	0	1	1	674.637	2021.9	2021.9	-0.2	-0.00013	11/364	11	EThcD (ETD With Supplemental HCD)	MS2	6.0893	16.76	77.9423	9141	012920ncs-n-CL164-4-gm09503dmd-ptmEthCD.raw	F1
	0.00100781	34	46		51	FALSE	High	Mascot (A4)	Unambiguous	GLSPLPSPPEMMPTSPQSPR		1	1	P11532	P11532	0	3	0.8039	0	1	1	702.683	2106.03	2106.04	-1.02	-0.00072	21/418	21	EThcD (ETD With Supplemental HCD)	MS2	0	1.875	71.7489	7826	012920ncs-n-CL164-4-gm09503dmd-ptmEthCD.raw	F1
	0.00140901	34	46		50	FALSE	High	Mascot (A4)	Unambiguous	GLSPLPSPPEMMPTSPQSPR		1	1	P11532	P11532	0	3	0.86	0	1	1	702.683	2106.03	2106.04	-0.59	-0.00041	26/418	26	EThcD (ETD With Supplemental HCD)	MS2	5.19165	15.237	72.4755	7974	012920ncs-n-CL164-4-gm09503dmd-ptmEthCD.raw	F1
	0.00044542	36	48		57	FALSE	High	Mascot (A4)	Unambiguous	MHYPMVEYCTPTTSGEDVR		1	1	P11532	P11532	0	3	0.8596	0	1	1	739.32	2215.95	2215.95	-0.1	-7e-05	12/368	12	EThcD (ETD With Supplemental HCD)	MS2	22.9282	365.296	118.625	16368	012920ncs-n-CL164-4-gm09503dmd-ptmEthCD.raw	F1
	0.000430298	36	48		57	FALSE	High	Mascot (A4)	Unambiguous	MHYPMVEYCTPTTSGEDVR		1	1	P11532	P11532	0	3	0.8596	0	1	1	739.32	2215.95	2215.95	-0.1	-7e-05	14/368	14	EThcD (ETD With Supplemental HCD)	MS2	18.9674	500	123.822	17039	012920ncs-n-CL164-4-gm09503dmd-ptmEthCD.raw	F1
	0.0102984	36	48		43	FALSE	Medium	Mascot (A4)	Unambiguous	MHYPMVEYCTPTTSGEDVR		1	1	P11532	P11532	0	3	0.8372	0	1	1	739.32	2215.95	2215.95	-0.1	-7e-05	11/368	11	EThcD (ETD With Supplemental HCD)	MS2	4.44961	500	112.641	15556	012920ncs-n-CL164-4-gm09503dmd-ptmEthCD.raw	F1
	0.0171305	36	48		41	FALSE	Medium	Mascot (A4)	Unambiguous	MHYPMVEYCTPTTSGEDVR		1	1	P11532	P11532	0	3	0.7805	0	1	1	739.32	2215.95	2215.95	-0.1	-7e-05	13/368	13	EThcD (ETD With Supplemental HCD)	MS2	0	99.618	81.3286	9857	012920ncs-n-CL164-4-gm09503dmd-ptmEthCD.raw	F1
	0.00159136	36	48		51	FALSE	High	Mascot (A4)	Unambiguous	MHYPMVEYCTPTTSGEDVR		1	1	P11532	P11532	0	3	0.8431	0	1	1	739.32	2215.95	2215.95	-0.1	-7e-05	19/368	19	EThcD (ETD With Supplemental HCD)	MS2	13.9231	229.616	109.913	15150	012920ncs-n-CL164-4-gm09503dmd-ptmEthCD.raw	F1
	0.000436284	36	48		57	FALSE	High	Mascot (A4)	Unambiguous	MHYPMVEYCTPTTSGEDVR		1	1	P11532	P11532	0	3	0.6667	0	1	1	739.32	2215.95	2215.95	-0.1	-7e-05	11/368	11	EThcD (ETD With Supplemental HCD)	MS2	22.1973	232.693	108.7	14969	012920ncs-n-CL164-4-gm09503dmd-ptmEthCD.raw	F1
	0.00466928	36	48		47	FALSE	Medium	Mascot (A4)	Unambiguous	MHYPMVEYCTPTTSGEDVR		1	1	P11532	P11532	0	3	0.7872	0	1	1	739.32	2215.95	2215.95	-0.18	-0.00013	18/368	18	EThcD (ETD With Supplemental HCD)	MS2	7.07777	89.206	77.6424	9077	012920ncs-n-CL164-4-gm09503dmd-ptmEthCD.raw	F1
	0.0191977	36	48		40	FALSE	Medium	Mascot (A4)	Unambiguous	MHYPMVEYCTPTTSGEDVR		1	1	P11532	P11532	0	3	0.75	0	1	1	739.32	2215.95	2215.95	-0.18	-0.00013	12/368	12	EThcD (ETD With Supplemental HCD)	MS2	9.67986	500	120.621	16627	012920ncs-n-CL164-4-gm09503dmd-ptmEthCD.raw	F1
	0.00441825	36	48		47	FALSE	Medium	Mascot (A4)	Unambiguous	MHYPMVEYCTPTTSGEDVR		1	1	P11532	P11532	0	3	0.7021	0	1	1	739.32	2215.95	2215.95	-0.18	-0.00013	9/368	9	EThcD (ETD With Supplemental HCD)	MS2	23.5015	425.507	114.763	15851	012920ncs-n-CL164-4-gm09503dmd-ptmEthCD.raw	F1
	0.000667191	36	48		55	FALSE	High	Mascot (A4)	Unambiguous	MHYPMVEYCTPTTSGEDVR		1	1	P11532	P11532	0	3	0.7455	0	1	1	739.32	2215.95	2215.95	-0.18	-0.00013	20/368	20	EThcD (ETD With Supplemental HCD)	MS2	22.5208	500	117.833	16263	012920ncs-n-CL164-4-gm09503dmd-ptmEthCD.raw	F1
	0.000446941	36	48		57	FALSE	High	Mascot (A4)	Unambiguous	MHYPMVEYCTPTTSGEDVR		1	1	P11532	P11532	0	3	0.8772	0	1	1	739.32	2215.95	2215.95	-0.18	-0.00013	14/368	14	EThcD (ETD With Supplemental HCD)	MS2	2.70278	37.99	76.9465	8932	012920ncs-n-CL164-4-gm09503dmd-ptmEthCD.raw	F1
	3.31034e-06	36	48		78	FALSE	High	Mascot (A4)	Unambiguous	MHYPMVEYCTPTTSGEDVR		1	1	P11532	P11532	0	3	0.8846	0	1	1	739.32	2215.95	2215.95	-0.02	-1e-05	13/368	13	EThcD (ETD With Supplemental HCD)	MS2	0.935461	5.369	72.7819	8038	012920ncs-n-CL164-4-gm09503dmd-ptmEthCD.raw	F1
	0.00018978	36	48		60	FALSE	High	Mascot (A4)	Unambiguous	MHYPMVEYCTPTTSGEDVR		1	1	P11532	P11532	0	3	0.85	0	1	1	739.32	2215.95	2215.95	-0.18	-0.00013	14/368	14	EThcD (ETD With Supplemental HCD)	MS2	8.76154	33.767	76.256	8781	012920ncs-n-CL164-4-gm09503dmd-ptmEthCD.raw	F1
	0.0118241	36	48		42	FALSE	Medium	Mascot (A4)	Unambiguous	MHYPMVEYCTPTTSGEDVR		1	1	P11532	P11532	0	3	0.7619	0	1	1	739.32	2215.95	2215.95	-0.26	-0.00019	12/368	12	EThcD (ETD With Supplemental HCD)	MS2	22.0721	209.907	103.71	14169	012920ncs-n-CL164-4-gm09503dmd-ptmEthCD.raw	F1
	0.0012614	36	48		52	FALSE	High	Mascot (A4)	Unambiguous	MHYPMVEYCTPTTSGEDVR		1	1	P11532	P11532	0	3	0.7692	0	1	1	739.32	2215.94	2215.95	-0.35	-0.00026	10/368	10	EThcD (ETD With Supplemental HCD)	MS2	0	222.282	84.9745	10618	012920ncs-n-CL164-4-gm09503dmd-ptmEthCD.raw	F1
	0.000741062	36	48		54	FALSE	High	Mascot (A4)	Unambiguous	MHYPMVEYCTPTTSGEDVR		1	1	P11532	P11532	0	2	0.7593	0	1	1	1108.48	2215.94	2215.95	-0.37	-0.00041	9/368	9	EThcD (ETD With Supplemental HCD)	MS2	2.39484	41.117	73.9068	8278	012920ncs-n-CL164-4-gm09503dmd-ptmEthCD.raw	F1
	0.603662	36	48		25	FALSE	Low	Mascot (A4)	Unambiguous	MHYPMVEYCTPTTSGEDVR		1	1	P11532	P11532	0	3	0.52	0	1	1	739.32	2215.94	2215.95	-0.43	-0.00032	15/368	15	EThcD (ETD With Supplemental HCD)	MS2	0	132.529	86.8785	11012	012920ncs-n-CL164-4-gm09503dmd-ptmEthCD.raw	F1
	0.00355462	36	48		48	FALSE	Medium	Mascot (A4)	Unambiguous	MHYPMVEYCTPTTSGEDVR		1	1	P11532	P11532	0	3	0.8333	0	1	1	739.32	2215.94	2215.95	-0.43	-0.00032	13/368	13	EThcD (ETD With Supplemental HCD)	MS2	0	87.157	72.0922	7898	012920ncs-n-CL164-4-gm09503dmd-ptmEthCD.raw	F1
	1.51624	36	48		21	FALSE	Low	Mascot (A4)	Unambiguous	MHYPMVEYCTPTTSGEDVR		1	1	P11532	P11532	0	2	0.5714	0	1	1	1108.48	2215.94	2215.95	-0.48	-0.00053	10/368	10	EThcD (ETD With Supplemental HCD)	MS2	0	271.586	72.5563	7989	012920ncs-n-CL164-4-gm09503dmd-ptmEthCD.raw	F1
	8.76667e-05	36	48		64	FALSE	High	Mascot (A4)	Unambiguous	MHYPMVEYCTPTTSGEDVR		1	1	P11532	P11532	0	3	0.8906	0	1	1	739.32	2215.94	2215.95	-0.51	-0.00038	14/368	14	EThcD (ETD With Supplemental HCD)	MS2	6.58541	39.768	75.5728	8636	012920ncs-n-CL164-4-gm09503dmd-ptmEthCD.raw	F1
	0.0787123	36	48		34	FALSE	Low	Mascot (A4)	Unambiguous	MHYPMVEYCTPTTSGEDVR		1	1	P11532	P11532	0	3	0.7059	0	1	1	739.32	2215.94	2215.95	-0.59	-0.00044	11/368	11	EThcD (ETD With Supplemental HCD)	MS2	17.8779	149.516	82.6113	10128	012920ncs-n-CL164-4-gm09503dmd-ptmEthCD.raw	F1
	0.00104482	36	48		53	FALSE	High	Mascot (A4)	Unambiguous	MHYPMVEYCTPTTSGEDVR		1	1	P11532	P11532	0	3	0.8302	0	1	1	739.32	2215.94	2215.95	-0.59	-0.00044	11/368	11	EThcD (ETD With Supplemental HCD)	MS2	34.4851	293.072	107.773	14825	012920ncs-n-CL164-4-gm09503dmd-ptmEthCD.raw	F1
	1.2478	36	48		22	FALSE	Low	Mascot (A4)	Unambiguous	MHYPMVEYCTPTTSGEDVR		1	1	P11532	P11532	0	3	0.5	0	1	1	739.319	2215.94	2215.95	-0.84	-0.00062	21/368	21	EThcD (ETD With Supplemental HCD)	MS2	40.2697	704.758	95.821	12761	012920ncs-n-CL164-4-gm09503dmd-ptmEthCD.raw	F1
	9.80711	36	48		13	FALSE	Low	Mascot (A4)	Unambiguous	MHYPMVEYCTPTTSGEDVR		1	1	P11532	P11532	0	2	0.1538	0	1	1	1108.48	2215.94	2215.95	-1.25	-0.00138	12/368	12	EThcD (ETD With Supplemental HCD)	MS2	0	413.06	74.6246	8432	012920ncs-n-CL164-4-gm09503dmd-ptmEthCD.raw	F1
	6.58824e-06	36	48		75	FALSE	High	Mascot (A4)	Unambiguous	MHYPMVEYCTPTTSGEDVR		1	1	P11532	P11532	0	3	0.8533	0	1	1	739.32	2215.95	2215.95	-0.26	-0.00019	15/368	15	EThcD (ETD With Supplemental HCD)	MS2	5.93425	69.987	74.8857	8485	012920ncs-n-CL164-4-gm09503dmd-ptmEthCD.raw	F1
	0.690038	36	48		25	FALSE	Low	Mascot (A4)	Unambiguous	MHYPMVEYCTPTTSGEDVR		1	1	P11532	P11532	0	3	0.48	0	1	1	739.32	2215.95	2215.95	-0.02	-1e-05	11/368	11	EThcD (ETD With Supplemental HCD)	MS2	18.0922	277.158	122.373	16854	012920ncs-n-CL164-4-gm09503dmd-ptmEthCD.raw	F1
	0.0331034	36	48		38	FALSE	Medium	Mascot (A4)	Unambiguous	MHYPMVEYCTPTTSGEDVR		1	1	P11532	P11532	0	3	0.6842	0	1	1	739.32	2215.95	2215.95	-0.02	-1e-05	12/368	12	EThcD (ETD With Supplemental HCD)	MS2	0	240.617	111.311	15359	012920ncs-n-CL164-4-gm09503dmd-ptmEthCD.raw	F1
	0.00181081	36	48		51	FALSE	High	Mascot (A4)	Unambiguous	MHYPMVEYCTPTTSGEDVR		1	1	P11532	P11532	0	3	0.8235	0	1	1	739.32	2215.95	2215.95	-0.02	-1e-05	13/368	13	EThcD (ETD With Supplemental HCD)	MS2	0	66.121	80.612	9701	012920ncs-n-CL164-4-gm09503dmd-ptmEthCD.raw	F1
	0.00052144	36	48		56	FALSE	High	Mascot (A4)	Unambiguous	mHYPMVEYCTPTTSGEDVR	M1(Oxidation)	1	1	P11532	P11532	0	3	0.1786	0	1	1	744.652	2231.94	2231.94	0.1	8e-05	14/368	14	EThcD (ETD With Supplemental HCD)	MS2	11.6857	53.282	68.5878	7143	012920ncs-n-CL164-4-gm09503dmd-ptmEthCD.raw	F1
	0.758628	36	48		24	FALSE	Low	Mascot (A4)	Unambiguous	mHYPMVEYCTPTTSGEDVR	M1(Oxidation)	1	1	P11532	P11532	0	3	0.125	0	1	1	744.652	2231.94	2231.94	0.02	2e-05	11/368	11	EThcD (ETD With Supplemental HCD)	MS2	23.5027	127.271	69.3101	7301	012920ncs-n-CL164-4-gm09503dmd-ptmEthCD.raw	F1
	0.0393576	36	48		37	FALSE	Medium	Mascot (A4)	Unambiguous	mHYPMVEYCTPTTSGEDVR	M1(Oxidation)	1	1	P11532	P11532	0	3	0.1351	0	1	1	744.652	2231.94	2231.94	0.02	2e-05	10/368	10	EThcD (ETD With Supplemental HCD)	MS2	25.7702	82.741	64.5793	6316	012920ncs-n-CL164-4-gm09503dmd-ptmEthCD.raw	F1
	0.0843391	36	48		34	FALSE	Low	Mascot (A4)	Unambiguous	mHYPMVEYCTPTTSGEDVR	M1(Oxidation)	1	1	P11532	P11532	0	3	0.0588	0	1	1	744.652	2231.94	2231.94	0.02	2e-05	12/368	12	EThcD (ETD With Supplemental HCD)	MS2	11.6525	63.229	70.9058	7659	012920ncs-n-CL164-4-gm09503dmd-ptmEthCD.raw	F1
	0.00070409	36	48		55	FALSE	High	Mascot (A4)	Unambiguous	MHYPmVEYCTPTTSGEDVR	M5(Oxidation)	1	1	P11532	P11532	0	3	0.0727	0	1	1	744.652	2231.94	2231.94	-0.06	-5e-05	10/368	10	EThcD (ETD With Supplemental HCD)	MS2	9.57448	54.296	65.2809	6462	012920ncs-n-CL164-4-gm09503dmd-ptmEthCD.raw	F1
	0.0018659	36	48		50	FALSE	High	Mascot (A4)	Unambiguous	mHYPMVEYCTPTTSGEDVR	M1(Oxidation)	1	1	P11532	P11532	0	3	0.2	0	1	1	744.652	2231.94	2231.94	-0.23	-0.00017	11/368	11	EThcD (ETD With Supplemental HCD)	MS2	12.4563	63.002	72.8259	8048	012920ncs-n-CL164-4-gm09503dmd-ptmEthCD.raw	F1
	9.12603e-05	36	48		63	FALSE	High	Mascot (A4)	Unambiguous	MHYPMVEYCTPTTSGEDVR		1	1	P11532	P11532	0	3	0.7302	0	1	1	739.322	2215.95	2215.95	1.97	0.00145	13/368	13	EThcD (ETD With Supplemental HCD)	MS2	0.289226	1.082	73.4561	8186	012920ncs-n-CL164-4-gm09503dmd-ptmEthCD.raw	F1
	2.37201e-05	36	48		69	FALSE	High	Mascot (A4)	Unambiguous	MHYPMVEYCTPTTSGEDVR		1	1	P11532	P11532	0	3	0.8261	0	1	1	739.321	2215.95	2215.95	0.65	0.00048	13/368	13	EThcD (ETD With Supplemental HCD)	MS2	0.227881	1.564	74.1578	8332	012920ncs-n-CL164-4-gm09503dmd-ptmEthCD.raw	F1
	0.649165	36	48		25	FALSE	Low	Mascot (A4)	Unambiguous	MHYPMVEYCTPTTSGEDVR		1	1	P11532	P11532	0	3	0.64	0	1	1	739.32	2215.95	2215.95	0.23	0.00017	10/368	10	EThcD (ETD With Supplemental HCD)	MS2	40.4562	269.319	102.733	14005	012920ncs-n-CL164-4-gm09503dmd-ptmEthCD.raw	F1
	0.00230333	36	48		50	FALSE	High	Mascot (A4)	Unambiguous	MHYPMVEYCTPTTSGEDVR		1	1	P11532	P11532	0	3	0.76	0	1	1	739.32	2215.95	2215.95	0.23	0.00017	11/368	11	EThcD (ETD With Supplemental HCD)	MS2	13.2623	474.546	119.665	16503	012920ncs-n-CL164-4-gm09503dmd-ptmEthCD.raw	F1
	0.022665	36	48		40	FALSE	Medium	Mascot (A4)	Unambiguous	MHYPMVEYCTPTTSGEDVR		1	1	P11532	P11532	0	3	0.775	0	1	1	739.32	2215.95	2215.95	0.23	0.00017	11/368	11	EThcD (ETD With Supplemental HCD)	MS2	0	146.315	97.6476	13097	012920ncs-n-CL164-4-gm09503dmd-ptmEthCD.raw	F1
	0.00195919	36	48		50	FALSE	High	Mascot (A4)	Unambiguous	MHYPMVEYCTPTTSGEDVR		1	1	P11532	P11532	0	3	0.86	0	1	1	739.32	2215.95	2215.95	0.15	0.00011	11/368	11	EThcD (ETD With Supplemental HCD)	MS2	0	406.64	115.834	15998	012920ncs-n-CL164-4-gm09503dmd-ptmEthCD.raw	F1
	0.00822388	36	48		44	FALSE	Medium	Mascot (A4)	Unambiguous	MHYPMVEYCTPTTSGEDVR		1	1	P11532	P11532	0	3	0.7727	0	1	1	739.32	2215.95	2215.95	0.15	0.00011	13/368	13	EThcD (ETD With Supplemental HCD)	MS2	9.77413	279.139	113.637	15694	012920ncs-n-CL164-4-gm09503dmd-ptmEthCD.raw	F1
	0.00367175	36	48		48	FALSE	Medium	Mascot (A4)	Unambiguous	MHYPMVEYCTPTTSGEDVR		1	1	P11532	P11532	0	2	0.7708	0	1	1	1108.48	2215.95	2215.95	0.07	8e-05	11/368	11	EThcD (ETD With Supplemental HCD)	MS2	21.448	500	76.1715	8763	012920ncs-n-CL164-4-gm09503dmd-ptmEthCD.raw	F1
	0.000932981	36	48		54	FALSE	High	Mascot (A4)	Unambiguous	MHYPMVEYCTPTTSGEDVR		1	1	P11532	P11532	0	2	0.8148	0	1	1	1108.48	2215.95	2215.95	0.07	8e-05	12/368	12	EThcD (ETD With Supplemental HCD)	MS2	1.88763	58.008	73.2255	8135	012920ncs-n-CL164-4-gm09503dmd-ptmEthCD.raw	F1
	0.0435385	36	48		37	FALSE	Medium	Mascot (A4)	Unambiguous	MHYPMVEYCTPTTSGEDVR		1	1	P11532	P11532	0	3	0.7838	0	1	1	739.32	2215.95	2215.95	0.07	5e-05	25/368	25	EThcD (ETD With Supplemental HCD)	MS2	8.56663	500	125.623	17268	012920ncs-n-CL164-4-gm09503dmd-ptmEthCD.raw	F1
	0.192696	36	48		30	FALSE	Low	Mascot (A4)	Unambiguous	MHYPMVEYCTPTTSGEDVR		1	1	P11532	P11532	0	3	0.7	0	1	1	739.32	2215.95	2215.95	0.07	5e-05	15/368	15	EThcD (ETD With Supplemental HCD)	MS2	9.2958	500	127.236	17466	012920ncs-n-CL164-4-gm09503dmd-ptmEthCD.raw	F1
	0.0286334	36	48		39	FALSE	Medium	Mascot (A4)	Unambiguous	MHYPMVEYCTPTTSGEDVR		1	1	P11532	P11532	0	3	0.7692	0	1	1	739.32	2215.95	2215.95	0.07	5e-05	8/368	8	EThcD (ETD With Supplemental HCD)	MS2	11.8308	263.9	124.77	17161	012920ncs-n-CL164-4-gm09503dmd-ptmEthCD.raw	F1
	0.0157715	36	48		41	FALSE	Medium	Mascot (A4)	Unambiguous	MHYPMVEYCTPTTSGEDVR		1	1	P11532	P11532	0	3	0.7805	0	1	1	739.32	2215.95	2215.95	-0.02	-1e-05	12/368	12	EThcD (ETD With Supplemental HCD)	MS2	20.3847	500	117.069	16163	012920ncs-n-CL164-4-gm09503dmd-ptmEthCD.raw	F1
	0.00375727	36	48		47	FALSE	Medium	Mascot (A4)	Unambiguous	MHYPMVEYCTPTTSGEDVR		1	1	P11532	P11532	0	3	0.7872	0	1	1	739.32	2215.95	2215.95	-0.02	-1e-05	11/368	11	EThcD (ETD With Supplemental HCD)	MS2	11.4817	439.179	121.555	16749	012920ncs-n-CL164-4-gm09503dmd-ptmEthCD.raw	F1
	0.0519844	36	48		36	FALSE	Medium	Mascot (A4)	Unambiguous	MHYPMVEYCTPTTSGEDVR		1	1	P11532	P11532	0	3	0.75	0	1	1	739.32	2215.95	2215.95	-0.02	-1e-05	22/368	22	EThcD (ETD With Supplemental HCD)	MS2	36.1203	192.88	101.095	13715	012920ncs-n-CL164-4-gm09503dmd-ptmEthCD.raw	F1
	0.0495305	36	48		36	FALSE	Medium	Mascot (A4)	Unambiguous	MHYPMVEYCTPTTSGEDVR		1	1	P11532	P11532	0	3	0.75	0	1	1	739.32	2215.95	2215.95	-0.02	-1e-05	11/368	11	EThcD (ETD With Supplemental HCD)	MS2	10.0049	500	126.513	17379	012920ncs-n-CL164-4-gm09503dmd-ptmEthCD.raw	F1
	0.000290948	34	46		57	FALSE	High	Mascot (A4)	Unambiguous	GLSPLPSPPEmMPTSPQSPR	M11(Oxidation)	1	1	P11532	P11532	0	2	0.0702	0	1	1	1061.52	2122.03	2122.03	0.38	0.0004	11/418	11	EThcD (ETD With Supplemental HCD)	MS2	6.90505	288.855	70.9229	7663	012920ncs-n-CL164-4-gm09503dmd-ptmEthCD.raw	F1
	1.90474e-05	34	46		69	FALSE	High	Mascot (A4)	Unambiguous	GLSPLPSPPEMmPTSPQSPR	M12(Oxidation)	1	1	P11532	P11532	0	2	0.8261	0	1	2	1061.52	2122.03	2122.03	0.15	0.00016	20/418	20	EThcD (ETD With Supplemental HCD)	MS2	3.29741	274.056	68.8843	7206	012920ncs-n-CL164-4-gm09503dmd-ptmEthCD.raw	F1
	1.59527e-05	34	46		69	FALSE	High	Mascot (A4)	Unambiguous	GLSPLPSPPEmMPTSPQSPR	M11(Oxidation)	1	1	P11532	P11532	0	2	0.8261	0	1	1	1061.52	2122.03	2122.03	0.15	0.00016	20/418	20	EThcD (ETD With Supplemental HCD)	MS2	3.29741	274.056	68.8843	7206	012920ncs-n-CL164-4-gm09503dmd-ptmEthCD.raw	F1
	0.000140079	34	46		60	FALSE	High	Mascot (A4)	Unambiguous	GLSPLPSPPEmMPTSPQSPR	M11(Oxidation)	1	1	P11532	P11532	0	3	0.1	0	1	1	708.015	2122.03	2122.03	0.14	0.0001	25/418	25	EThcD (ETD With Supplemental HCD)	MS2	21.0073	500	62.9953	5997	012920ncs-n-CL164-4-gm09503dmd-ptmEthCD.raw	F1
	3.99433	34	46		15	FALSE	Low	Mascot (A4)	Unambiguous	GLSPLPSPPEMMPTSPQSPR		1	1	P11532	P11532	0	2	0.7333	0	1	1	1053.52	2106.04	2106.04	0.29	0.0003	10/418	10	EThcD (ETD With Supplemental HCD)	MS2	7.24454	753.591	138.486	18521	012920ncs-n-CL164-4-gm09503dmd-ptmEthCD.raw	F1
	1.17881	34	46		20	FALSE	Low	Mascot (A4)	Unambiguous	GLSPLPSPPEMMPTSPQSPR		1	1	P11532	P11532	0	2	0.35	0	1	1	1053.52	2106.04	2106.04	0.29	0.0003	19/418	19	EThcD (ETD With Supplemental HCD)	MS2	9.69387	500	137.663	18424	012920ncs-n-CL164-4-gm09503dmd-ptmEthCD.raw	F1
	0.124006	34	46		30	FALSE	Low	Mascot (A4)	Unambiguous	GLSPLPSPPEMMPTSPQSPR		1	1	P11532	P11532	0	2	0.6667	0	1	1	1053.52	2106.04	2106.04	0.29	0.0003	20/418	20	EThcD (ETD With Supplemental HCD)	MS2	0	500	0.6631	62	012920ncs-n-CL164-4-gm09503dmd-ptmEthCD.raw	F1
	0.000173223	34	46		59	FALSE	High	Mascot (A4)	Unambiguous	GLSPLPSPPEMMPTSPQSPR		1	1	P11532	P11532	0	2	0.8136	0	1	1	1053.52	2106.04	2106.04	0.17	0.00018	24/418	24	EThcD (ETD With Supplemental HCD)	MS2	0.455827	71.467	72.2741	7937	012920ncs-n-CL164-4-gm09503dmd-ptmEthCD.raw	F1
	0.0806501	34	46		32	FALSE	Low	Mascot (A4)	Unambiguous	GLSPLPSPPEMMPTSPQSPR		1	1	P11532	P11532	0	2	0.7188	0	1	1	1053.52	2106.04	2106.04	0.17	0.00018	12/418	12	EThcD (ETD With Supplemental HCD)	MS2	24.3425	500	142.131	18918	012920ncs-n-CL164-4-gm09503dmd-ptmEthCD.raw	F1
	0.770203	34	46		22	FALSE	Low	Mascot (A4)	Unambiguous	GLSPLPSPPEMMPTSPQSPR		1	1	P11532	P11532	0	2	0.5455	0	1	1	1053.52	2106.04	2106.04	0.17	0.00018	10/418	10	EThcD (ETD With Supplemental HCD)	MS2	4.16412	500	121.565	16750	012920ncs-n-CL164-4-gm09503dmd-ptmEthCD.raw	F1
	0.53902	34	46		24	FALSE	Low	Mascot (A4)	Unambiguous	GLSPLPSPPEMMPTSPQSPR		1	1	P11532	P11532	0	2	0.5	0	1	1	1053.52	2106.04	2106.04	0.17	0.00018	18/418	18	EThcD (ETD With Supplemental HCD)	MS2	0	500	115.309	15927	012920ncs-n-CL164-4-gm09503dmd-ptmEthCD.raw	F1
	0.00150004	34	46		49	FALSE	High	Mascot (A4)	Unambiguous	GLSPLPSPPEMMPTSPQSPR		1	1	P11532	P11532	0	2	0.6735	0	1	1	1053.52	2106.04	2106.04	0.05	6e-05	19/418	19	EThcD (ETD With Supplemental HCD)	MS2	6.32825	292.095	74.324	8370	012920ncs-n-CL164-4-gm09503dmd-ptmEthCD.raw	F1
	1.76645	34	46		19	FALSE	Low	Mascot (A4)	Unambiguous	GLSPLPSPPEMMPTSPQSPR		1	1	P11532	P11532	0	2	0.3684	0	1	1	1053.52	2106.04	2106.04	0.05	6e-05	10/418	10	EThcD (ETD With Supplemental HCD)	MS2	0	500	126.272	17350	012920ncs-n-CL164-4-gm09503dmd-ptmEthCD.raw	F1
	0.00034827	34	46		56	FALSE	High	Mascot (A4)	Unambiguous	GLSPLPSPPEMMPTSPQSPR		1	1	P11532	P11532	0	3	0.7143	0	1	1	702.683	2106.04	2106.04	0.02	1e-05	24/418	24	EThcD (ETD With Supplemental HCD)	MS2	36.0024	37.061	73.1803	8124	012920ncs-n-CL164-4-gm09503dmd-ptmEthCD.raw	F1
	0.229481	34	46		27	FALSE	Low	Mascot (A4)	Unambiguous	GLSPLPSPPEMMPTSPQSPR		1	1	P11532	P11532	0	2	0.7037	0	1	1	1053.52	2106.04	2106.04	-0.06	-6e-05	12/418	12	EThcD (ETD With Supplemental HCD)	MS2	0	500	123.998	17060	012920ncs-n-CL164-4-gm09503dmd-ptmEthCD.raw	F1
	2.86251	34	46		17	FALSE	Low	Mascot (A4)	Unambiguous	GLSPLPSPPEMMPTSPQSPR		1	1	P11532	P11532	0	2	0.3529	0	1	1	1053.52	2106.04	2106.04	-0.06	-6e-05	9/418	9	EThcD (ETD With Supplemental HCD)	MS2	0	500	113.694	15703	012920ncs-n-CL164-4-gm09503dmd-ptmEthCD.raw	F1
	0.000941342	34	46		51	FALSE	High	Mascot (A4)	Unambiguous	GLSPLPSPPEMMPTSPQSPR		1	1	P11532	P11532	0	3	0.8039	0	1	1	702.683	2106.04	2106.04	-0.07	-5e-05	22/418	22	EThcD (ETD With Supplemental HCD)	MS2	10.5735	36.969	70.3462	7536	012920ncs-n-CL164-4-gm09503dmd-ptmEthCD.raw	F1
	0.000102312	34	46		61	FALSE	High	Mascot (A4)	Unambiguous	GLSPLPSPPEMMPTSPQSPR		1	1	P11532	P11532	0	3	0.8033	0	1	1	702.683	2106.04	2106.04	-0.15	-0.00011	23/418	23	EThcD (ETD With Supplemental HCD)	MS2	0.768922	5.333	71.0639	7687	012920ncs-n-CL164-4-gm09503dmd-ptmEthCD.raw	F1
	0.000788757	34	46		52	FALSE	High	Mascot (A4)	Unambiguous	GLSPLPSPPEMMPTSPQSPR		1	1	P11532	P11532	0	2	0.8077	0	1	1	1053.52	2106.04	2106.04	-0.18	-0.00019	12/418	12	EThcD (ETD With Supplemental HCD)	MS2	27.2709	500	69.5139	7348	012920ncs-n-CL164-4-gm09503dmd-ptmEthCD.raw	F1
	0.000916101	34	46		52	FALSE	High	Mascot (A4)	Unambiguous	GLSPLPSPPEMMPTSPQSPR		1	1	P11532	P11532	0	2	0.7885	0	1	1	1053.52	2106.04	2106.04	-0.18	-0.00019	11/418	11	EThcD (ETD With Supplemental HCD)	MS2	0.291294	5.3	70.8561	7646	012920ncs-n-CL164-4-gm09503dmd-ptmEthCD.raw	F1
	0.511615	34	46		24	FALSE	Low	Mascot (A4)	Unambiguous	GLSPLPSPPEMMPTSPQSPR		1	1	P11532	P11532	0	2	0.5833	0	1	1	1053.52	2106.04	2106.04	-0.18	-0.00019	15/418	15	EThcD (ETD With Supplemental HCD)	MS2	0	500	126.965	17434	012920ncs-n-CL164-4-gm09503dmd-ptmEthCD.raw	F1
	0.061557	34	46		33	FALSE	Low	Mascot (A4)	Unambiguous	GLSPLPSPPEMMPTSPQSPR		1	1	P11532	P11532	0	2	0.697	0	1	1	1053.52	2106.04	2106.04	-0.29	-0.00031	19/418	19	EThcD (ETD With Supplemental HCD)	MS2	0	500	75.8179	8686	012920ncs-n-CL164-4-gm09503dmd-ptmEthCD.raw	F1
	0.00132824	34	46		50	FALSE	High	Mascot (A4)	Unambiguous	GLSPLPSPPEMMPTSPQSPR		1	1	P11532	P11532	0	2	0.8	0	1	1	1053.52	2106.04	2106.04	-0.29	-0.00031	12/418	12	EThcD (ETD With Supplemental HCD)	MS2	41.9541	51.929	72.9562	8076	012920ncs-n-CL164-4-gm09503dmd-ptmEthCD.raw	F1
	0.0249045	34	46		37	FALSE	Medium	Mascot (A4)	Unambiguous	GLSPLPSPPEMMPTSPQSPR		1	1	P11532	P11532	0	3	0.7297	0	1	1	702.683	2106.04	2106.04	-0.33	-0.00023	23/418	23	EThcD (ETD With Supplemental HCD)	MS2	14.8972	126.865	74.9689	8504	012920ncs-n-CL164-4-gm09503dmd-ptmEthCD.raw	F1
	0.000472899	34	46		54	FALSE	High	Mascot (A4)	Unambiguous	GLSPLPSPPEMMPTSPQSPR		1	1	P11532	P11532	0	2	0.8333	0	1	1	1053.52	2106.03	2106.04	-0.41	-0.00043	12/418	12	EThcD (ETD With Supplemental HCD)	MS2	0	452.989	75.0364	8517	012920ncs-n-CL164-4-gm09503dmd-ptmEthCD.raw	F1
	0.132669	34	46		30	FALSE	Low	Mascot (A4)	Unambiguous	GLSPLPSPPEMMPTSPQSPR		1	1	P11532	P11532	0	2	0.6	0	1	1	1053.52	2106.03	2106.04	-0.41	-0.00043	10/418	10	EThcD (ETD With Supplemental HCD)	MS2	0	500	79.0855	9378	012920ncs-n-CL164-4-gm09503dmd-ptmEthCD.raw	F1
	0.0208092	34	46		38	FALSE	Medium	Mascot (A4)	Unambiguous	GLSPLPSPPEMMPTSPQSPR		1	1	P11532	P11532	0	2	0.6053	0	1	1	1053.52	2106.03	2106.04	-0.53	-0.00055	18/418	18	EThcD (ETD With Supplemental HCD)	MS2	14.4221	160.322	73.6286	8221	012920ncs-n-CL164-4-gm09503dmd-ptmEthCD.raw	F1
	1.31903e-07	34	46		90	FALSE	High	Mascot (A4)	Unambiguous	GLSPLPSPPEMMPTSPQSPR		1	1	P11532	P11532	0	2	0.8	0	1	1	1053.52	2106.03	2106.04	-0.53	-0.00055	13/418	13	EThcD (ETD With Supplemental HCD)	MS2	0	47.723	70.1737	7499	012920ncs-n-CL164-4-gm09503dmd-ptmEthCD.raw	F1
	1.34047	34	46		20	FALSE	Low	Mascot (A4)	Unambiguous	GLSPLPSPPEMMPTSPQSPR		1	1	P11532	P11532	0	2	0.2	0	1	1	1053.52	2106.03	2106.04	-0.53	-0.00055	19/418	19	EThcD (ETD With Supplemental HCD)	MS2	0	500	119.317	16456	012920ncs-n-CL164-4-gm09503dmd-ptmEthCD.raw	F1
	0.00264912	34	46		47	FALSE	High	Mascot (A4)	Unambiguous	GLSPLPSPPEMMPTSPQSPR		1	1	P11532	P11532	0	3	0.8511	0	1	1	702.684	2106.04	2106.04	0.37	0.00026	17/418	17	EThcD (ETD With Supplemental HCD)	MS2	5.84521	181.171	74.2384	8350	012920ncs-n-CL164-4-gm09503dmd-ptmEthCD.raw	F1
	0.0467112	34	46		35	FALSE	Medium	Mascot (A4)	Unambiguous	GLSPLPSPPEMMPTSPQSPR		1	1	P11532	P11532	0	2	0.7353	0	1	1	1053.52	2106.03	2106.04	-0.64	-0.00068	16/418	16	EThcD (ETD With Supplemental HCD)	MS2	14.1761	500	78.1888	9196	012920ncs-n-CL164-4-gm09503dmd-ptmEthCD.raw	F1
	0.111199	34	46		31	FALSE	Low	Mascot (A4)	Unambiguous	GLSPLPSPPEMMPTSPQSPR		1	1	P11532	P11532	0	2	0.7419	0	1	1	1053.52	2106.04	2106.04	0.4	0.00042	14/418	14	EThcD (ETD With Supplemental HCD)	MS2	0	500	109.453	15085	012920ncs-n-CL164-4-gm09503dmd-ptmEthCD.raw	F1
	0.00061371	34	46		53	FALSE	High	Mascot (A4)	Unambiguous	GLSPLPSPPEMMPTSPQSPR		1	1	P11532	P11532	0	2	0.8113	0	1	1	1053.53	2106.04	2106.04	3.3	0.00348	23/418	23	EThcD (ETD With Supplemental HCD)	MS2	10.8173	9.031	71.574	7796	012920ncs-n-CL164-4-gm09503dmd-ptmEthCD.raw	F1
	0.000904426	34	46		52	FALSE	High	Mascot (A4)	Unambiguous	GLSPLPSPPEmMPTSPQSPR	M11(Oxidation)	1	1	P11532	P11532	0	3		0.037	2	2	708.015	2122.03	2122.03	0.14	0.0001	24/418	24	EThcD (ETD With Supplemental HCD)	MS2	2.605	162.092	64.8654	6378	012920ncs-n-CL164-4-gm09503dmd-ptmEthCD.raw	F1
	0.000579927	34	46		54	FALSE	High	Mascot (A4)	Unambiguous	GLSPLPSPPEMmPTSPQSPR	M12(Oxidation)	1	1	P11532	P11532	0	3	0.037	0	1	1	708.015	2122.03	2122.03	0.14	0.0001	15/418	15	EThcD (ETD With Supplemental HCD)	MS2	2.605	162.092	64.8654	6378	012920ncs-n-CL164-4-gm09503dmd-ptmEthCD.raw	F1
	0.00196505	34	46		49	FALSE	High	Mascot (A4)	Unambiguous	GLSPLPSPPEmMPTSPQSPR	M11(Oxidation)	1	1	P11532	P11532	0	3	0.7959	0	1	2	708.015	2122.03	2122.03	0.14	0.0001	18/418	18	EThcD (ETD With Supplemental HCD)	MS2	57.0482	138.676	66.7202	6752	012920ncs-n-CL164-4-gm09503dmd-ptmEthCD.raw	F1
	0.00195602	34	46		49	FALSE	High	Mascot (A4)	Unambiguous	GLSPLPSPPEMmPTSPQSPR	M12(Oxidation)	1	1	P11532	P11532	0	3	0.7959	0	1	1	708.015	2122.03	2122.03	0.14	0.0001	18/418	18	EThcD (ETD With Supplemental HCD)	MS2	57.0482	138.676	66.7202	6752	012920ncs-n-CL164-4-gm09503dmd-ptmEthCD.raw	F1
	0.00462694	34	46		45	FALSE	Medium	Mascot (A4)	Unambiguous	GLSPLPSPPEmMPTSPQSPR	M11(Oxidation)	1	1	P11532	P11532	0	3	0.0667	0	1	1	708.015	2122.03	2122.03	0.06	4e-05	18/418	18	EThcD (ETD With Supplemental HCD)	MS2	36.7196	123.918	68.6838	7163	012920ncs-n-CL164-4-gm09503dmd-ptmEthCD.raw	F1
	0.121701	34	46		31	FALSE	Low	Mascot (A4)	Unambiguous	GLSPLPSPPEmMPTSPQSPR	M11(Oxidation)	1	1	P11532	P11532	0	3	0.0645	0	1	1	708.015	2122.03	2122.03	0.06	4e-05	18/418	18	EThcD (ETD With Supplemental HCD)	MS2	52.8326	91.86	64.2011	6238	012920ncs-n-CL164-4-gm09503dmd-ptmEthCD.raw	F1
	0.00117216	34	46		51	FALSE	High	Mascot (A4)	Unambiguous	GLSPLPSPPEMmPTSPQSPR	M12(Oxidation)	1	1	P11532	P11532	0	2	0.7843	0	1	2	1061.52	2122.03	2122.03	0.03	4e-05	17/418	17	EThcD (ETD With Supplemental HCD)	MS2	0	120.902	68.1811	7054	012920ncs-n-CL164-4-gm09503dmd-ptmEthCD.raw	F1
	0.00103989	34	46		51	FALSE	High	Mascot (A4)	Unambiguous	GLSPLPSPPEmMPTSPQSPR	M11(Oxidation)	1	1	P11532	P11532	0	2	0.7843	0	1	1	1061.52	2122.03	2122.03	0.03	4e-05	11/418	11	EThcD (ETD With Supplemental HCD)	MS2	0	120.902	68.1811	7054	012920ncs-n-CL164-4-gm09503dmd-ptmEthCD.raw	F1
	0.000284026	34	46		57	FALSE	High	Mascot (A4)	Unambiguous	GLSPLPSPPEmMPTSPQSPR	M11(Oxidation)	1	1	P11532	P11532	0	3		0.0172	2	2	708.015	2122.03	2122.03	-0.03	-2e-05	17/418	17	EThcD (ETD With Supplemental HCD)	MS2	41.0658	65.968	70.8996	7657	012920ncs-n-CL164-4-gm09503dmd-ptmEthCD.raw	F1
	0.000211036	34	46		58	FALSE	High	Mascot (A4)	Unambiguous	GLSPLPSPPEMmPTSPQSPR	M12(Oxidation)	1	1	P11532	P11532	0	3	0.0172	0	1	1	708.015	2122.03	2122.03	-0.03	-2e-05	17/418	17	EThcD (ETD With Supplemental HCD)	MS2	41.0658	65.968	70.8996	7657	012920ncs-n-CL164-4-gm09503dmd-ptmEthCD.raw	F1
	0.0989367	34	46		32	FALSE	Low	Mascot (A4)	Unambiguous	GLSPLPSPPEMmPTSPQSPR	M12(Oxidation)	1	1	P11532	P11532	0	3		0.0303	2	2	708.015	2122.03	2122.03	-0.03	-2e-05	18/418	18	EThcD (ETD With Supplemental HCD)	MS2	19.2648	89.584	70.0527	7471	012920ncs-n-CL164-4-gm09503dmd-ptmEthCD.raw	F1
	0.0798652	34	46		33	FALSE	Low	Mascot (A4)	Unambiguous	GLSPLPSPPEmMPTSPQSPR	M11(Oxidation)	1	1	P11532	P11532	0	3	0.0303	0	1	1	708.015	2122.03	2122.03	-0.03	-2e-05	18/418	18	EThcD (ETD With Supplemental HCD)	MS2	19.2648	89.584	70.0527	7471	012920ncs-n-CL164-4-gm09503dmd-ptmEthCD.raw	F1
	0.00201222	34	46		48	FALSE	High	Mascot (A4)	Unambiguous	GLSPLPSPPEmMPTSPQSPR	M11(Oxidation)	1	1	P11532	P11532	0	2		0.04	2	2	1061.52	2122.03	2122.03	-0.08	-9e-05	14/418	14	EThcD (ETD With Supplemental HCD)	MS2	0	291.166	64.0233	6203	012920ncs-n-CL164-4-gm09503dmd-ptmEthCD.raw	F1
	0.00150895	34	46		50	FALSE	High	Mascot (A4)	Unambiguous	GLSPLPSPPEMmPTSPQSPR	M12(Oxidation)	1	1	P11532	P11532	0	2	0.04	0	1	1	1061.52	2122.03	2122.03	-0.08	-9e-05	15/418	15	EThcD (ETD With Supplemental HCD)	MS2	0	291.166	64.0233	6203	012920ncs-n-CL164-4-gm09503dmd-ptmEthCD.raw	F1
	6.07682e-05	34	46		64	FALSE	High	Mascot (A4)	Unambiguous	GLSPLPSPPEmMPTSPQSPR	M11(Oxidation)	1	1	P11532	P11532	0	2	0.0781	0	1	1	1061.52	2122.03	2122.03	-0.08	-9e-05	19/418	19	EThcD (ETD With Supplemental HCD)	MS2	0	156.69	67.4879	6907	012920ncs-n-CL164-4-gm09503dmd-ptmEthCD.raw	F1
	2.33853e-05	34	46		68	FALSE	High	Mascot (A4)	Unambiguous	GLSPLPSPPEMmPTSPQSPR	M12(Oxidation)	1	1	P11532	P11532	0	2		0.0145	2	2	1061.52	2122.03	2122.03	-0.2	-0.00021	19/418	19	EThcD (ETD With Supplemental HCD)	MS2	0	496.061	65.4249	6488	012920ncs-n-CL164-4-gm09503dmd-ptmEthCD.raw	F1
	1.93617e-05	34	46		69	FALSE	High	Mascot (A4)	Unambiguous	GLSPLPSPPEmMPTSPQSPR	M11(Oxidation)	1	1	P11532	P11532	0	2	0.0145	0	1	1	1061.52	2122.03	2122.03	-0.2	-0.00021	19/418	19	EThcD (ETD With Supplemental HCD)	MS2	0	496.061	65.4249	6488	012920ncs-n-CL164-4-gm09503dmd-ptmEthCD.raw	F1
	0.0562268	34	46		34	FALSE	Medium	Mascot (A4)	Unambiguous	GLSPLPSPPEMmPTSPQSPR	M12(Oxidation)	1	1	P11532	P11532	0	2	0.0588	0	1	1	1061.52	2122.03	2122.03	-0.2	-0.00021	12/418	12	EThcD (ETD With Supplemental HCD)	MS2	0	221.588	69.5704	7360	012920ncs-n-CL164-4-gm09503dmd-ptmEthCD.raw	F1
	0.000478567	34	46		55	FALSE	High	Mascot (A4)	Unambiguous	GLSPLPSPPEmMPTSPQSPR	M11(Oxidation)	1	1	P11532	P11532	0	2		0.0179	2	2	1061.52	2122.03	2122.03	-0.2	-0.00021	18/418	18	EThcD (ETD With Supplemental HCD)	MS2	6.9387	360.354	66.1129	6632	012920ncs-n-CL164-4-gm09503dmd-ptmEthCD.raw	F1
	0.000389891	34	46		56	FALSE	High	Mascot (A4)	Unambiguous	GLSPLPSPPEMmPTSPQSPR	M12(Oxidation)	1	1	P11532	P11532	0	2	0.0179	0	1	1	1061.52	2122.03	2122.03	-0.2	-0.00021	18/418	18	EThcD (ETD With Supplemental HCD)	MS2	6.9387	360.354	66.1129	6632	012920ncs-n-CL164-4-gm09503dmd-ptmEthCD.raw	F1
	0.000911891	34	46		52	FALSE	High	Mascot (A4)	Unambiguous	GLSPLPSPPEMmPTSPQSPR	M12(Oxidation)	1	1	P11532	P11532	0	2	0.1923	0	1	1	1061.52	2122.03	2122.03	-0.2	-0.00021	14/418	14	EThcD (ETD With Supplemental HCD)	MS2	1.08676	88.008	64.7213	6347	012920ncs-n-CL164-4-gm09503dmd-ptmEthCD.raw	F1
	6.41125e-06	34	46		73	FALSE	High	Mascot (A4)	Unambiguous	GLSPLPSPPEmMPTSPQSPR	M11(Oxidation)	1	1	P11532	P11532	0	2	0.1233	0	1	1	1061.52	2122.03	2122.03	-0.2	-0.00021	20/418	20	EThcD (ETD With Supplemental HCD)	MS2	0	189.276	66.8076	6769	012920ncs-n-CL164-4-gm09503dmd-ptmEthCD.raw	F1
	0.00123455	34	46		51	FALSE	High	Mascot (A4)	Unambiguous	GLSPLPSPPEMmPTSPQSPR	M12(Oxidation)	1	1	P11532	P11532	0	2	0.098	0	1	1	1061.52	2122.03	2122.03	-0.31	-0.00033	16/418	16	EThcD (ETD With Supplemental HCD)	MS2	13.8078	289.914	70.2368	7513	012920ncs-n-CL164-4-gm09503dmd-ptmEthCD.raw	F1
	2.2298e-05	34	46		68	FALSE	High	Mascot (A4)	Unambiguous	GLSPLPSPPEmMPTSPQSPR	M11(Oxidation)	1	1	P11532	P11532	0	2	0.1765	0	1	1	1061.52	2122.03	2122.03	-1.35	-0.00143	16/418	16	EThcD (ETD With Supplemental HCD)	MS2	0	84.906	63.3221	6063	012920ncs-n-CL164-4-gm09503dmd-ptmEthCD.raw	F1
	1.77508	34	46		19	FALSE	Low	Mascot (A4)	Unambiguous	GLSPLPSPPEMmPTSPQSPR	M12(Oxidation)	1	1	P11532	P11532	0	2	0.1579	0	1	1	1061.52	2122.03	2122.03	-2.27	-0.00241	15/418	15	EThcD (ETD With Supplemental HCD)	MS2	100	174.782	71.6361	7807	012920ncs-n-CL164-4-gm09503dmd-ptmEthCD.raw	F1
	0.0532636	34	46		34	FALSE	Low	Mascot (A4)	Unambiguous	GLSPLPSPPEMMPTSPQSPR		1	1	P11532	P11532	0	2	0.7353	0	1	1	1053.52	2106.04	2106.04	0.52	0.00055	14/418	14	EThcD (ETD With Supplemental HCD)	MS2	14.7507	500	76.5754	8849	012920ncs-n-CL164-4-gm09503dmd-ptmEthCD.raw	F1
	3.38606	35	47		17	FALSE	Low	Mascot (A4)	Unambiguous	ELNTQWDHMCQQVYAR		1	1	P11532	P11532	0	3	0.1765	0	1	1	674.637	2021.9	2021.9	-0.2	-0.00013	12/364	12	EThcD (ETD With Supplemental HCD)	MS2	44.3874	63.635	93.1735	12266	012920ncs-n-CL164-4-gm09503dmd-ptmEthCD.raw	F1
	0.0489435	35	47		36	FALSE	Medium	Mascot (A4)	Unambiguous	ELNTQWDHMCQQVYAR		1	1	P11532	P11532	0	3	0.75	0	1	1	674.637	2021.9	2021.9	-0.2	-0.00013	17/364	17	EThcD (ETD With Supplemental HCD)	MS2	13.6657	169.003	109.498	15092	012920ncs-n-CL164-4-gm09503dmd-ptmEthCD.raw	F1
	0.0320402	35	47		38	FALSE	Medium	Mascot (A4)	Unambiguous	ELNTQWDHMCQQVYAR		1	1	P11532	P11532	0	3	0.6842	0	1	1	674.637	2021.9	2021.9	-0.2	-0.00013	13/364	13	EThcD (ETD With Supplemental HCD)	MS2	13.568	171.005	108.053	14872	012920ncs-n-CL164-4-gm09503dmd-ptmEthCD.raw	F1
	0.000261257	18	30		41	FALSE	High	Mascot (A4)	Unambiguous	LTLGLIWNIILHWQVK		1	1	P11532	P11532	0	3	0.9268	0	1	1	649.724	1947.16	1947.16	-0.11	-7e-05	19/330	19	EThcD (ETD With Supplemental HCD)	MS2	36.3556	95.571	128.348	17618	012920ncs-n-CL164-4-gm09503dmd-ptmEthCD.raw	F1
	1.15896e-09	18	30		95	FALSE	High	Mascot (A4)	Unambiguous	LTLGLIWNIILHWQVK		1	1	P11532	P11532	0	2	0.8	0	1	1	974.082	1947.16	1947.16	-0.36	-0.00035	22/330	22	EThcD (ETD With Supplemental HCD)	MS2	8.88505	207.933	128.387	17624	012920ncs-n-CL164-4-gm09503dmd-ptmEthCD.raw	F1
	0.000164428	34	46		59	FALSE	High	Mascot (A4)	Unambiguous	IQNQWDEVQEHLQNR		1	1	P11532	P11532	0	3	0.6441	0	1	1	646.314	1936.93	1936.93	0.88	0.00057	21/330	21	EThcD (ETD With Supplemental HCD)	MS2	0.960462	3.11	66.0628	6621	012920ncs-n-CL164-4-gm09503dmd-ptmEthCD.raw	F1
	1.97768e-05	34	46		68	FALSE	High	Mascot (A4)	Unambiguous	IQNQWDEVQEHLQNR		1	1	P11532	P11532	0	2	0.8382	0	1	1	968.967	1936.93	1936.93	0.16	0.00015	18/330	18	EThcD (ETD With Supplemental HCD)	MS2	2.65549	500	65.4134	6487	012920ncs-n-CL164-4-gm09503dmd-ptmEthCD.raw	F1
	0.000230596	34	46		58	FALSE	High	Mascot (A4)	Unambiguous	IQNQWDEVQEHLQNR		1	1	P11532	P11532	0	3	0.6897	0	1	1	646.314	1936.93	1936.93	0.12	8e-05	12/330	12	EThcD (ETD With Supplemental HCD)	MS2	9.09248	129.966	66.9049	6784	012920ncs-n-CL164-4-gm09503dmd-ptmEthCD.raw	F1
	0.00317215	34	46		46	FALSE	High	Mascot (A4)	Unambiguous	IQNQWDEVQEHLQNR		1	1	P11532	P11532	0	2	0.6739	0	1	1	968.966	1936.93	1936.93	-0.28	-0.00027	17/330	17	EThcD (ETD With Supplemental HCD)	MS2	0	127.052	66.1037	6631	012920ncs-n-CL164-4-gm09503dmd-ptmEthCD.raw	F1
	2.5212e-05	34	46		67	FALSE	High	Mascot (A4)	Unambiguous	IQNQWDEVQEHLQNR		1	1	P11532	P11532	0	3	0.7313	0	1	1	646.313	1936.93	1936.93	-0.35	-0.00023	24/330	24	EThcD (ETD With Supplemental HCD)	MS2	6.25029	17.433	65.3689	6479	012920ncs-n-CL164-4-gm09503dmd-ptmEthCD.raw	F1
	0.0122978	34	46		40	FALSE	Medium	Mascot (A4)	Unambiguous	IQNQWDEVQEHLQNR		1	1	P11532	P11532	0	3	0.625	0	1	1	646.313	1936.92	1936.93	-0.54	-0.00035	12/330	12	EThcD (ETD With Supplemental HCD)	MS2	55.5686	155.292	67.9173	6998	012920ncs-n-CL164-4-gm09503dmd-ptmEthCD.raw	F1
	0.00781082	35	47		43	FALSE	Medium	Mascot (A4)	Unambiguous	ELETLTTNYQWLcTR	C13(Trioxidation)	1	1	P11532	P11532	0	2	0.7907	0	1	1	959.946	1918.88	1918.89	-0.48	-0.00046	11/334	11	EThcD (ETD With Supplemental HCD)	MS2	17.8785	500	84.4224	10507	012920ncs-n-CL164-4-gm09503dmd-ptmEthCD.raw	F1
	0.0276227	33	46		36	FALSE	Medium	Mascot (A4)	Unambiguous	HFNYDIcQSCFFSGR	C7(Trioxidation)	1	1	P11532	P11532	0	2	0.5278	0	1	1	936.377	1871.75	1871.75	-0.18	-0.00017	14/336	14	EThcD (ETD With Supplemental HCD)	MS2	24.448	473.106	82.6055	10127	012920ncs-n-CL164-4-gm09503dmd-ptmEthCD.raw	F1
	19.0098	34	46		9	FALSE	Low	Mascot (A4)	Unambiguous	ELETLTTNYQWLCTR		1	1	P11532	P11532	0	2	0.3333	0	1	1	935.955	1870.9	1870.9	0.95	0.00089	8/334	8	EThcD (ETD With Supplemental HCD)	MS2	0	611.548	130.861	17887	012920ncs-n-CL164-4-gm09503dmd-ptmEthCD.raw	F1
	0.0354402	34	46		36	FALSE	Medium	Mascot (A4)	Unambiguous	ELETLTTNYQWLCTR		1	1	P11532	P11532	0	2	0.7222	0	1	1	935.954	1870.9	1870.9	0.56	0.00052	15/334	15	EThcD (ETD With Supplemental HCD)	MS2	14.8215	500	142.882	19014	012920ncs-n-CL164-4-gm09503dmd-ptmEthCD.raw	F1
	0.899332	34	46		22	FALSE	Low	Mascot (A4)	Unambiguous	ELETLTTNYQWLCTR		1	1	P11532	P11532	0	2	0.5909	0	1	1	935.954	1870.9	1870.9	0.49	0.00046	9/334	9	EThcD (ETD With Supplemental HCD)	MS2	0	712.251	139.609	18637	012920ncs-n-CL164-4-gm09503dmd-ptmEthCD.raw	F1
	0.212664	35	47		29	FALSE	Low	Mascot (A4)	Unambiguous	ELNTQWDHMCQQVYAR		1	1	P11532	P11532	0	3	0.6897	0	1	1	674.637	2021.9	2021.9	-0.2	-0.00013	18/364	18	EThcD (ETD With Supplemental HCD)	MS2	12.116	177.538	117.224	16186	012920ncs-n-CL164-4-gm09503dmd-ptmEthCD.raw	F1
	0.00874369	35	47		43	FALSE	Medium	Mascot (A4)	Unambiguous	ELNTQWDHMCQQVYAR		1	1	P11532	P11532	0	3	0.7209	0	1	1	674.637	2021.9	2021.9	-0.2	-0.00013	17/364	17	EThcD (ETD With Supplemental HCD)	MS2	17.5514	172.864	119.331	16459	012920ncs-n-CL164-4-gm09503dmd-ptmEthCD.raw	F1
	0.503147	35	47		26	FALSE	Low	Mascot (A4)	Unambiguous	ELNTQWDHMCQQVYAR		1	1	P11532	P11532	0	3	0.5	0	1	1	674.637	2021.9	2021.9	-0.2	-0.00013	16/364	16	EThcD (ETD With Supplemental HCD)	MS2	22.2985	73.529	103.851	14194	012920ncs-n-CL164-4-gm09503dmd-ptmEthCD.raw	F1
	0.0203561	35	47		40	FALSE	Medium	Mascot (A4)	Unambiguous	ELNTQWDHMCQQVYAR		1	1	P11532	P11532	0	3	0.725	0	1	1	674.637	2021.9	2021.9	-0.2	-0.00013	18/364	18	EThcD (ETD With Supplemental HCD)	MS2	11.3807	138.992	113.027	15609	012920ncs-n-CL164-4-gm09503dmd-ptmEthCD.raw	F1
	0.288201	35	47		28	FALSE	Low	Mascot (A4)	Unambiguous	ELNTQWDHMCQQVYAR		1	1	P11532	P11532	0	3	0.6786	0	1	1	674.637	2021.9	2021.9	-0.2	-0.00013	18/364	18	EThcD (ETD With Supplemental HCD)	MS2	12.201	141.446	123.651	17017	012920ncs-n-CL164-4-gm09503dmd-ptmEthCD.raw	F1
	1.40183	35	47		21	FALSE	Low	Mascot (A4)	Unambiguous	ELNTQWDHMCQQVYAR		1	1	P11532	P11532	0	3	0.4762	0	1	1	674.637	2021.9	2021.9	-0.2	-0.00013	14/364	14	EThcD (ETD With Supplemental HCD)	MS2	14.5475	195.292	125.771	17287	012920ncs-n-CL164-4-gm09503dmd-ptmEthCD.raw	F1
	0.185703	35	47		30	FALSE	Low	Mascot (A4)	Unambiguous	ELNTQWDHMCQQVYAR		1	1	P11532	P11532	0	3	0.6	0	1	1	674.637	2021.9	2021.9	-0.29	-0.0002	11/364	11	EThcD (ETD With Supplemental HCD)	MS2	42.5704	79.201	95.3474	12677	012920ncs-n-CL164-4-gm09503dmd-ptmEthCD.raw	F1
	0.0128771	35	47		42	FALSE	Medium	Mascot (A4)	Unambiguous	ELNTQWDHMCQQVYAR		1	1	P11532	P11532	0	3	0.7619	0	1	1	674.637	2021.9	2021.9	-0.29	-0.0002	11/364	11	EThcD (ETD With Supplemental HCD)	MS2	2.9033	70.154	83.038	10220	012920ncs-n-CL164-4-gm09503dmd-ptmEthCD.raw	F1
	0.122693	35	47		32	FALSE	Low	Mascot (A4)	Unambiguous	ELNTQWDHMCQQVYAR		1	1	P11532	P11532	0	3	0.5938	0	1	1	674.637	2021.9	2021.9	-0.29	-0.0002	18/364	18	EThcD (ETD With Supplemental HCD)	MS2	0	160.82	111.636	15406	012920ncs-n-CL164-4-gm09503dmd-ptmEthCD.raw	F1
	0.074271	35	47		34	FALSE	Low	Mascot (A4)	Unambiguous	ELNTQWDHMCQQVYAR		1	1	P11532	P11532	0	3	0.7059	0	1	1	674.637	2021.9	2021.9	-0.29	-0.0002	12/364	12	EThcD (ETD With Supplemental HCD)	MS2	9.81029	139.079	122.956	16928	012920ncs-n-CL164-4-gm09503dmd-ptmEthCD.raw	F1
	0.000334826	35	47		57	FALSE	High	Mascot (A4)	Unambiguous	ELNTQWDHMCQQVYAR		1	1	P11532	P11532	0	2	0.8421	0	1	1	1011.45	2021.9	2021.9	-0.28	-0.00029	18/364	18	EThcD (ETD With Supplemental HCD)	MS2	9.46417	202.76	74.4781	8400	012920ncs-n-CL164-4-gm09503dmd-ptmEthCD.raw	F1
	0.369523	35	47		27	FALSE	Low	Mascot (A4)	Unambiguous	ELNTQWDHMCQQVYAR		1	1	P11532	P11532	0	2	0.7407	0	1	1	1011.45	2021.89	2021.9	-0.34	-0.00035	18/364	18	EThcD (ETD With Supplemental HCD)	MS2	0	115.706	76.5287	8839	012920ncs-n-CL164-4-gm09503dmd-ptmEthCD.raw	F1
	0.105895	35	47		32	FALSE	Low	Mascot (A4)	Unambiguous	ELNTQWDHMCQQVYAR		1	1	P11532	P11532	0	3	0.6875	0	1	1	674.636	2021.89	2021.9	-0.38	-0.00026	14/364	14	EThcD (ETD With Supplemental HCD)	MS2	37.4683	29.851	79.4397	9455	012920ncs-n-CL164-4-gm09503dmd-ptmEthCD.raw	F1
	0.380957	35	47		27	FALSE	Low	Mascot (A4)	Unambiguous	ELNTQWDHMCQQVYAR		1	1	P11532	P11532	0	3	0.5556	0	1	1	674.636	2021.89	2021.9	-0.38	-0.00026	15/364	15	EThcD (ETD With Supplemental HCD)	MS2	13.9892	135.61	102.398	13946	012920ncs-n-CL164-4-gm09503dmd-ptmEthCD.raw	F1
	0.000123541	35	47		62	FALSE	High	Mascot (A4)	Unambiguous	ELNTQWDHMCQQVYAR		1	1	P11532	P11532	0	2	0.8226	0	1	1	1011.45	2021.89	2021.9	-0.4	-0.00041	14/364	14	EThcD (ETD With Supplemental HCD)	MS2	11.6119	500	77.92	9136	012920ncs-n-CL164-4-gm09503dmd-ptmEthCD.raw	F1
	2.17176	35	47		19	FALSE	Low	Mascot (A4)	Unambiguous	ELNTQWDHMCQQVYAR		1	1	P11532	P11532	0	2	0.0526	0	1	1	1011.45	2021.89	2021.9	-0.4	-0.00041	16/364	16	EThcD (ETD With Supplemental HCD)	MS2	30.2249	263.954	79.6948	9508	012920ncs-n-CL164-4-gm09503dmd-ptmEthCD.raw	F1
	0.35117	35	47		27	FALSE	Low	Mascot (A4)	Unambiguous	ELNTQWDHMCQQVYAR		1	1	P11532	P11532	0	3	0.2593	0	1	1	674.636	2021.89	2021.9	-0.56	-0.00038	16/364	16	EThcD (ETD With Supplemental HCD)	MS2	14.1845	11.936	77.2535	8999	012920ncs-n-CL164-4-gm09503dmd-ptmEthCD.raw	F1
	0.109274	35	47		32	FALSE	Low	Mascot (A4)	Unambiguous	ELNTQWDHMCQQVYAR		1	1	P11532	P11532	0	3	0.6875	0	1	1	674.636	2021.89	2021.9	-0.56	-0.00038	23/364	23	EThcD (ETD With Supplemental HCD)	MS2	11.5119	30.577	81.6261	9920	012920ncs-n-CL164-4-gm09503dmd-ptmEthCD.raw	F1
	0.0410581	35	47		37	FALSE	Medium	Mascot (A4)	Unambiguous	ELNTQWDHMCQQVYAR		1	1	P11532	P11532	0	3	0.6111	0	1	1	674.636	2021.89	2021.9	-0.65	-0.00044	16/364	16	EThcD (ETD With Supplemental HCD)	MS2	15.5948	128.05	107.37	14768	012920ncs-n-CL164-4-gm09503dmd-ptmEthCD.raw	F1
	3.11957e-05	32	44		64	FALSE	High	Mascot (A4)	Unambiguous	AEEWLNLLLEYQK		1	1	P11532	P11532	0	2	0.6719	0	1	1	824.933	1648.86	1648.86	0.95	0.00078	9/282	9	EThcD (ETD With Supplemental HCD)	MS2	0.455796	0.782	102.633	13987	012920ncs-n-CL164-4-gm09503dmd-ptmEthCD.raw	F1
	8.15613e-05	32	44		60	FALSE	High	Mascot (A4)	Unambiguous	AEEWLNLLLEYQK		1	1	P11532	P11532	0	2	0.65	0	1	1	824.933	1648.86	1648.86	0.28	0.00023	9/282	9	EThcD (ETD With Supplemental HCD)	MS2	12.6771	267.197	101.195	13734	012920ncs-n-CL164-4-gm09503dmd-ptmEthCD.raw	F1
	3.6647e-05	32	44		63	FALSE	High	Mascot (A4)	Unambiguous	AEEWLNLLLEYQK		1	1	P11532	P11532	0	3	0.7143	0	1	1	550.291	1648.86	1648.86	0.13	7e-05	10/282	10	EThcD (ETD With Supplemental HCD)	MS2	18.4497	168.502	102.099	13887	012920ncs-n-CL164-4-gm09503dmd-ptmEthCD.raw	F1
	0.000192143	32	44		56	FALSE	High	Mascot (A4)	Unambiguous	AEEWLNLLLEYQK		1	1	P11532	P11532	0	2	0.7143	0	1	1	824.933	1648.86	1648.86	0.06	5e-05	15/282	15	EThcD (ETD With Supplemental HCD)	MS2	9.97428	500	127.726	17527	012920ncs-n-CL164-4-gm09503dmd-ptmEthCD.raw	F1
	0.000711244	32	44		51	FALSE	High	Mascot (A4)	Unambiguous	AEEWLNLLLEYQK		1	1	P11532	P11532	0	3	0.6863	0	1	1	550.291	1648.86	1648.86	0.02	1e-05	8/282	8	EThcD (ETD With Supplemental HCD)	MS2	6.74764	72.966	103.469	14129	012920ncs-n-CL164-4-gm09503dmd-ptmEthCD.raw	F1
	0.487549	32	44		22	FALSE	Low	Mascot (A4)	Unambiguous	AEEWLNLLLEYQK		1	1	P11532	P11532	0	3	0.4545	0	1	1	550.291	1648.86	1648.86	0.02	1e-05	9/282	9	EThcD (ETD With Supplemental HCD)	MS2	37.4422	178.902	106.676	14650	012920ncs-n-CL164-4-gm09503dmd-ptmEthCD.raw	F1
	6.76112e-06	32	44		71	FALSE	High	Mascot (A4)	Unambiguous	AEEWLNLLLEYQK		1	1	P11532	P11532	0	2	0.7324	0	1	1	824.933	1648.86	1648.86	-0.01	-1e-05	10/282	10	EThcD (ETD With Supplemental HCD)	MS2	4.00638	437.663	101.966	13863	012920ncs-n-CL164-4-gm09503dmd-ptmEthCD.raw	F1
	0.00113768	32	44		49	FALSE	High	Mascot (A4)	Unambiguous	AEEWLNLLLEYQK		1	1	P11532	P11532	0	2	0.5918	0	1	1	824.933	1648.86	1648.86	-0.01	-1e-05	7/282	7	EThcD (ETD With Supplemental HCD)	MS2	41.9793	221.373	106.752	14665	012920ncs-n-CL164-4-gm09503dmd-ptmEthCD.raw	F1
	7.31171e-06	32	44		70	FALSE	High	Mascot (A4)	Unambiguous	AEEWLNLLLEYQK		1	1	P11532	P11532	0	2	0.8143	0	1	1	824.933	1648.86	1648.86	-0.01	-1e-05	9/282	9	EThcD (ETD With Supplemental HCD)	MS2	5.46525	227.897	109.929	15153	012920ncs-n-CL164-4-gm09503dmd-ptmEthCD.raw	F1
	0.00162562	32	44		47	FALSE	High	Mascot (A4)	Unambiguous	AEEWLNLLLEYQK		1	1	P11532	P11532	0	2	0.6809	0	1	1	824.933	1648.86	1648.86	-0.09	-7e-05	10/282	10	EThcD (ETD With Supplemental HCD)	MS2	19.9581	500	116.737	16121	012920ncs-n-CL164-4-gm09503dmd-ptmEthCD.raw	F1
	1.89679e-05	32	44		66	FALSE	High	Mascot (A4)	Unambiguous	AEEWLNLLLEYQK		1	1	P11532	P11532	0	2	0.7879	0	1	1	824.933	1648.86	1648.86	-0.09	-7e-05	10/282	10	EThcD (ETD With Supplemental HCD)	MS2	29.802	213.828	109.096	15030	012920ncs-n-CL164-4-gm09503dmd-ptmEthCD.raw	F1
	0.00131528	32	44		48	FALSE	High	Mascot (A4)	Unambiguous	AEEWLNLLLEYQK		1	1	P11532	P11532	0	2	0.7292	0	1	1	824.933	1648.86	1648.86	-0.09	-7e-05	8/282	8	EThcD (ETD With Supplemental HCD)	MS2	42.341	196.25	113.91	15735	012920ncs-n-CL164-4-gm09503dmd-ptmEthCD.raw	F1
	3.18628e-05	32	44		64	FALSE	High	Mascot (A4)	Unambiguous	AEEWLNLLLEYQK		1	1	P11532	P11532	0	3	0.7188	0	1	1	550.291	1648.86	1648.86	-0.09	-5e-05	15/282	15	EThcD (ETD With Supplemental HCD)	MS2	1.77951	7.853	102.77	14012	012920ncs-n-CL164-4-gm09503dmd-ptmEthCD.raw	F1
	1.27434e-07	32	44		88	FALSE	High	Mascot (A4)	Unambiguous	AEEWLNLLLEYQK		1	1	P11532	P11532	0	2	0.7727	0	1	1	824.933	1648.86	1648.86	-0.16	-0.00013	9/282	9	EThcD (ETD With Supplemental HCD)	MS2	3.60255	267.177	98.2446	13205	012920ncs-n-CL164-4-gm09503dmd-ptmEthCD.raw	F1
[truncated: 6,777 more rows]

## Sheet: GM02289_IgG
Table S5. Characterization of DMD post-translational modifications.
Sample GM02289_IgG
[truncated: 925 more rows]

## Sheet: GM02289_DMD
Table S5. Characterization of DMD post-translational modifications.
[truncated: 7,682 more rows]

[truncated: 2 more sheets: GM04569_IgG, GM04569_DMD]
