# Supplementary material for: Functional significance of gain-of-function H19 lncRNA in skeletal muscle differentiation and anti-obesity effects
Source: Genome Med. 2021 Aug 28;13:137. doi: 10.1186/s13073-021-00937-4 (PMC8403366; doi:10.1186/s13073-021-00937-4)
Supplement: Supplementary file 7 — Additional file 7. Table S6: Laboratory parameters of animals subjected to AGR-Scr or AGR-H19-Rgof treatment. [file 13073_2021_937_MOESM7_ESM.xlsx]

## Sheet: Summary
Table S6. Laboratory parameters of animals subjected to AGR-Scr or AGR-H19-Rgof treatment
	AGR-Scr					AGR-H19-Rgof
	#1	#2	#3	#4	#5	#1	#2	#3	#4	p value
White Blood Cell Count: x 10.e3/μL	18.77	13.99	13.44	14.69	13.46	15.59	13.92	6.82	20.77	0.418128
Red Blood Cell Count: x 10.e6/μL	10.42	10.38	10.41	10.77	10.36	10.45	9.73	10.04	10.44	0.0637601
Hemoglobin: g/dL	15.8	15.4	15.6	15.8	15.6	15.7	14.5	15.3	15.5	0.0785121
Hematocrit: %	52	51.4	51	51	50	51	48	49	51	0.0608564
MCV: fL	50	49.5	48.9	47.1	48.3	48.6	49.4	49.1	49	0.333229
MCH: pg	15.2	14.8	15	14.6	15.1	15	14.9	15.2	14.8	0.407033
MCHC: g/dL	30.4	29.9	30.7	31.1	31.2	31	30.2	31	30.3	0.459321
RDW: %	14	13	12	13	14	14	14	14	13	0.143704
Platelet Count: x 10.e3/μL	1356	1305	884	798	437	1042	1480	536	1217	0.339179
MPV: fL	5.3	5.1	5.1	5.3	5.4	5.4	5.1	4.9	5.5	0.458474
Morphology
Platelets - Clumped:
White Blood Cell Diff Count
Segs: x 10.e3/μL	3.69	1.19	1.27	2.37	2.4	2.44	0.96	3.54	1.6	0.473564
Lymphs: x 10.e3/μL	13.87	11.32	11.32	10.26	10.15	11.47	11.44	2.54	18.09	0.434214
Monos: x 10.e3/μL	0.28	0.16	0.18	0.22	0.21	0.23	0.21	0.18	0.22	0.5
Eos: x 10.e3/μL	0.65	1.08	0.48	1.5	0.52	1.25	1.12	0.5	0.38	0.456032
Basos: x 10.e3/μL	0.1	0.08	0.05	0.07	0.04	0.07	0.04	0.02	0.14	0.492611
LUC: x 10.e3/μL	0.19	0.16	0.14	0.27	0.13	0.13	0.15	0.04	0.35	0.437276
